# Supplementary material for: Deciphering Protein Glycosylation by Computational Integration of On-chip Profiling, Glycan-array Data, and Mass Spectrometry
Source: Mol Cell Proteomics. 2018 Sep 26;18(1):28–40. doi: 10.1074/mcp.RA118.000906 (PMC6317472; doi:10.1074/mcp.RA118.000906)
Supplement: Table S1 [file 138635_3_supp_209423_pfn5gg.xlsx]

## Sheet: Table 1. ReagentList
Table 1. Reagents and Sources used in Analyses
Name	Type	Source	Catalog #
Maackia amurensis lectin I (MAL-I)	Lectin	Vector Laboratories	B-1335
Sambuca nigra agglutinin (SNA)	Lectin	EY Labs	BA-6802-1
Erythrina cristagalli lectin (ECL)	Lectin	Vector Laboratories	L-1140
Bauhinea purpurea lectin (BPL)	Lectin	Vector Laboratories	B-1285
Concanavalin A (ConA)	Lectin	Vector Laboratories	B-1005
Phytohemagglutinin L (PHAL)	Lectin	Vector Laboratories	B-1115
Datura stramonium lectin (DSL)	Lectin	Vector Laboratories	BK-3000
Maackia Amurensis Lectin II (MAL-II)	Lectin	Vector Laboratories	B-1265
Griffonia Simplicifolia Lectin II (GSL-II)	Lectin	Vector Laboratories	B-1215
Sclerotium rolfsii (SRL)	Lectin	Wako	199-17271
Laminin, human	Purified Glycoprotein	Sigma Aldrich	L-6274
Transferrin, human	Purified Glycoprotein	Fitzgerald	30C-CP4060
Fetuin, bovine	Purified Glycoprotein	Sigma Aldrich	F2379
Haptoglobin, human	Purified Glycoprotein	Calbiochem	372022-1MG
α2-3 Neuraminidase (Sialidase)	Enzyme	New England BioLabs	P0728L
α2-3, 6, 8 Neuraminidase (Sialidase)	Enzyme	New England BioLabs	P0720S
PNGase F	Enzyme	New England BioLabs	P0704S
β(1-3)-Galactosidase	Enzyme	New England BioLabs	P0726S
β(1-4)-Galactosidase	Enzyme	Prozyme	GKX-5014

## Sheet: Table S1. Output
Table S1. GlycanSolver Output for Unrestricted and Mass Informed Analysis for Transferrin and Fetuin Experiment 1 and 2.
Transferrin Unrestricted Exp1										Fetuin Unrestricted Exp1
Glycan ID	Calculated Mass	Core Type	Glycan Name	Average Weight	Cluster Exp1	Fraction Contribution	Fraction of Fits Used	Avg. Contribution		Glycan ID	Calculated Mass	Core Type	Glycan Name	Average Weight	Cluster Exp1	Fraction Contribution	Fraction of Fits Used	Avg. Contribution
1.001	2206	N	Neu5Aca2-6Galb1-4GlcNAcb1-2Mana1-3(Neu5Aca2-6Galb1-4GlcNAcb1-2Mana1-6)Manb1-4GlcNAcb1-4GlcNAc	0.196251	1	0.125348	0.6	0.0774446		98.005	2054.93	N	GlcNAcb1-6(GlcNAcb1-2)Mana1-6(GlcNAcb1-4)(GlcNAcb1-4(GlcNAcb1-2)Mana1-3)Manb1-4GlcNAcb1-4(Fuca1-6)GlcNAc-Sp21	0.417069	21	0.20889	0.678275	0.146616
95.001	1752.6	N	GlcNAcb1-2Mana1-6(Neu5Aca2-6Galb1-4GlcNAcb1-2Mana1-3)Manb1-4GlcNAcb1-4GlcNAcb-Sp12	0.0542177	1	0.0295414	0.247619	0.0774446		98.006	2598.41	N	GlcNAcb1-3Galb1-4GlcNAcb1-6(GlcNAcb1-3Galb1-4GlcNAcb1-2)Mana1-6(GlcNAcb1-3Galb1-4GlcNAcb1-2Man<U+00A0>a1-3)Manb1-4GlcNAcb1-4GlcNAc-Sp24	0.174711	21	0.0843419	0.28524	0.146616
91.001	1299.2	N	GlcNAcb1-2Mana1-6(GlcNAcb1-2Mana1-3)Manb1-4GlcNAcb1-4GlcNAcb-Sp12	0.635263	4	0.145871	0.595238	0.0722072		51.004	3722.39	N	Neu5Aca2-6Galb1-4GlcNAcb1-6(Neu5Aca2-6Galb1-4GlcNAcb1-2)Mana1-6(GlcNAcb1-4)(Neu5Aca2-6Galb1-4GlcNAcb1-4(Neu5Aca2-6Galb1-4GlcNAcb1-2)Mana1-3)Manb1-4GlcNAcb1-4GlcNAcb-Sp21	0.146679	6	0.095786	0.668325	0.0439255
84.001	656.595	O	Neu5Aca2-6Galb1-3GalNac	0.37376	4	0.0208102	0.542857	0.0722072		14.001	2862.6	N	Neu5AcA2-6GalB1-4GlcNacB1-6(Neu5AcA2-6GalB1-4GlcNAcB1-2)ManA1-6(Neu5AcA2-3GalB1-4GlcNAcB1-2ManA1-3)ManB1-4GlcNAcB1-4GlcNAc?	0.0322659	6	0.0211206	0.210614	0.0439255
91.004	1461.34	N	GlcNAcb1-2Mana1-6(Galb1-4GlcNAcb1-2Mana1-3)Manb1-4GlcNAcb1-4GlcNAc-Sp12	0.321513	4	0.106688	0.404762	0.0722072		15.002	2862.6	N	Neu5AcA2-6GalB1-4GlcNacB1-6(Neu5AcA2-3GalB1-4GlcNAcB1-2)ManA1-6(Neu5AcA2-3GalB1-3GlcNAcB1-2ManA1-3)ManB1-4GlcNAcB1-4GlcNAc?	0.0214832	6	0.0148699	0.157546	0.0439255
97.001	1502.4	N	GlcNacb1-2Mana1-6(GlcNacb1-4(GlcNacb1-2)Mana1-3)Manb1-4GlcNacb1-4GlcNac-Sp21	0.0906808	4	0.0154597	0.566667	0.0722072		93.007	859.79	O	Neu5Aca2-3Galb1-4GlcNAcb1-6GalNAca-Sp14	0.715764	4	0.0767474	0.68325	0.0417624
12.005	3153.86	N	Neu5AcA2-6GalB1-4GlcNacB1-6(Neu5AcA2-6GalB1-4GlcNAcB1-2)ManA1-6(Neu5AcA2-6GalB1-3(Neu5AcA2-6)GlcNAcB1-2ManA1-3)ManB1-4GlcNAcB1-4GlcNAc?	0.280383	6	0.191026	0.495238	0.0557655		97.001	1502.4	N	GlcNacb1-2Mana1-6(GlcNacb1-4(GlcNacb1-2)Mana1-3)Manb1-4GlcNacb1-4GlcNac-Sp21	0.534909	4	0.077121	0.731343	0.0417624
12.012	2571.34	N	Neu5AcA2-6GalB1-3GlcNAcB1-2ManA1-3(GalB1-4GlcNAcB1-2(Neu5Aca2-6Galb1-4GlcNacb1-6)Mana1-6)ManB1-4GlcNAcB1-4GlcNAc?	0.0900084	6	0.067456	0.304762	0.0557655		83.002	1313.19	O	Neu5Aca2-3Galb1-3(Neu5Aca2-3Galb1-4GlcNacb1-6)GalNac	0.257995	4	0.0470573	0.257048	0.0417624
14.001	2862.6	N	Neu5AcA2-6GalB1-4GlcNacB1-6(Neu5AcA2-6GalB1-4GlcNAcB1-2)ManA1-6(Neu5AcA2-3GalB1-4GlcNAcB1-2ManA1-3)ManB1-4GlcNAcB1-4GlcNAc?	0.0667301	6	0.0516508	0.42381	0.0557655		88.001	1313.19	O	Neu5Aca2-6Galb1-3(Neu5Aca2-3Galb1-4GlcNacb1-6)GalNac	0.149714	4	0.0216801	0.311774	0.0417624
15.001	2862.6	N	Neu5AcA2-6GalB1-4GlcNacB1-6(Neu5AcA2-6GalB1-4GlcNAcB1-2)ManA1-6(Neu5AcA2-3GalB1-3GlcNAcB1-2ManA1-3)ManB1-4GlcNAcB1-4GlcNAc?	0.0496464	6	0.0365885	0.290476	0.0557655		9.001	2206	N	Neu5Aca2-3Galb1-3GlcNAcb1-2Mana1-3(Neu5Aca2-3Galb1-4GlcNAcb1-2Mana1-6)Manb1-4GlcNAcb1-4GlcNAc	0.0643548	4	0.0197758	0.41791	0.0417624
51.001	3227.94	N	Neu5AcA2-6GalB1-4GlcNacB1-6(Neu5AcA2-6GalB1-4GlcNAcB1-2)ManA1-6(Neu5AcA2-6GalB1-4GlcNAcB1-2(GalB1-4GlcNacB1-4)Mana1-3)ManB1-4GlcNAcB1-4GlcNAc?	0.0262303	6	0.0250235	0.2	0.0557655		91.001	1299.2	N	GlcNAcb1-2Mana1-6(GlcNAcb1-2Mana1-3)Manb1-4GlcNAcb1-4GlcNAcb-Sp12	0.0421901	4	0.00819281	0.466003	0.0417624
51.004	3722.39	N	Neu5Aca2-6Galb1-4GlcNAcb1-6(Neu5Aca2-6Galb1-4GlcNAcb1-2)Mana1-6(GlcNAcb1-4)(Neu5Aca2-6Galb1-4GlcNAcb1-4(Neu5Aca2-6Galb1-4GlcNAcb1-2)Mana1-3)Manb1-4GlcNAcb1-4GlcNAcb-Sp21	0.0188927	6	0.0145889	0.271429	0.0557655		46.001	2862.6	N	Neu5AcA2-3GalB1-4GlcNacB1-4(Neu5AcA2-3GalB1-3GlcNAcB1-2)ManA1-3(Neu5AcA2-3GalB1-3GlcNAcB1-2ManA1-6)ManB1-4GlcNAcB1-4GlcNAc?	0.260871	5	0.122657	0.572139	0.0334534
12.003	3227.94	N	Neu5AcA2-6GalB1-4GlcNacB1-6(Neu5AcA2-6GalB1-4GlcNAcB1-2)ManA1-6(Neu5AcA2-6GalB1-3GlcNAcB1-2(Galb1-3GlcNacb1-4)Mana1-3)ManB1-4GlcNAcB1-4GlcNAc?	0.00465881	6	0.00402514	0.114286	0.0557655		34.002	2862.6	N	Neu5AcA2-3GalB1-3GlcNacB1-6(Neu5AcA2-3GalB1-4GlcNAcB1-2)ManA1-6(Neu5AcA2-3GalB1-3GlcNAcB1-2ManA1-3)ManB1-4GlcNAcB1-4GlcNAc?	0.0577932	5	0.0188411	0.21393	0.0334534
98.005	2054.93	N	GlcNAcb1-6(GlcNAcb1-2)Mana1-6(GlcNAcb1-4)(GlcNAcb1-4(GlcNAcb1-2)Mana1-3)Manb1-4GlcNAcb1-4(Fuca1-6)GlcNAc-Sp21	0.0618813	21	0.0366489	0.852381	0.0366489		46.012	2571.34	N	Neu5AcA2-3GalB1-3GlcNAcB1-2ManA1-6(GalB1-3GlcNAcB1-2(Neu5Aca2-3Galb1-4GlcNacb1-4)Mana1-3)ManB1-4GlcNAcB1-4GlcNAc?	0.0301074	5	0.0155736	0.212272	0.0334534
13.042	3153.86	N	Neu5AcA2-6GalB1-3GlcNacB1-6(Neu5AcA2-6GalB1-4GlcNAcB1-2)ManA1-6(Neu5AcA2-6GalB1-4(Neu5AcA2-6)GlcNAcB1-2ManA1-3)ManB1-4GlcNAcB1-4GlcNAc?	0.0845264	7	0.0415044	0.328571	0.0325576		74.005	1313.19	O	Neu5Aca2-6Galb1-3(Neu5Aca2-3Galb1-3GlcNacb1-6)GalNac	0.0264505	5	0.0043902	0.179104	0.0334534
52.004	3227.94	N	Neu5AcA2-6GalB1-3GlcNacB1-6(Neu5AcA2-6GalB1-4GlcNAcB1-2)ManA1-6(Neu5AcA2-6GalB1-3GlcNAcB1-2(GalB1-4GlcNacB1-4)Mana1-3)ManB1-4GlcNAcB1-4GlcNAc?	0.0294779	7	0.0236109	0.214286	0.0325576		10.001	2206	N	Neu5Aca2-3Galb1-3GlcNAcb1-2Mana1-3(Neu5Aca2-3Galb1-3GlcNAcb1-2Mana1-6)Manb1-4GlcNAcb1-4GlcNAc	0.0160048	5	0.00580465	0.121061	0.0334534
3.001	2206	N	Neu5Aca2-6Galb1-3GlcNAcb1-2Mana1-3(Neu5Aca2-6Galb1-3GlcNAcb1-2Mana1-6)Manb1-4GlcNAcb1-4GlcNAc	0.035135	2	0.0200076	0.171429	0.0147957		89.001	445.402	O	(3S)Galb1-3GalNAca-Sp8	0.0887326	19	0.0316488	0.719735	0.0316488
3.004	2862.6	N	Neu5AcA2-6GalB1-3GlcNacB1-6(Neu5AcA2-6GalB1-4GlcNAcB1-2)ManA1-6(Neu5AcA2-6GalB1-3GlcNAcB1-2ManA1-3)ManB1-4GlcNAcB1-4GlcNAc?	0.0215562	2	0.00958381	0.32381	0.0147957		42.001	2862.6	N	Neu5AcA2-3GalB1-4GlcNacB1-4(Neu5AcA2-6GalB1-3GlcNAcB1-2)ManA1-3(Neu5AcA2-6GalB1-3GlcNAcB1-2ManA1-6)ManB1-4GlcNAcB1-4GlcNAc?	0.0384996	2	0.0230449	0.306799	0.0184306
79.001	3153.86	N	Neu5AcA2-3GalB1-4(Neu5AcA2-6)GlcNAcB1-2(Neu5AcA2-3GalB1-4GlcNacB1-4)ManA1-3(Neu5AcA2-3GalB1-3GlcNAcB1-2ManA1-6)ManB1-4GlcNAcB1-4GlcNAc?	0.0284538	3	0.0147248	0.285714	0.0147248		3.049	3153.86	N	Neu5AcA2-6GalB1-3(Neu5AcA2-6)GlcNAcB1-2(Neu5AcA2-6GalB1-4GlcNacB1-4)ManA1-3(Neu5AcA2-6GalB1-3GlcNAcB1-2ManA1-6)ManB1-4GlcNAcB1-4GlcNAc?	0.0355677	2	0.0150823	0.295191	0.0184306
74.005	1313.19	O	Neu5Aca2-6Galb1-3(Neu5Aca2-3Galb1-3GlcNacb1-6)GalNac	0.0516215	5	0.0101315	0.333333	0.0101315		42.002	2862.6	N	Neu5AcA2-3GalB1-4GlcNacB1-4(Neu5AcA2-3GalB1-3GlcNAcB1-2)ManA1-3(Neu5AcA2-6GalB1-3GlcNAcB1-2ManA1-6)ManB1-4GlcNAcB1-4GlcNAc?	0.0326471	2	0.0207688	0.19403	0.0184306
26.004	3227.94	N	Neu5AcA2-6GalB1-3GlcNacB1-4(Neu5AcA2-6GalB1-3GlcNAcB1-2)ManA1-3(Neu5AcA2-6GalB1-4GlcNAcB1-2(Galb1-4GlcNacb1-6)ManA1-6)ManB1-4GlcNAcB1-4GlcNAc?	0.00602564	11	0.00723877	0.128571	0.00723877		3.014	2862.6	N	Neu5AcA2-6GalB1-4GlcNacB1-4(Neu5AcA2-3GalB1-3GlcNAcB1-2)ManA1-3(Neu5AcA2-6GalB1-3GlcNAcB1-2ManA1-6)ManB1-4GlcNAcB1-4GlcNAc?	0.0314698	2	0.0148264	0.164179	0.0184306
89.001	445.402	O	(3S)Galb1-3GalNAca-Sp8	0.0105663	19	0.00445644	0.9	0.00445644		19.006	2862.6	N	Neu5AcA2-6GalB1-4GlcNacB1-4(Neu5AcA2-3GalB1-3GlcNAcB1-2)ManA1-3(Neu5AcA2-3GalB1-3GlcNAcB1-2ManA1-6)ManB1-4GlcNAcB1-4GlcNAc?	0.0987309	9	0.0536047	0.648425	0.0152315
										23.002	2862.6	N	Neu5AcA2-6GalB1-3GlcNacB1-6(Neu5AcA2-3GalB1-3GlcNAcB1-2)ManA1-6(Neu5AcA2-3GalB1-3GlcNAcB1-2ManA1-3)ManB1-4GlcNAcB1-4GlcNAc?	0.0124567	9	0.00592398	0.13267	0.0152315
Transferrin Mass Informed Exp1										60.006	3227.94	N	Neu5AcA2-3GalB1-4GlcNacB1-4(Neu5AcA2-3GalB1-3GlcNAcB1-2)ManA1-3(Neu5AcA2-6GalB1-3GlcNAcB1-2(GalB1-3GlcNacB1-6)ManA1-6)ManB1-4GlcNAcB1-4GlcNAc?	0.00178387	9	0.00134692	0.154229	0.0152315
Glycan ID	Calculated Mass	Core Type	Glycan Name	Average Weight	Cluster Exp1	Fraction Contribution	Fraction of Fits Used	Avg. Contribution		19.017	2426.22	N	Neu5AcA2-6GalB1-4GlcNacB1-4(GalB1-3GlcNAcB1-2)ManA1-3(GalB1-3GlcNAcB1-2ManA1-6)ManB1-4GlcNAcB1-4(FucA1-6)GlcNAc?	7.6388e-05	9	5.05558e-05	0.195688	0.0152315
1.001	2206	N	Neu5Aca2-6Galb1-4GlcNAcb1-2Mana1-3(Neu5Aca2-6Galb1-4GlcNAcb1-2Mana1-6)Manb1-4GlcNAcb1-4GlcNAc	0.268127	1	0.244742	0.560669	0.183795		6.001	2206	N	Neu5Aca2-3Galb1-4GlcNAcb1-2Mana1-3(Neu5Aca2-6Galb1-3GlcNAcb1-2Mana1-6)Manb1-4GlcNAcb1-4GlcNAc	0.024985	1	0.0126797	0.230514	0.0126797
4.005	1914.74	N	Neu5AcA2-6GalB1-4GlcNAcB1-2ManA1-6(GalB1-4GlcNAcB1-2ManA1-3)ManB1-4GlcNAcB1-4GlcNAc?	0.125237	1	0.122848	0.372385	0.183795
11.001	2862.6	N	Neu5AcA2-6GalB1-4GlcNacB1-6(Neu5AcA2-6GalB1-4GlcNAcB1-2)ManA1-6(Neu5AcA2-6GalB1-4GlcNAcB1-2ManA1-3)ManB1-4GlcNAcB1-4GlcNAc?	0.273441	6	0.206324	0.635983	0.0996251		Fetuin Mass Informed Exp1
15.001	2862.6	N	Neu5AcA2-6GalB1-4GlcNacB1-6(Neu5AcA2-6GalB1-4GlcNAcB1-2)ManA1-6(Neu5AcA2-3GalB1-3GlcNAcB1-2ManA1-3)ManB1-4GlcNAcB1-4GlcNAc?	0.107942	6	0.0874578	0.297071	0.0996251		Glycan ID	Calculated Mass	Core Type	Glycan Name	Average Weight	Cluster Exp1	Fraction Contribution	Fraction of Fits Used	Avg. Contribution
14.001	2862.6	N	Neu5AcA2-6GalB1-4GlcNacB1-6(Neu5AcA2-6GalB1-4GlcNAcB1-2)ManA1-6(Neu5AcA2-3GalB1-4GlcNAcB1-2ManA1-3)ManB1-4GlcNAcB1-4GlcNAc?	0.00548132	6	0.00509326	0.23431	0.0996251		80.001	3153.86	N	Neu5AcA2-3GalB1-4(Neu5AcA2-6)GlcNAcB1-2(Neu5AcA2-3GalB1-4GlcNacB1-6)ManA1-6(Neu5AcA2-3GalB1-3GlcNAcB1-2ManA1-3)ManB1-4GlcNAcB1-4GlcNAc?	0.311923	12	0.289265	0.674817	0.151817
9.006	1914.74	N	Neu5AcA2-3GalB1-3GlcNAcB1-2ManA1-6(GalB1-4GlcNAcB1-2ManA1-3)ManB1-4GlcNAcB1-4GlcNAc?	0.109037	4	0.0668241	0.539749	0.0668241		32.001	2862.6	N	Neu5AcA2-3GalB1-4GlcNacB1-6(Neu5AcA2-3GalB1-4GlcNAcB1-2)ManA1-6(Neu5AcA2-3GalB1-3GlcNAcB1-2ManA1-3)ManB1-4GlcNAcB1-4GlcNAc?	0.0138378	12	0.0143696	0.288509	0.151817
25.001	2862.6	N	Neu5AcA2-3GalB1-4GlcNacB1-6(Neu5AcA2-6GalB1-4GlcNAcB1-2)ManA1-6(Neu5AcA2-6GalB1-4GlcNAcB1-2ManA1-3)ManB1-4GlcNAcB1-4GlcNAc?	0.0282472	11	0.0376624	0.661088	0.0376624		28.001	2862.6	N	Neu5AcA2-3GalB1-4GlcNacB1-6(Neu5AcA2-6GalB1-4GlcNAcB1-2)ManA1-6(Neu5AcA2-3GalB1-3GlcNAcB1-2ManA1-3)ManB1-4GlcNAcB1-4GlcNAc?	0.121562	11	0.141637	0.430318	0.0892345
3.001	2206	N	Neu5Aca2-6Galb1-3GlcNAcb1-2Mana1-3(Neu5Aca2-6Galb1-3GlcNAcb1-2Mana1-6)Manb1-4GlcNAcb1-4GlcNAc	0.0898702	2	0.0758076	0.589958	0.0253127		25.001	2862.6	N	Neu5AcA2-3GalB1-4GlcNacB1-6(Neu5AcA2-6GalB1-4GlcNAcB1-2)ManA1-6(Neu5AcA2-6GalB1-4GlcNAcB1-2ManA1-3)ManB1-4GlcNAcB1-4GlcNAc?	0.032665	11	0.0368318	0.222494	0.0892345
3.004	2862.6	N	Neu5AcA2-6GalB1-3GlcNacB1-6(Neu5AcA2-6GalB1-4GlcNAcB1-2)ManA1-6(Neu5AcA2-6GalB1-3GlcNAcB1-2ManA1-3)ManB1-4GlcNAcB1-4GlcNAc?	0.0381658	2	0.0169684	0.414226	0.0253127		12.002	2862.6	N	Neu5AcA2-6GalB1-4GlcNacB1-6(Neu5AcA2-3GalB1-4GlcNAcB1-2)ManA1-6(Neu5AcA2-6GalB1-3GlcNAcB1-2ManA1-3)ManB1-4GlcNAcB1-4GlcNAc?	0.0659906	6	0.0518561	0.525672	0.0504092
21.001	2862.6	N	Neu5AcA2-6GalB1-3GlcNacB1-6(Neu5AcA2-6GalB1-3GlcNAcB1-2)ManA1-6(Neu5AcA2-6GalB1-3GlcNAcB1-2ManA1-3)ManB1-4GlcNAcB1-4GlcNAc?	0.0189611	2	0.00799705	0.221757	0.0253127		15.002	2862.6	N	Neu5AcA2-6GalB1-4GlcNacB1-6(Neu5AcA2-3GalB1-4GlcNAcB1-2)ManA1-6(Neu5AcA2-3GalB1-3GlcNAcB1-2ManA1-3)ManB1-4GlcNAcB1-4GlcNAc?	0.0594639	6	0.0489623	0.493888	0.0504092
42.001	2862.6	N	Neu5AcA2-3GalB1-4GlcNacB1-4(Neu5AcA2-6GalB1-3GlcNAcB1-2)ManA1-3(Neu5AcA2-6GalB1-3GlcNAcB1-2ManA1-6)ManB1-4GlcNAcB1-4GlcNAc?	0.000459022	2	0.000477849	0.121339	0.0253127		46.001	2862.6	N	Neu5AcA2-3GalB1-4GlcNacB1-4(Neu5AcA2-3GalB1-3GlcNAcB1-2)ManA1-3(Neu5AcA2-3GalB1-3GlcNAcB1-2ManA1-6)ManB1-4GlcNAcB1-4GlcNAc?	0.232567	5	0.174884	0.704156	0.0488321
13.003	2862.6	N	Neu5AcA2-6GalB1-3GlcNacB1-6(Neu5AcA2-6GalB1-4GlcNAcB1-2)ManA1-6(Neu5AcA2-6GalB1-4GlcNAcB1-2ManA1-3)ManB1-4GlcNAcB1-4GlcNAc?	0.0483694	7	0.0237505	0.343096	0.0237505		74.005	1313.19	O	Neu5Aca2-6Galb1-3(Neu5Aca2-3Galb1-3GlcNacb1-6)GalNac	0.0827941	5	0.013742	0.488998	0.0488321
32.001	2862.6	N	Neu5AcA2-3GalB1-4GlcNacB1-6(Neu5AcA2-3GalB1-4GlcNAcB1-2)ManA1-6(Neu5AcA2-3GalB1-3GlcNAcB1-2ManA1-3)ManB1-4GlcNAcB1-4GlcNAc?	0.0259969	12	0.0319222	0.472803	0.023685		46.012	2571.34	N	Neu5AcA2-3GalB1-3GlcNAcB1-2ManA1-6(GalB1-3GlcNAcB1-2(Neu5Aca2-3Galb1-4GlcNacb1-4)Mana1-3)ManB1-4GlcNAcB1-4GlcNAc?	0.041813	5	0.0334111	0.278729	0.0488321
32.002	2426.22	N	Neu5AcA2-3GalB1-4GlcNacB1-6(GalB1-4GlcNAcB1-2)ManA1-6(GalB1-3GlcNAcB1-2ManA1-3)ManB1-4GlcNAcB1-4(FucA1-6)GlcNAc?	0.0118244	12	0.0154478	0.23431	0.023685		10.001	2206	N	Neu5Aca2-3Galb1-3GlcNAcb1-2Mana1-3(Neu5Aca2-3Galb1-3GlcNAcb1-2Mana1-6)Manb1-4GlcNAcb1-4GlcNAc	0.036709	5	0.021822	0.616137	0.0488321
10.001	2206	N	Neu5Aca2-3Galb1-3GlcNAcb1-2Mana1-3(Neu5Aca2-3Galb1-3GlcNAcb1-2Mana1-6)Manb1-4GlcNAcb1-4GlcNAc	0.027961	5	0.0196548	0.364017	0.00699966		38.017	2571.34	N	Neu5AcA2-3GalB1-3GlcNAcB1-2ManA1-3(GalB1-3GlcNAcB1-2(Neu5Aca2-3Galb1-3GlcNacb1-6)Mana1-6)ManB1-4GlcNAcB1-4GlcNAc?	0.00105645	5	0.000300952	0.168704	0.0488321
10.003	1914.74	N	Neu5AcA2-3GalB1-3GlcNAcB1-2ManA1-6(GalB1-3GlcNAcB1-2ManA1-3)ManB1-4GlcNAcB1-4GlcNAc?	0.00605874	5	0.00459624	0.138075	0.00699966		83.001	656.595	O	Neu5Aca2-3Galb1-3GalNac	0.153702	4	0.0144744	0.344743	0.0144744
38.001	2862.6	N	Neu5AcA2-3GalB1-3GlcNacB1-6(Neu5AcA2-3GalB1-3GlcNAcB1-2)ManA1-6(Neu5AcA2-3GalB1-3GlcNAcB1-2ManA1-3)ManB1-4GlcNAcB1-4GlcNAc?	0.00454674	5	0.00127842	0.121339	0.00699966		42.002	2862.6	N	Neu5AcA2-3GalB1-4GlcNacB1-4(Neu5AcA2-3GalB1-3GlcNAcB1-2)ManA1-3(Neu5AcA2-6GalB1-3GlcNAcB1-2ManA1-6)ManB1-4GlcNAcB1-4GlcNAc?	0.0543397	2	0.0498812	0.278729	0.0134423
46.002	2426.22	N	GalB1-4GlcNacB1-4(GalB1-3GlcNAcB1-2)ManA1-3(Neu5AcA2-3GalB1-3GlcNAcB1-2ManA1-6)ManB1-4GlcNAcB1-4(FucA1-6)GlcNAc?	0.00298534	5	0.00246923	0.359833	0.00699966		85.001	1313.19	O	Neu5Aca2-3Galb1-3(Neu5Aca2-6Galb1-3GlcNacb1-6)GalNac	0.0376863	2	0.0152163	0.171149	0.0134423
45.002	2426.22	N	GalB1-4GlcNacB1-4(GalB1-4GlcNAcB1-2)ManA1-3(Neu5AcA2-3GalB1-3GlcNAcB1-2ManA1-6)ManB1-4GlcNAcB1-4(FucA1-6)GlcNAc?	0.00083742	14	0.000880385	0.104603	0.000880385		3.092	1313.19	O	Neu5Aca2-6Galb1-3(Neu5Aca2-6Galb1-3GlcNacb1-6)GalNac	0.0182377	2	0.00650494	0.178484	0.0134423
										42.001	2862.6	N	Neu5AcA2-3GalB1-4GlcNacB1-4(Neu5AcA2-6GalB1-3GlcNAcB1-2)ManA1-3(Neu5AcA2-6GalB1-3GlcNAcB1-2ManA1-6)ManB1-4GlcNAcB1-4GlcNAc?	0.0172603	2	0.0151954	0.220049	0.0134423
Transferrin Unrestricted Exp2										7.001	2206	N	Neu5Aca2-3Galb1-3GlcNAcb1-2Mana1-3(Neu5Aca2-6Galb1-3GlcNAcb1-2Mana1-6)Manb1-4GlcNAcb1-4GlcNAc	0.0141411	2	0.0107535	0.264059	0.0134423
Glycan ID	Calculated Mass	Core Type	Glycan Name	Average Weight	Cluster Exp2	Fraction Contribution	Fraction of Fits Used	Avg. Contribution		3.001	2206	N	Neu5Aca2-6Galb1-3GlcNAcb1-2Mana1-3(Neu5Aca2-6Galb1-3GlcNAcb1-2Mana1-6)Manb1-4GlcNAcb1-4GlcNAc	0.00726031	2	0.00517915	0.136919	0.0134423
13.11	2409.2	N	Neu5Aca2-6Galb1-4GlcNAcb1-2Mana1-6(GlcNAcb1-4)(Neu5Aca2-6Galb1-4GlcNAcb1-2Mana1-3)Manb1-4GlcNAcb1-4GlcNAcb-Sp21	0.204455	13	0.140048	0.446154	0.140048		3.049	3153.86	N	Neu5AcA2-6GalB1-3(Neu5AcA2-6)GlcNAcB1-2(Neu5AcA2-6GalB1-4GlcNacB1-4)ManA1-3(Neu5AcA2-6GalB1-3GlcNAcB1-2ManA1-6)ManB1-4GlcNAcB1-4GlcNAc?	0.00544329	2	0.00269377	0.141809	0.0134423
1.011	2936.68	N	Neu5Aca2-6Galb1-4GlcNAcb1-3Galb1-4GlcNAcb1-2Mana1-6(Neu5Aca2-6Galb1-4GlcNAcb1-3Galb1-4GlcNAcb1-2Mana1-3)Manb1-4GlcNAcb1-4GlcNAcb-Sp12	0.193772	1	0.168939	0.461538	0.117071		17.017	3153.86	N	Neu5AcA2-6GalB1-3(Neu5AcA2-6)GlcNAcB1-2(Neu5AcA2-6GalB1-4GlcNacB1-4)ManA1-3(Neu5AcA2-3GalB1-3GlcNAcB1-2ManA1-6)ManB1-4GlcNAcB1-4GlcNAc?	0.00390096	2	0.00211418	0.105134	0.0134423
1.007	1516.39	O	Neu5Aca2-6Galb1-4 GlcNAcb1-6(Neu5Aca2-6Galb1-4GlcNAcb1-3)GalNAca-Sp14	0.085656	1	0.0652026	0.605128	0.117071		23.002	2862.6	N	Neu5AcA2-6GalB1-3GlcNacB1-6(Neu5AcA2-3GalB1-3GlcNAcB1-2)ManA1-6(Neu5AcA2-3GalB1-3GlcNAcB1-2ManA1-3)ManB1-4GlcNAcB1-4GlcNAc?	0.0528184	9	0.0251187	0.376528	0.0118632
88.02	1915.77	N	Fuca1-2Galb1-3GlcNAcb1-2Mana1-6(Fuca1-2Galb1-3GlcNAcb1-2Mana1-3)Manb1-4GlcNAcb1-4GlcNAcb-Sp20	1.91331	88	0.357526	1	0.0948392		19.006	2862.6	N	Neu5AcA2-6GalB1-4GlcNacB1-4(Neu5AcA2-3GalB1-3GlcNAcB1-2)ManA1-3(Neu5AcA2-3GalB1-3GlcNAcB1-2ManA1-6)ManB1-4GlcNAcB1-4GlcNAc?	0.016876	9	0.010358	0.437653	0.0118632
88.029	1005.93	O	Neu5Aca2-3Galb1-4(Fuca1-3)GlcNAcb1-3GalNAca-Sp14	0.147463	88	0.0166952	0.65641	0.0948392		19.034	2571.34	N	Neu5AcA2-6GalB1-3GlcNAcB1-2ManA1-6(GalB1-3GlcNAcB1-2(Neu5Aca2-3Galb1-3GlcNacb1-4)Mana1-3)ManB1-4GlcNAcB1-4GlcNAc?	0.000215764	9	0.00011277	0.215159	0.0118632
88.032	714.675	O	Galb1-4(Fuca1-3)GlcNacb1-3GalNaca-Sp14	0.0245748	88	0.0041734	0.897436	0.0948392
88.019	1915.77	N	Galb1-4(Fuca1-3)GlcNAcb1-2Mana1-6(Galb1-4(Fuca1-3)GlcNAcb1-2Mana1-3)Manb1-4GlcNAcb1-4GlcNAcb-Sp20	0.00349855	88	0.000962081	0.102564	0.0948392		Fetuin Unrestricted Exp2
83.009	1459.33	O	Neu5Aca2-3Galb1-4(Fuca1-3)GlcNAcb1-6(Neu5Aca2-3Galb1-3)GalNAc-Sp14	0.215039	83	0.0709286	0.641026	0.0300367		Glycan ID	Calculated Mass	Core Type	Glycan Name	Average Weight	Cluster Exp2	Fraction Contribution	Fraction of Fits Used	Avg. Contribution
83.005	736.659	O	Neu5Aca2-3Galb1-3(6S)GalNAca-Sp8	0.102723	83	0.0280673	0.54359	0.0300367		25.001	2862.6	N	Neu5AcA2-3GalB1-4GlcNacB1-6(Neu5AcA2-6GalB1-4GlcNAcB1-2)ManA1-6(Neu5AcA2-6GalB1-4GlcNAcB1-2ManA1-3)ManB1-4GlcNAcB1-4GlcNAc?	0.307269	25	0.267651	0.696154	0.267651
83.006	947.853	O	Neu5Aca2-6(Neu5Aca2-3Galb1-3)GalNAca-Sp8	0.092974	83	0.0315933	0.533333	0.0300367		13.056	3153.86	N	Neu5AcA2-3GalB1-4(Neu5AcA2-6)GlcNAcB1-2(Neu5AcA2-3GalB1-4GlcNacB1-4)ManA1-3(Neu5AcA2-6GalB1-4GlcNAcB1-2ManA1-6)ManB1-4GlcNAcB1-4GlcNAc?	0.19202	13	0.122941	0.740769	0.0659273
83.001	656.595	O	Neu5Aca2-3Galb1-3GalNac	0.0283815	83	0.0150299	0.507692	0.0300367		13.082	3153.86	N	Neu5AcA2-6GalB1-4GlcNacB1-4(Neu5AcA2-3GalB1-4GlcNAcB1-2)ManA1-3(Neu5AcA2-6GalB1-4(Neu5AcA2-6)GlcNAcB1-2ManA1-6)ManB1-4GlcNAcB1-4GlcNAc?	0.0159492	13	0.00891316	0.238462	0.0659273
83.002	1313.19	O	Neu5Aca2-3Galb1-3(Neu5Aca2-3Galb1-4GlcNacb1-6)GalNac	0.0114519	83	0.00456419	0.358974	0.0300367		61.001	3227.94	N	Neu5AcA2-3GalB1-4GlcNacB1-6(Neu5AcA2-6GalB1-4GlcNAcB1-2)ManA1-6(Neu5AcA2-6GalB1-4GlcNAcB1-2(GalB1-4GlcNacB1-4)Mana1-3)ManB1-4GlcNAcB1-4GlcNAc?	0.057326	61	0.0705351	0.416154	0.0451416
84.001	656.595	O	Neu5Aca2-6Galb1-3GalNac	0.0567444	84	0.0182547	0.564103	0.0182547		61.003	3227.94	N	Neu5AcA2-3GalB1-4GlcNacB1-6(Neu5AcA2-6GalB1-4GlcNAcB1-2)ManA1-6(Neu5AcA2-3GalB1-3GlcNAcB1-2(GalB1-4GlcNacB1-4)Mana1-3)ManB1-4GlcNAcB1-4GlcNAc?	0.015546	61	0.019748	0.198462	0.0451416
11.001	2862.6	N	Neu5AcA2-6GalB1-4GlcNacB1-6(Neu5AcA2-6GalB1-4GlcNAcB1-2)ManA1-6(Neu5AcA2-6GalB1-4GlcNAcB1-2ManA1-3)ManB1-4GlcNAcB1-4GlcNAc?	0.018629	11	0.0180249	1	0.0180249		99.001	2427.25	N	Fuca1-2Galb1-4 GlcNAcb1-2Mana1-6(Fuca1-2Galb1-4GlcNAcb1-2(Fuca1-2Galb1-4GlcNAcb1-4)Mana1-3)Manb1-4GlcNAcb1-4GlcNAcb-N	0.260923	99	0.0371711	0.763077	0.0371711
51.004	3722.39	N	Neu5Aca2-6Galb1-4GlcNAcb1-6(Neu5Aca2-6Galb1-4GlcNAcb1-2)Mana1-6(GlcNAcb1-4)(Neu5Aca2-6Galb1-4GlcNAcb1-4(Neu5Aca2-6Galb1-4GlcNAcb1-2)Mana1-3)Manb1-4GlcNAcb1-4GlcNAcb-Sp21	0.00987061	51	0.0108277	0.907692	0.0108277		83.009	1459.33	O	Neu5Aca2-3Galb1-4(Fuca1-3)GlcNAcb1-6(Neu5Aca2-3Galb1-3)GalNAc-Sp14	0.182277	83	0.039707	0.757692	0.0341054
89.001	445.402	O	(3S)Galb1-3GalNAca-Sp8	0.00944516	89	0.0101417	0.938462	0.0101417		83.001	656.595	O	Neu5Aca2-3Galb1-3GalNac	0.108867	83	0.0380756	0.746923	0.0341054
99.001	2427.25	N	Fuca1-2Galb1-4 GlcNAcb1-2Mana1-6(Fuca1-2Galb1-4GlcNAcb1-2(Fuca1-2Galb1-4GlcNAcb1-4)Mana1-3)Manb1-4GlcNAcb1-4GlcNAcb-N	0.0203606	99	0.0043919	0.907692	0.0043919		83.002	1313.19	O	Neu5Aca2-3Galb1-3(Neu5Aca2-3Galb1-4GlcNacb1-6)GalNac	0.0932063	83	0.0245337	0.546923	0.0341054
103.001	859.79	O	GlcNAcb1-6(Neu5Aca2-3Galb1-3)GalNAca-Sp14	0.000991489	103	0.000573245	0.164103	0.000573245		89.001	445.402	O	(3S)Galb1-3GalNAca-Sp8	0.0464087	89	0.0329103	0.777692	0.0329103
8.001	2206	N	Neu5Aca2-3Galb1-4GlcNAcb1-2Mana1-3(Neu5Aca2-3Galb1-4GlcNAcb1-2Mana1-6)Manb1-4GlcNAcb1-4GlcNAc	0.000844936	8	0.000852018	0.271795	0.000540827		26.001	2862.6	N	Neu5AcA2-3GalB1-4GlcNacB1-6(Neu5AcA2-6GalB1-4GlcNAcB1-2)ManA1-6(Neu5AcA2-6GalB1-3GlcNAcB1-2ManA1-3)ManB1-4GlcNAcB1-4GlcNAc?	0.0285845	26	0.0283472	0.264615	0.0283472
8.007	1623.49	N	Galb1-4GlcNAcb1-2Mana1-6(Galb1-4GlcNAcb1-2Mana1-3)Manb1-4GlcNAcb1-4GlcNAcb-Sp12	0.000210603	8	0.000229635	0.241026	0.000540827		8.001	2206	N	Neu5Aca2-3Galb1-4GlcNAcb1-2Mana1-3(Neu5Aca2-3Galb1-4GlcNAcb1-2Mana1-6)Manb1-4GlcNAcb1-4GlcNAc	0.0489527	8	0.0326012	0.466154	0.0221519
31.003	3153.86	N	Neu5AcA2-3GalB1-4(Neu5AcA2-6)GlcNAcB1-2(Neu5AcA2-3GalB1-4GlcNacB1-6)ManA1-6(Neu5AcA2-3GalB1-4GlcNAcB1-2ManA1-3)ManB1-4GlcNAcB1-4GlcNAc?	0.000305596	31	0.000414721	0.266667	0.000414721		8.003	1914.74	N	Neu5AcA2-3GalB1-4GlcNAcB1-2ManA1-6(GalB1-4GlcNAcB1-2ManA1-3)ManB1-4GlcNAcB1-4GlcNAc?	0.017256	8	0.0117025	0.173846	0.0221519
96.003	859.79	O	Neu5Aca2-6Galb1-4GlcNAcb1-3GalNAc-Sp14	0.00072321	96	0.00041265	0.133333	0.00041265		58.004	3227.94	N	Neu5AcA2-3GalB1-3GlcNacB1-6(Neu5AcA2-3GalB1-4GlcNAcB1-2)ManA1-6(Neu5AcA2-6GalB1-4GlcNAcB1-2(GalB1-4GlcNacB1-4)Mana1-3)ManB1-4GlcNAcB1-4GlcNAc?	0.0392331	58	0.0321019	0.459231	0.0190174
63.005	2354.16	N	Galb1-4GlcNacb1-6(Galb1-4GlcNacb1-2)Mana1-6(Galb1-4GlcNacb1-4(Galb1-4GlcNacb1-2)Mana1-3)Manb1-4GlcNacb1-4GlcNacb-Sp21	0.000166993	63	0.00030899	0.25641	0.00030899		58.005	3227.94	N	Neu5AcA2-3GalB1-4GlcNacB1-4(Neu5AcA2-6GalB1-4GlcNAcB1-2)ManA1-3(Neu5AcA2-3GalB1-4GlcNAcB1-2(GalB1-3GlcNacB1-6)ManA1-6)ManB1-4GlcNAcB1-4GlcNAc?	0.00718287	58	0.00593286	0.104615	0.0190174
3.092	1313.19	O	Neu5Aca2-6Galb1-3(Neu5Aca2-6Galb1-3GlcNacb1-6)GalNac	0.000307845	3	0.000211213	0.102564	0.000211213		42.011	3227.94	N	Neu5AcA2-3GalB1-4GlcNacB1-4(Neu5AcA2-6GalB1-3GlcNAcB1-2)ManA1-3(Neu5AcA2-6GalB1-3GlcNAcB1-2(GalB1-3GlcNacB1-6)ManA1-6)ManB1-4GlcNAcB1-4GlcNAc?	0.0233814	42	0.0167684	0.544615	0.0167684
										31.001	2862.6	N	Neu5AcA2-3GalB1-4GlcNacB1-6(Neu5AcA2-3GalB1-4GlcNAcB1-2)ManA1-6(Neu5AcA2-3GalB1-4GlcNAcB1-2ManA1-3)ManB1-4GlcNAcB1-4GlcNAc?	0.0242928	31	0.022996	0.514615	0.0162348
Transferrin Mass Informed Exp2										31.003	3153.86	N	Neu5AcA2-3GalB1-4(Neu5AcA2-6)GlcNAcB1-2(Neu5AcA2-3GalB1-4GlcNacB1-6)ManA1-6(Neu5AcA2-3GalB1-4GlcNAcB1-2ManA1-3)ManB1-4GlcNAcB1-4GlcNAc?	0.0105701	31	0.00947368	0.189231	0.0162348
Glycan ID	Calculated Mass	Core Type	Glycan Name	Average Weight	Cluster Exp2	Fraction Contribution	Fraction of Fits Used	Avg. Contribution		4.001	2206	N	Neu5Aca2-3Galb1-4GlcNAcb1-2Mana1-3(Neu5Aca2-6Galb1-4GlcNAcb1-2Mana1-6)Manb1-4GlcNAcb1-4GlcNAc	0.0196254	4	0.0145515	0.273846	0.0145515
1.001	2206	N	Neu5Aca2-6Galb1-4GlcNAcb1-2Mana1-3(Neu5Aca2-6Galb1-4GlcNAcb1-2Mana1-6)Manb1-4GlcNAcb1-4GlcNAc	0.576566	1	0.608509	1	0.608509		63.007	3722.39	N	Neu5Aca2-3Galb1-4GlcNAcb1-6(Neu5Aca2-3Galb1-4GlcNAcb1-2)Mana1-6(GlcNAcb1-4)(Neu5Aca2-3Galb1-4GlcNAcb1-4(Neu5Aca2-3Galb1-4GlcNAcb1-2)Mana1-3)Manb1-4GlcNAcb1-4GlcNAcb-Sp21	0.0113984	63	0.0133118	0.156154	0.0133118
10.003	1914.74	N	Neu5AcA2-3GalB1-3GlcNAcB1-2ManA1-6(GalB1-3GlcNAcB1-2ManA1-3)ManB1-4GlcNAcB1-4GlcNAc?	0.072004	10	0.0747173	0.551724	0.0593631		88.001	1313.19	O	Neu5Aca2-6Galb1-3(Neu5Aca2-3Galb1-4GlcNacb1-6)GalNac	0.22173	88	0.0280864	0.754615	0.0128513
10.001	2206	N	Neu5Aca2-3Galb1-3GlcNAcb1-2Mana1-3(Neu5Aca2-3Galb1-3GlcNAcb1-2Mana1-6)Manb1-4GlcNAcb1-4GlcNAc	0.0436818	10	0.044009	0.275862	0.0593631		88.029	1005.93	O	Neu5Aca2-3Galb1-4(Fuca1-3)GlcNAcb1-3GalNAca-Sp14	0.111776	88	0.00835777	0.737692	0.0128513
8.003	1914.74	N	Neu5AcA2-3GalB1-4GlcNAcB1-2ManA1-6(GalB1-4GlcNAcB1-2ManA1-3)ManB1-4GlcNAcB1-4GlcNAc?	0.046105	8	0.0577431	0.482759	0.0463724		88.02	1915.77	N	Fuca1-2Galb1-3GlcNAcb1-2Mana1-6(Fuca1-2Galb1-3GlcNAcb1-2Mana1-3)Manb1-4GlcNAcb1-4GlcNAcb-Sp20	0.108135	88	0.013345	0.757692	0.0128513
8.001	2206	N	Neu5Aca2-3Galb1-4GlcNAcb1-2Mana1-3(Neu5Aca2-3Galb1-4GlcNAcb1-2Mana1-6)Manb1-4GlcNAcb1-4GlcNAc	0.0283656	8	0.0350018	0.275862	0.0463724		88.032	714.675	O	Galb1-4(Fuca1-3)GlcNacb1-3GalNaca-Sp14	0.0144091	88	0.0016161	0.247692	0.0128513
3.001	2206	N	Neu5Aca2-6Galb1-3GlcNAcb1-2Mana1-3(Neu5Aca2-6Galb1-3GlcNAcb1-2Mana1-6)Manb1-4GlcNAcb1-4GlcNAc	0.0276687	3	0.0271234	0.37931	0.0271234		11.009	3153.86	N	Neu5AcA2-6GalB1-4GlcNacB1-6(Neu5AcA2-3GalB1-4GlcNAcB1-2)ManA1-6(Neu5AcA2-3GalB1-4(Neu5AcA2-6)GlcNAcB1-2ManA1-3)ManB1-4GlcNAcB1-4GlcNAc?	0.0136252	11	0.00932549	0.27	0.00932549
7.001	2206	N	Neu5Aca2-3Galb1-3GlcNAcb1-2Mana1-3(Neu5Aca2-6Galb1-3GlcNAcb1-2Mana1-6)Manb1-4GlcNAcb1-4GlcNAc	0.0108626	7	0.0132561	0.103448	0.0132561		91.001	1299.2	N	GlcNAcb1-2Mana1-6(GlcNAcb1-2Mana1-3)Manb1-4GlcNAcb1-4GlcNAcb-Sp12	0.00947945	91	0.00850061	0.352308	0.00850061
9.006	1914.74	N	Neu5AcA2-3GalB1-3GlcNAcB1-2ManA1-6(GalB1-4GlcNAcB1-2ManA1-3)ManB1-4GlcNAcB1-4GlcNAc?	0.0100247	9	0.0126596	0.241379	0.0126596		98.003	1908.79	N	GlcNAcb1-6(GlcNAcb1-2)Mana1-6(GlcNAcb1-4)(GlcNAcb1-4(GlcNAcb1-2)Mana1-3)Manb1-4GlcNAcb1-4GlcNAc-Sp21	0.00960596	98	0.0115248	0.411538	0.00766219
4.005	1914.74	N	Neu5AcA2-6GalB1-4GlcNAcB1-2ManA1-6(GalB1-4GlcNAcB1-2ManA1-3)ManB1-4GlcNAcB1-4GlcNAc?	0.0159065	4	0.0205273	0.206897	0.0123198		98.001	1502.4	N	GlcNAcb1-2(GlcNAcb1-6)Mana1-6(GlcNAcb1-2Mana1-3)Manb1-4GlcNAcb1-4GlcNAcb-Sp19	0.00359368	98	0.00379958	0.151538	0.00766219
4.001	2206	N	Neu5Aca2-3Galb1-4GlcNAcb1-2Mana1-3(Neu5Aca2-6Galb1-4GlcNAcb1-2Mana1-6)Manb1-4GlcNAcb1-4GlcNAc	0.00305009	4	0.00411229	0.241379	0.0123198		32.001	2862.6	N	Neu5AcA2-3GalB1-4GlcNacB1-6(Neu5AcA2-3GalB1-4GlcNAcB1-2)ManA1-6(Neu5AcA2-3GalB1-3GlcNAcB1-2ManA1-3)ManB1-4GlcNAcB1-4GlcNAc?	0.0102513	32	0.0121773	0.49	0.00675291
										32.003	3153.86	N	Neu5AcA2-3GalB1-4GlcNacB1-6(Neu5AcA2-3GalB1-4GlcNAcB1-2)ManA1-6(Neu5AcA2-3GalB1-3(Neu5AcA2-6)GlcNAcB1-2ManA1-3)ManB1-4GlcNAcB1-4GlcNAc?	0.00122195	32	0.0013285	0.124615	0.00675291
										80.001	3153.86	N	Neu5AcA2-3GalB1-4(Neu5AcA2-6)GlcNAcB1-2(Neu5AcA2-3GalB1-4GlcNacB1-6)ManA1-6(Neu5AcA2-3GalB1-3GlcNAcB1-2ManA1-3)ManB1-4GlcNAcB1-4GlcNAc?	0.00704298	80	0.00652785	0.24	0.00652785
										97.001	1502.4	N	GlcNacb1-2Mana1-6(GlcNacb1-4(GlcNacb1-2)Mana1-3)Manb1-4GlcNacb1-4GlcNac-Sp21	0.00578293	97	0.00490001	0.199231	0.00490001
										96.003	859.79	O	Neu5Aca2-6Galb1-4GlcNAcb1-3GalNAc-Sp14	0.00634308	96	0.00239028	0.432308	0.00239028
										29.001	2862.6	N	Neu5AcA2-3GalB1-4GlcNacB1-6(Neu5AcA2-3GalB1-4GlcNAcB1-2)ManA1-6(Neu5AcA2-6GalB1-4GlcNAcB1-2ManA1-3)ManB1-4GlcNAcB1-4GlcNAc?	0.00160617	29	0.0018439	0.127692	0.0018439
										60.006	3227.94	N	Neu5AcA2-3GalB1-4GlcNacB1-4(Neu5AcA2-3GalB1-3GlcNAcB1-2)ManA1-3(Neu5AcA2-6GalB1-3GlcNAcB1-2(GalB1-3GlcNacB1-6)ManA1-6)ManB1-4GlcNAcB1-4GlcNAc?	0.0021864	60	0.00170098	0.140769	0.00170098
										87.001	1313.19	O	Neu5Aca2-6Galb1-3(Neu5Aca2-6Galb1-4GlcNacb1-6)GalNac	0.00505605	87	0.00157746	0.300769	0.00157746
										102.001	730.675	O	Galb1-4GlcNAcb1-3Galb1-3GalNAca-Sp14	0.00292117	102	0.00118746	0.134615	0.00118746
										79.001	3153.86	N	Neu5AcA2-3GalB1-4(Neu5AcA2-6)GlcNAcB1-2(Neu5AcA2-3GalB1-4GlcNacB1-4)ManA1-3(Neu5AcA2-3GalB1-3GlcNAcB1-2ManA1-6)ManB1-4GlcNAcB1-4GlcNAc?	0.00108777	79	0.00075714	0.12	0.00075714
										92.001	568.532	O	GlcNAcb1-3Galb1-3GalNAca-Sp8	0.000616338	92	0.000496496	0.103077	0.000496496
										Fetuin Mass Informed Exp2
										Glycan ID	Calculated Mass	Core Type	Glycan Name	Average Weight	Cluster Exp2	Fraction Contribution	Fraction of Fits Used	Avg. Contribution
										25.001	2862.6	N	Neu5AcA2-3GalB1-4GlcNacB1-6(Neu5AcA2-6GalB1-4GlcNAcB1-2)ManA1-6(Neu5AcA2-6GalB1-4GlcNAcB1-2ManA1-3)ManB1-4GlcNAcB1-4GlcNAc?	0.357123	25	0.359025	0.863804	0.359025
										8.001	2206	N	Neu5Aca2-3Galb1-4GlcNAcb1-2Mana1-3(Neu5Aca2-3Galb1-4GlcNAcb1-2Mana1-6)Manb1-4GlcNAcb1-4GlcNAc	0.0822148	8	0.0670008	0.617178	0.0670008
										83.001	656.595	O	Neu5Aca2-3Galb1-3GalNac	0.186867	83	0.0994403	0.641718	0.0468127
										83.006	947.853	O	Neu5Aca2-6(Neu5Aca2-3Galb1-3)GalNAca-Sp8	0.086436	83	0.0160213	0.6	0.0468127
										83.002	1313.19	O	Neu5Aca2-3Galb1-3(Neu5Aca2-3Galb1-4GlcNacb1-6)GalNac	0.0800543	83	0.0249765	0.705521	0.0468127
										13.056	3153.86	N	Neu5AcA2-3GalB1-4(Neu5AcA2-6)GlcNAcB1-2(Neu5AcA2-3GalB1-4GlcNacB1-4)ManA1-3(Neu5AcA2-6GalB1-4GlcNAcB1-2ManA1-6)ManB1-4GlcNAcB1-4GlcNAc?	0.113311	13	0.0996645	0.721472	0.0345291
										13.041	3153.86	N	Neu5AcA2-6GalB1-4GlcNacB1-6(Neu5AcA2-3GalB1-3GlcNAcB1-2)ManA1-6(Neu5AcA2-3GalB1-4(Neu5AcA2-6)GlcNAcB1-2ManA1-3)ManB1-4GlcNAcB1-4GlcNAc?	0.027191	13	0.0144357	0.607362	0.0345291
										13.045	3153.86	N	Neu5AcA2-6GalB1-3GlcNacB1-6(Neu5AcA2-3GalB1-4GlcNAcB1-2)ManA1-6(Neu5AcA2-3GalB1-4(Neu5AcA2-6)GlcNAcB1-2ManA1-3)ManB1-4GlcNAcB1-4GlcNAc?	0.0198279	13	0.0108474	0.344785	0.0345291
										13.079	3153.86	N	Neu5AcA2-3GalB1-4GlcNacB1-4(Neu5AcA2-6GalB1-3GlcNAcB1-2)ManA1-3(Neu5AcA2-3GalB1-4(Neu5AcA2-6)GlcNAcB1-2ManA1-6)ManB1-4GlcNAcB1-4GlcNAc?	0.01464	13	0.0131688	0.18773	0.0345291
										1.001	2206	N	Neu5Aca2-6Galb1-4GlcNAcb1-2Mana1-3(Neu5Aca2-6Galb1-4GlcNAcb1-2Mana1-6)Manb1-4GlcNAcb1-4GlcNAc	0.0394158	1	0.0274739	0.35092	0.0274739
										31.001	2862.6	N	Neu5AcA2-3GalB1-4GlcNacB1-6(Neu5AcA2-3GalB1-4GlcNAcB1-2)ManA1-6(Neu5AcA2-3GalB1-4GlcNAcB1-2ManA1-3)ManB1-4GlcNAcB1-4GlcNAc?	0.0331595	31	0.0358415	0.727607	0.0183117
										31.003	3153.86	N	Neu5AcA2-3GalB1-4(Neu5AcA2-6)GlcNAcB1-2(Neu5AcA2-3GalB1-4GlcNacB1-6)ManA1-6(Neu5AcA2-3GalB1-4GlcNAcB1-2ManA1-3)ManB1-4GlcNAcB1-4GlcNAc?	0.0147425	31	0.0151926	0.136196	0.0183117
										31.004	2571.34	N	Neu5AcA2-3GalB1-4GlcNAcB1-2(Neu5Aca2-3Galb1-4GlcNacb1-6)Mana1-6(GalB1-4GlcNAcB1-2ManA1-3)ManB1-4GlcNAcB1-4GlcNAc?	0.00356872	31	0.0039009	0.143558	0.0183117
										26.001	2862.6	N	Neu5AcA2-3GalB1-4GlcNacB1-6(Neu5AcA2-6GalB1-4GlcNAcB1-2)ManA1-6(Neu5AcA2-6GalB1-3GlcNAcB1-2ManA1-3)ManB1-4GlcNAcB1-4GlcNAc?	0.0142294	26	0.0160218	0.130061	0.0160218
										29.001	2862.6	N	Neu5AcA2-3GalB1-4GlcNacB1-6(Neu5AcA2-3GalB1-4GlcNAcB1-2)ManA1-6(Neu5AcA2-6GalB1-4GlcNAcB1-2ManA1-3)ManB1-4GlcNAcB1-4GlcNAc?	0.00930818	29	0.0119356	0.337423	0.0119356
										27.001	2862.6	N	Neu5AcA2-3GalB1-4GlcNacB1-6(Neu5AcA2-6GalB1-4GlcNAcB1-2)ManA1-6(Neu5AcA2-3GalB1-4GlcNAcB1-2ManA1-3)ManB1-4GlcNAcB1-4GlcNAc?	0.00907219	27	0.0111762	0.117791	0.0111762
										88.001	1313.19	O	Neu5Aca2-6Galb1-3(Neu5Aca2-3Galb1-4GlcNacb1-6)GalNac	0.0331173	88	0.0106606	0.489571	0.0106606
										87.001	1313.19	O	Neu5Aca2-6Galb1-3(Neu5Aca2-6Galb1-4GlcNacb1-6)GalNac	0.0230138	87	0.0104153	0.407362	0.0104153
										20.01	3153.86	N	Neu5AcA2-6GalB1-3GlcNacB1-6(Neu5AcA2-3GalB1-3GlcNAcB1-2)ManA1-6(Neu5AcA2-3GalB1-4(Neu5AcA2-6)GlcNAcB1-2ManA1-3)ManB1-4GlcNAcB1-4GlcNAc?	0.0297483	20	0.0188239	0.611043	0.0100009
										20.008	3153.86	N	Neu5AcA2-6GalB1-3GlcNacB1-6(Neu5AcA2-6GalB1-3GlcNAcB1-2)ManA1-6(Neu5AcA2-3GalB1-4(Neu5AcA2-6)GlcNAcB1-2ManA1-3)ManB1-4GlcNAcB1-4GlcNAc?	0.00192607	20	0.00117796	0.112883	0.0100009
										33.002	2862.6	N	Neu5AcA2-3GalB1-3GlcNacB1-6(Neu5AcA2-3GalB1-4GlcNAcB1-2)ManA1-6(Neu5AcA2-3GalB1-4GlcNAcB1-2ManA1-3)ManB1-4GlcNAcB1-4GlcNAc?	0.0306142	33	0.0181304	0.422086	0.00974682
										33.04	2571.34	N	Neu5AcA2-3GalB1-4GlcNAcB1-2(Neu5Aca2-3Galb1-3GlcNacb1-6)Mana1-6(GalB1-4GlcNAcB1-2ManA1-3)ManB1-4GlcNAcB1-4GlcNAc?	0.0134528	33	0.00813117	0.218405	0.00974682
										33.004	2862.6	N	Neu5AcA2-3GalB1-4GlcNacB1-4(Neu5AcA2-3GalB1-4GlcNAcB1-2)ManA1-3(Neu5AcA2-3GalB1-4GlcNAcB1-2ManA1-6)ManB1-4GlcNAcB1-4GlcNAc?	0.0131545	33	0.0119018	0.234356	0.00974682
										33.046	2571.34	N	Neu5AcA2-3GalB1-4GlcNAcB1-2ManA1-3(GalB1-3GlcNAcB1-2(Neu5Aca2-3Galb1-4GlcNacb1-6)Mana1-6)ManB1-4GlcNAcB1-4GlcNAc?	0.00134589	33	0.000823902	0.32638	0.00974682
										84.001	656.595	O	Neu5Aca2-6Galb1-3GalNac	0.0265605	84	0.00928943	0.317791	0.00928943
										86.001	1313.19	O	Neu5Aca2-3Galb1-3(Neu5Aca2-6Galb1-4GlcNacb1-6)GalNac	0.0379987	86	0.00916788	0.577914	0.00916788
										17.023	3153.86	N	Neu5AcA2-3GalB1-4(Neu5AcA2-6)GlcNAcB1-2(Neu5AcA2-6GalB1-3GlcNacB1-6)ManA1-6(Neu5AcA2-3GalB1-3GlcNAcB1-2ManA1-3)ManB1-4GlcNAcB1-4GlcNAc?	0.0154305	17	0.0089871	0.666258	0.0089871
										32.001	2862.6	N	Neu5AcA2-3GalB1-4GlcNacB1-6(Neu5AcA2-3GalB1-4GlcNAcB1-2)ManA1-6(Neu5AcA2-3GalB1-3GlcNAcB1-2ManA1-3)ManB1-4GlcNAcB1-4GlcNAc?	0.0138467	32	0.0183074	0.500613	0.0085508
										32.006	2571.34	N	Neu5AcA2-3GalB1-3GlcNAcB1-2ManA1-3(GalB1-4GlcNAcB1-2(Neu5Aca2-3Galb1-4GlcNacb1-6)Mana1-6)ManB1-4GlcNAcB1-4GlcNAc?	0.00459714	32	0.0061342	0.139877	0.0085508
										32.004	2571.34	N	Neu5AcA2-3GalB1-4GlcNAcB1-2(Neu5Aca2-3Galb1-4GlcNacb1-6)Mana1-6(GalB1-3GlcNAcB1-2ManA1-3)ManB1-4GlcNAcB1-4GlcNAc?	0.000902202	32	0.00121084	0.267485	0.0085508
										21.001	2862.6	N	Neu5AcA2-6GalB1-3GlcNacB1-6(Neu5AcA2-6GalB1-3GlcNAcB1-2)ManA1-6(Neu5AcA2-6GalB1-3GlcNAcB1-2ManA1-3)ManB1-4GlcNAcB1-4GlcNAc?	0.0138909	21	0.00629433	0.409816	0.00629433
										24.003	2862.6	N	Neu5AcA2-3GalB1-4GlcNacB1-4(Neu5AcA2-3GalB1-4GlcNAcB1-2)ManA1-3(Neu5AcA2-6GalB1-4GlcNAcB1-2ManA1-6)ManB1-4GlcNAcB1-4GlcNAc?	0.00492504	24	0.0054479	0.16319	0.0054479
										28.001	2862.6	N	Neu5AcA2-3GalB1-4GlcNacB1-6(Neu5AcA2-6GalB1-4GlcNAcB1-2)ManA1-6(Neu5AcA2-3GalB1-3GlcNAcB1-2ManA1-3)ManB1-4GlcNAcB1-4GlcNAc?	0.00569434	28	0.00718917	0.105521	0.00370335
										28.003	2571.34	N	Neu5AcA2-6GalB1-4GlcNAcB1-2(Neu5Aca2-3Galb1-4GlcNacb1-6)Mana1-6(GalB1-3GlcNAcB1-2ManA1-3)ManB1-4GlcNAcB1-4GlcNAc?	0.000169615	28	0.000217523	0.111656	0.00370335
										45.001	2862.6	N	Neu5AcA2-3GalB1-4GlcNacB1-4(Neu5AcA2-3GalB1-4GlcNAcB1-2)ManA1-3(Neu5AcA2-3GalB1-3GlcNAcB1-2ManA1-6)ManB1-4GlcNAcB1-4GlcNAc?	0.00466758	45	0.00534925	0.155828	0.00275737
										45.013	2571.34	N	Neu5AcA2-3GalB1-4GlcNAcB1-2(Neu5Aca2-3Galb1-4GlcNacb1-4)Mana1-3(GalB1-3GlcNAcB1-2ManA1-6)ManB1-4GlcNAcB1-4GlcNAc?	0.000141929	45	0.000165487	0.111656	0.00275737
										11.009	3153.86	N	Neu5AcA2-6GalB1-4GlcNacB1-6(Neu5AcA2-3GalB1-4GlcNAcB1-2)ManA1-6(Neu5AcA2-3GalB1-4(Neu5AcA2-6)GlcNAcB1-2ManA1-3)ManB1-4GlcNAcB1-4GlcNAc?	0.0022208	11	0.00170165	0.136196	0.00170165

## Sheet: Table S2. ReferenceGlycans
Table S2. Partially Ambiguous Reference Glycan Sets for Transferrin and Fetuin with Percent Composition. Mass is calculated as the sum of average underivitized monosaccharide masses.
Transferrin Reference Set									Fetuin Reference Set
Mass	Percent Composition	Core Type	# of 3' Galactose	# of 3' Sialic Acid	# of Terminal Galactose	# of Sub-terminal Sialic Acid	Has Core Fucose?		Mass	Percent Composition	Core Type	# of 3' Galactose	# of 3' Sialic Acid	# of Terminal Galactose	# of Sub-terminal Sialic Acid	Has Core Fucose?
2206	0.736	Bi-Antennary N	0	0	0	0	No		2862.6	0.163	Tri-Antennary N	0	2	0	0	No
2206	0.103	Bi-Antennary N	0	1	0	0	No		2862.6	0.12	Tri-Antennary N	0	1	0	0	No
1914.74	0.053	Bi-Antennary N	0	0	1	0	No		2862.6	0.021	Tri-Antennary N	0	3	0	0	No
2352.15	0.046	Bi-Antennary N	0	1	0	0	Yes		2862.6	0.014	Tri-Antennary N	0	0	0	0	No
2862.6	0.051	Tri-Antennary N	0	2	0	0	No		3153.86	0.1	Tri-Antennary N	1	2	0	1	No
2862.6	0.01	Tri-Antennary N	0	1	0	0	No		3153.86	0.048	Tri-Antennary N	1	1	0	1	No
									2206	0.009	Bi-Antennary N	0	1	0	0	No
									2206	0.005	Bi-Antennary N	0	0	0	0	No
									2206	0.002	Bi-Antennary N	0	2	0	0	No
									2571.34	0.007	Tri-Antennary N	0	1	1	0	No
									2571.34	0.001	Tri-Antennary N	0	2	1	0	No
									2571.34	0.001	Tri-Antennary N	0	0	1	0	No
									656.595	0.403	Core 1 O	1	1	0	0	No
									947.853	0.071	Core 1 Sialyl-Tn O	1	1	0	1	No
									1313.19	0.036	Core 2 O	1	2	0	0	No

## Sheet: Table S5. ExpData
Table S5. The Normalized and Raw Experimental Data for all Glycoproteins in Experiment 1 and 2. The data were normalized by lectin within experiment.
Experiment 1		Normalized	Transferrin		Fetuin		Laminin		Raw	Transferrin		Fetuin		Laminin				Experiment 2		Normalized	Transferrin		Fetuin (250 ug)		Fetuin (100ug/ml)		Fetuin (50ug/ml)		Laminin		Haptoglobin			Raw	Transferrin		Fetuin (250ug/ml)		Fetuin (100ug/ml)		Fetuin (50ug/ml)		Laminin		Haptoglobin
Enzyme	Lectin		Average	Standard Deviation	Average	Standard Deviation	Average	Standard Deviation		Average	Standard Deviation	Average	Standard Deviation	Average	Standard Deviation			Enzyme	Lectin		Average	Standard Deviation	Average	Standard Deviation	Average	Standard Deviation	Average	Standard Deviation	Average	Standard Deviation	Average	Standard Deviation			Average	Standard Deviation	Average	Standard Deviation	Average	Standard Deviation	Average	Standard Deviation	Average	Standard Deviation	Average	Standard Deviation
No Enzyme	BPL		0.000667497	5.29313e-05	0.000397153	4.14161e-06	0.0122784	0.003232		39.5607	3.13709	23.5382	0.245462	727.709	191.551			No enzyme	BPL		0.000746949	0.000458449	0.000425698	5.32448e-05	0.000243537	9.77469e-05	0.000141404	7.5808e-05	0.00973133	0.00410382	0	0			47.6388	25.3216	27.1501	2.94088	15.5322	5.39887	9.01844	4.18712	620.643	226.667	0	0
	ConA		0.421611	0.0205958	0.0493672	0.00893319	0.0928397	0.0152619		2201.24	107.531	257.748	46.6405	484.719	79.6828				ConA		0.707514	0.02781	0.0269901	0.00709306	0.039514	0.00950972	0.0335704	0.00589134	0.107222	0.0245872	0.558476	0.089143			41748.1	1421.13	1592.6	362.465	2331.59	485.959	1980.88	301.055	6326.83	1256.44	32953.9	4555.33
	DSL		0.120574	0.0230753	0.405863	0.0485016	0.062965	0.00878458		834.724	159.748	2809.75	335.773	435.901	60.8149				DSL		0.00616044	0.00653766	0.149307	0.0659123	0.146847	0.0708064	0.0764693	0.044643	0.104778	0.0372739	0.397558	0.39461			88.4071	81.2509	2142.67	819.166	2107.37	879.991	1097.39	554.829	1503.64	463.244	5705.27	4904.26
	ECL		0.00157	0.000314445	0	0	0.0085914	0.000250454		3.63735	0.728499	0	0	19.9044	0.580247				ECL		0	0	0	0	0	0	0	0	0.0772459	0.0608931	0.00822015	0.00119199			0	0	0	0	0	0	0	0	921.025	628.775	98.0113	12.3084
	MAL-I		0.0357965	0.00816803	1	0.100076	0.0293703	0.00668441		45.2379	10.3224	1263.75	126.472	37.1167	8.44744				GSL-II		0	0	0	0	0	0	0	0	0.0106577	0.00377989	0	0			0	0	0	0	0	0	0	0	55.7033	17.109	0	0
	PHAL		0.0280902	0.00552156	0.380028	0.00728367	0.165641	0.0164824		3.82405	0.751676	51.7349	0.99156	22.5495	2.24383				MAL-I		0	0	1	0.0814817	0.363078	0.339483	0.257876	0.0926598	0.0937661	0.023643	0.0481538	0.0351072			0	0	1919.2	135.429	696.82	564.247	494.917	154.008	179.956	39.2966	92.417	58.351
	SNA		1	0.167005	0.474321	0.031329	0.0016741	0.000450393		15604	2605.94	7401.29	488.856	26.1226	7.02792				MAL-II		1	1.22566	0.565602	0.396783	0.621621	0.403939	0.114609	0.134175	0.0493788	0.0598274	0.0041272	0.00825439			314.117	333.419	177.665	107.938	195.262	109.885	36.0005	36.5	15.5107	16.275	1.29642	2.24547
a3 Sialidase	BPL		0.0352618	0.00885344	0.73724	0.0562204	0.0323056	0.0101312		2089.87	524.719	43694.2	3332.03	1914.66	600.447				PHAL		0	0	0.704632	0.0550436	0.488375	0.0458565	0.309525	0.0309413	0.838127	0.566604	0.0738323	0.0503827			0	0	198.862	13.4532	137.83	11.2078	87.3543	7.56239	236.537	138.484	20.837	12.3141
	ConA		0.515306	0.0290436	0.0564406	0.00268499	0.107938	0.0261382		2690.43	151.638	294.678	14.0184	563.549	136.468				SNA		0.67841	0.106119	1	0.0653707	0.693221	0.0225013	0.244043	0.110767	0.00851225	0.0066975	0.910089	0.132517			38813.5	5257.95	57212.5	3238.95	39660.9	1114.88	13962.3	5488.22	487.007	331.844	52068.5	6565.87
	DSL		0.149401	0.0182986	0.67736	0.0538196	0.0830678	0.0228246		1034.29	126.68	4689.3	372.588	575.071	158.013				SRL		0.00682166	0.00540508	0.0298149	0.00569085	0.0255728	0.00594116	0.0139866	0.00228655	0.0193373	0.00319247	9.50166e-05	0.000190033			157.329	107.957	687.628	113.665	589.79	118.665	322.575	45.6699	445.98	63.7642	2.19139	3.79559
	ECL		0.0290105	0.00438366	0.0699786	0.00488337	0.0230978	0.00332573		67.2108	10.156	162.125	11.3137	53.5125	7.70497			PNGase F (1:200)	BPL		0.000399757	0.000461476	5.7326e-05	6.77992e-05	4.77216e-05	5.53607e-05	2.62772e-05	5.25543e-05	0.0400544	0.0127966	0	0			25.4956	25.4888	3.65612	3.74477	3.04358	3.05774	1.6759	2.90274	2554.58	706.799	0	0
	MAL-I		0.00240981	0.000441843	0.0105678	0.00207612	0.00217299	0.000761877		3.04541	0.558381	13.3551	2.62371	2.74612	0.962824				ConA		0.0486458	0.0324604	0.00397911	0.000470044	0.00686607	0.00164473	0.00517627	0.00083813	0.0347955	0.00630867	0.276161	0.0734374			2870.43	1658.77	234.794	24.0199	405.144	84.048	305.435	42.8296	2053.17	322.381	16295.3	3752.75
	PHAL		0.0654203	0.0100159	0.662322	0.0923949	0.185666	0.0179135		8.90597	1.36352	90.165	12.5781	25.2756	2.43865				DSL		0	0	0	0	0.000717918	0.00012528	0.000462408	0.000547778	0.0213665	0.0076553	0.0753801	0.0346653			0	0	0	0	10.3027	1.55699	6.63591	6.80785	306.626	95.141	1081.76	430.824
	SNA		0.954977	0.0946825	0.522552	0.0233459	0.0012777	0.0012712		14901.4	1477.42	8153.89	364.289	19.9372	19.8357				ECL		0	0	0	0	0	0	0	0	0.131302	0.0258452	0.00338551	0.000494768			0	0	0	0	0	0	0	0	1565.55	266.875	40.3665	5.10892
a3,6,8 Sialidase	BPL		0.781842	0.0246188	1	0.0200502	0.0411311	0.00603721		46337.6	1459.09	59267.2	1188.32	2437.73	357.809				GSL-II		0	0	0	0	0	0	0	0	0.00305072	0.00224527	0	0			0	0	0	0	0	0	0	0	15.9447	10.1628	0	0
	ConA		1	0.201488	0.0771921	0.0021919	0.121098	0.00888724		5221.03	1051.97	403.022	11.444	632.255	46.4005				MAL-I		0	0	0.0331707	0.00255768	0.0193884	0.0037503	0.00573885	0.00720073	0.0161784	0.00998087	0	0			0	0	63.6613	4.25107	37.2103	6.2333	11.014	11.9682	31.0497	16.589	0	0
	DSL		0.259208	0.0385041	1	0.170362	0.07377	0.0207667		1794.47	266.561	6922.91	1179.4	510.703	143.766				MAL-II		0.0795135	0.0771447	0.261123	0.040498	0.128675	0.0413575	0.0301955	0.0356233	0.0142094	0.0164603	0	0			24.9765	20.9859	82.0232	11.0168	40.4191	11.2506	9.4849	9.69072	4.4634	4.47775	0	0
	ECL		1	0.0863334	0.225645	0.00670394	0.0227431	0.006864		2316.78	200.015	522.769	15.5315	52.6907	15.9024				PHAL		0	0	0.193737	0.0110334	0.148382	0.0267588	0.0656566	0.0490765	0.24537	0.120601	0.0130965	0.0153398			0	0	54.6765	2.69669	41.8765	6.54014	18.5297	11.9948	69.2487	29.476	3.6961	3.7492
	MAL-I		0.0399557	0.00560156	0.0392092	0.0119292	0.00647951	0.00197801		50.4941	7.07898	49.5507	15.0756	8.1885	2.49971				SNA		0.135546	0.0691255	0.120999	0.0146967	0.0434435	0.0198951	0.0173434	0.0119577	0.000664416	0.000477921	0.340349	0.174849			7754.94	3425	6922.66	728.184	2485.51	985.752	992.256	592.472	38.0129	23.6798	19472.2	8663.31
	PHAL		0.651911	0.0725164	1	0.108602	0.194592	0.0362282		88.7477	9.872	136.135	14.7844	26.4907	4.93191				SRL		0.00538151	0.00390156	0.0466877	0.00571731	0.0262453	0.00332099	0.00700524	0.00279434	0.00301865	0.00135465	0	0			124.115	77.9271	1076.77	114.194	605.302	66.3311	161.563	55.8122	69.6198	27.0568	0	0
	SNA		0.0200161	0.013263	0.022519	0.0124378	0.00016518	7.89686e-05		312.331	206.956	351.386	194.079	2.57746	1.23222			a2,3 Sialidase	BPL		0.0123424	0.00179277	0.077448	0.0811368	0.798249	0.422871	0.181251	0.068282	0.088281	0.0481957	0.0860984	0.0218734			787.168	99.0202	4939.46	4481.44	50910.6	23356.5	11559.8	3771.43	5630.36	2662	5491.17	1208.14
																			ConA		0.775536	0.0812675	0.0228905	0.00154704	0.0304364	0.00306106	0.0254417	0.00104923	0.22542	0.100323	0.492903	0.0323515			45761.9	4152.88	1350.69	79.0557	1795.95	156.424	1501.23	53.6172	13301.3	5126.62	29084.6	1653.21
																			DSL		0.0107982	0.00423536	0.905312	0.54203	0.413339	0.347376	0.10834	0.102231	0.146461	0.0667283	0.727101	0.281331			154.962	52.6376	12991.9	6736.42	5931.72	4317.24	1554.77	1270.54	2101.82	829.308	10434.5	3496.42
																			ECL		0.0189881	0.0101434	0.493568	0.111186	0.27343	0.0502943	0.0610797	0.0420445	0.172342	0.101692	0.144719	0.0123868			226.4	104.74	5884.95	1148.09	3260.19	519.333	728.271	434.146	2054.88	1050.05	1725.53	127.905
																			GSL-II		0	0	0	0	0	0	0	0	0.00609752	0.00210927	0	0			0	0	0	0	0	0	0	0	31.869	9.54726	0	0
																			MAL-I		0	0	0	0	0	0	0	0	0	0	0	0			0	0	0	0	0	0	0	0	0	0	0	0
																			MAL-II		0.0460566	0.01594	0	0	0	0	0	0	0	0	0	0			14.4671	4.3362	0	0	0	0	0	0	0	0	0	0
																			PHAL		0	0	0.43334	0.0365958	0.326574	0.0399876	0.103491	0.122039	0.6539	0.248483	0.0839547	0.0190263			0	0	122.298	8.94439	92.1661	9.77338	29.2072	29.8277	184.544	60.7318	23.6938	4.65023
																			SNA		0.462694	0.0401293	0.769525	0.163672	0.319134	0.0676837	0.072344	0.0420484	0.00532592	0.00326803	0.520524	0.0386961			26471.9	1988.31	44026.4	8109.52	18258.5	3353.56	4138.98	2083.39	304.709	161.923	29780.5	1917.3
																			SRL		0.00875753	0.00154801	0.234067	0.175014	0.0583558	0.0153132	0.0291868	0.0112411	0.00409643	0.00251168	0	0			201.977	30.9189	5398.34	3495.6	1345.87	305.856	673.141	224.523	94.4769	50.1665	0	0
																		a2,3 Sialidase + B3 Galactosidase	BPL		0.00641921	0.00480609	0.770717	0.510403	0.33582	0.330806	0.0688285	0.0197253	0.0758338	0.0404044	0.0387046	0.015123			409.403	265.455	49154.6	28191.2	21417.9	18271.4	4389.73	1089.49	4836.51	2231.66	2468.49	835.292
																			ConA		0.631094	0.081648	0.0219135	0.00160115	0.0232123	0.0025561	0.0234568	0.00293472	0.183009	0.0354666	0.314768	0.0700659			37238.8	4460.4	1293.04	87.4705	1369.68	139.639	1384.11	160.323	10798.8	1937.53	18573.5	3827.67
																			DSL		0.0103057	0.00398643	0.25389	0.380503	0.278124	0.151293	0.0786331	0.0477663	0.103123	0.037461	0.287207	0.156608			147.894	49.5438	3643.52	4728.94	3991.29	1880.29	1128.45	593.646	1479.9	465.57	4121.64	1946.34
																			ECL		0.00989151	0.00707823	0.308966	0.101482	0.108603	0.0583994	0.0343837	0.0165451	0.165948	0.0740326	0.0691835	0.0300124			117.939	78.1353	3683.89	1120.24	1294.91	644.66	409.967	182.638	1978.65	817.232	824.895	331.302
																			GSL-II		0	0	0	0	0	0	0	0	0.00538445	0.0027044	0	0			0	0	0	0	0	0	0	0	28.1421	12.241	0	0
																			MAL-I		0	0	0	0	0.000877287	0.00175457	0	0	0	0	0.000970544	0.00194109			0	0	0	0	1.68369	2.91624	0	0	0	0	1.86267	3.22624
																			MAL-II		0.0114295	0.022859	0.00695233	0.0139047	0	0	0.00939742	0.0187948	0	0	0.0058445	0.011689			3.59019	6.21839	2.18384	3.78253	0	0	2.95189	5.11282	0	0	1.83586	3.17979
																			PHAL		0.0187283	0.0324384	0.382999	0.0195776	0.279583	0.0349765	0.132669	0.066812	1	0.469297	0.0815217	0.0759676			5.28553	7.47487	108.09	4.78497	78.9042	8.54862	37.442	16.3296	282.221	114.701	23.0071	18.5673
																			SNA		0.372998	0.0366473	0.581698	0.0929252	0.10106	0.0680404	0.032943	0.0158791	0.00427161	0.00149332	0.26836	0.0792415			21340.1	1815.78	33280.4	4604.21	5781.89	3371.23	1884.75	786.768	244.389	73.9902	15353.5	3926.22
																			SRL		0.00203117	0.00185717	0.136405	0.095967	0.0686783	0.0312682	0.016341	0.0111287	0.00597538	0.00163002	0.000209932	0.000251823			46.8452	37.0939	3145.93	1916.78	1583.94	624.53	376.876	222.277	137.811	32.5568	4.84171	5.02974
																		a2,3 Sialidase + B4 Galactosidase	BPL		0.00556341	0.00146814	0.397372	0.336061	0.316585	0.176524	0.0607274	0.0383177	0.00182395	0.000603302	0.000544626	0.00018464			354.822	81.0898	25343.5	18561.7	20191.1	9749.96	3873.06	2116.41	116.328	33.3223	34.735	10.1983
																			ConA		1	0.0334904	0.173442	0.0166365	0.134817	0.0118013	0.0620398	0.00999597	0.249448	0.0596499	0.53715	0.0499465			59006.7	1711.4	10234.2	850.147	7955.11	603.06	3660.76	510.807	14719.1	3048.19	31695.5	2552.33
																			DSL		0.0120638	0.00775322	0.300626	0.273666	0.262049	0.142372	0.0733589	0.0311086	0.0539432	0.00591259	0.324224	0.299958			173.125	96.358	4314.22	3401.15	3760.61	1769.41	1052.76	386.622	774.126	73.4823	4652.86	3727.92
																			ECL		0	0	0	0	0.000271229	0.000542458	0	0	0.015128	0.00620031	0.000662139	0.000485042			0	0	0	0	3.23394	5.60135	0	0	180.376	64.0236	7.89487	5.00848
																			GSL-II		0.00183426	0.00148533	0.304679	0.0872168	0.10466	0.032623	0.0548327	0.0172083	0.108884	0.0302319	0.0996415	0.0895973			9.58688	6.7231	1592.42	394.772	547.013	147.662	286.586	77.8906	569.089	136.839	520.781	405.547
																			MAL-I		0	0	0	0	0	0	0	0	0	0	0	0			0	0	0	0	0	0	0	0	0	0	0	0
																			MAL-II		0.0565086	0.0512412	0	0	0	0	0	0	0	0	0	0			17.7503	13.9393	0	0	0	0	0	0	0	0	0	0
																			PHAL		0	0	0.107244	0.00870138	0.0817456	0.0136879	0.0326213	0.0225136	0.179132	0.0391076	0.00603333	0.0120667			0	0	30.2666	2.12671	23.0703	3.34546	9.20642	5.50256	50.5548	9.5583	1.70273	2.94922
																			SNA		0.509872	0.046736	0.636719	0.0848357	0.350295	0.0408176	0.094983	0.0188562	0.00635558	0.00274012	0.478665	0.0730173			29171.1	2315.65	36428.3	4203.39	20041.2	2022.41	5434.21	934.276	363.618	135.766	27385.6	3617.82
																			SRL		0.0236483	0.0155254	0.0409401	0.0280101	0.146561	0.0648616	0.0492082	0.0271876	0.135272	0.0403794	0.00549498	0.0056552			545.405	310.093	944.209	559.455	3380.17	1295.5	1134.9	543.026	3119.8	806.511	126.732	112.953
																		Unspecific Sialidase	BPL		0.748133	0.0153049	0.724869	0.476048	1	0.0489902	0.462519	0.247024	0.159339	0.0469315	0.884615	0.139728			47714.3	845.336	46230.5	26293.6	63777.8	2705.88	29498.4	13643.9	10162.3	2592.17	56418.8	7717.59
																			ConA		0.901125	0.0778666	0.02675	0.00306904	0.0319966	0.00394131	0.0281198	0.00194398	0.172388	0.0288769	0.588921	0.0492855			53172.5	3979.09	1578.43	156.832	1888.01	201.406	1659.26	99.3402	10172.1	1475.65	34750.3	2518.55
																			DSL		0.0310955	0.0156522	0.685945	0.584837	0.343075	0.374112	0.175033	0.112842	0.103353	0.0398573	1	0.292815			446.244	194.528	9843.83	7268.43	4923.39	4649.51	2511.86	1402.41	1483.2	495.352	14350.8	3639.14
																			ECL		0.584869	0.0291276	1	0.0449955	0.469461	0.132604	0.144798	0.101572	0.15048	0.0519394	0.802162	0.176494			6973.56	300.768	11923.3	464.617	5597.52	1369.25	1726.47	1048.82	1794.22	536.319	9564.41	1822.46
																			GSL-II		0	0	0	0	0	0	0	0	0.00624793	0.00110335	0	0			0	0	0	0	0	0	0	0	32.6551	4.99413	0	0
																			MAL-I		0	0	0.0126795	0.00706981	0.00831821	0.00680308	0.0014088	0.0028176	0.00303798	0.00607596	0.0211821	0.0192315			0	0	24.3346	11.7506	15.9644	11.3073	2.70377	4.68307	5.8305	10.0987	40.6529	31.9643
																			MAL-II		0.0683754	0.049066	0	0	0.00646578	0.0129316	0	0	0	0	0.00769137	0.0153827			21.4779	13.3476	0	0	2.03101	3.51781	0	0	0	0	2.41599	4.18462
																			PHAL		0.0200361	0.0272687	0.733254	0.0237309	0.444942	0.0848498	0.283224	0.0893994	0.812586	0.194537	0.54333	0.122088			5.65462	6.66474	206.94	5.80007	125.572	20.7382	79.9317	21.8501	229.329	47.5469	153.339	29.8396
																			SNA		0	0	0	0	0	0	0	0	0	0	0	0			0	0	0	0	0	0	0	0	0	0	0	0
																			SRL		0.00805986	0.00375638	0.28207	0.00645553	0.0949174	0.0359724	0.0341166	0.00928677	0.00228994	0.00298366	0	0			185.886	75.0273	6505.45	128.938	2189.1	718.488	786.838	185.488	52.8132	59.5935	0	0
																		Unspecific Sialidase + B3 Galactosidase	BPL		0.645687	0.0516255	0.561919	0.541173	0.779895	0.310766	0.265648	0.200777	0.0809049	0.0271088	0.560972	0.191232			41180.5	2851.44	35837.9	29890.7	49740	17164.6	16942.4	11089.6	5159.93	1497.31	35777.6	10562.4
																			ConA		0.745881	0.0667316	0.024079	0.00175482	0.0241375	0.00370004	0.024179	0.00352239	0.161839	0.0278445	0.389841	0.071822			44012	3410.07	1420.82	89.6737	1424.28	189.077	1426.73	179.999	9549.62	1422.89	23003.2	3670.2
																			DSL		0.0250163	0.0106059	0.135319	0.067957	0.327168	0.24335	0.0697216	0.0102237	0.119314	0.0421846	0.454854	0.350481			359.003	131.811	1941.93	844.578	4695.1	3024.39	1000.56	127.062	1712.25	524.275	6527.5	4355.82
																			ECL		0.479246	0.0608501	0.792835	0.0306215	0.363979	0.132609	0.112451	0.0416349	0.152904	0.0569658	0.475837	0.0855631			5714.19	628.33	9453.2	316.193	4339.82	1369.31	1340.79	429.916	1823.12	588.221	5673.54	883.514
																			GSL-II		0	0	0	0	0	0	0	0	0.00862848	0.00322154	0	0			0	0	0	0	0	0	0	0	45.0972	14.5818	0	0
																			MAL-I		0	0	0.00307678	0.00213813	0	0	0	0	0	0	0.000781574	0.00156315			0	0	5.90496	3.55374	0	0	0	0	0	0	1.5	2.59808
																			MAL-II		0.057183	0.0495105	0	0	0.00343646	0.00687292	0	0	0	0	0	0			17.9621	13.4685	0	0	1.07945	1.86966	0	0	0	0	0	0
																			PHAL		0.0636101	0.00818484	0.693152	0.0518867	0.474534	0.0970582	0.241838	0.138164	0.830851	0.0712102	0.35135	0.115271			17.9521	2.00046	195.622	12.6817	133.924	23.722	68.2517	33.7687	234.483	17.4045	99.1584	28.1733
																			SNA		2.8137e-05	5.62739e-05	0	0	8.0588e-05	9.34591e-05	0	0	0	0	0	0			1.60979	2.78823	0	0	4.61064	4.63066	0	0	0	0	0	0
																			SRL		0.0080542	0.00406033	0.204202	0.120705	0.0997531	0.0714359	0.017741	0.00344958	0.00667435	0.00124382	0	0			185.756	81.0984	4709.55	2410.89	2300.63	1426.81	409.164	68.8996	153.932	24.8433	0	0
																		Unspecific Sialidase + B4 Galactosidase	BPL		0.00193043	0.00197883	0.10296	0.0930406	0.0937373	0.00820082	0.0537446	0.0291172	0.00215093	0.000536775	0.0112291	0.00995041			123.119	109.297	6566.57	5138.93	5978.36	452.957	3427.71	1608.23	137.182	29.6478	716.165	549.593
																			ConA		0.553566	0.479046	0.323987	0.0168015	0.220579	0.0427148	0.0815267	0.0187618	0.266351	0.0665993	0.647491	0.171652			32664.1	24479.9	19117.4	858.581	13015.6	2182.79	4810.62	958.753	15716.5	3403.31	38206.3	8771.65
																			DSL		0.00767982	0.00400043	0.268765	0.190127	0.240876	0.0723427	0.095594	0.0718015	0.0717427	0.0193466	0.48428	0.357277			110.211	49.7179	3856.99	2362.92	3456.75	899.084	1371.85	892.358	1029.56	240.441	6949.79	4440.28
																			ECL		0	0	0.000520065	0.000616084	0	0	0	0	0.0152747	0.00726454	0.00344348	0.00137834			0	0	6.20089	6.3616	0	0	0	0	182.125	75.0127	41.0576	14.2325
																			GSL-II		0.408701	0.0105964	0.767354	0.0611343	0.387845	0.046975	0.164352	0.0908288	0.27845	0.0639562	1	0.441453			2136.1	47.9627	4010.62	276.714	2027.09	212.624	858.996	411.121	1455.33	289.487	5226.55	1998.16
																			MAL-I		0	0	0.000291275	0.000582551	0	0	0	0	0	0	0	0			0	0	0.559017	0.968246	0	0	0	0	0	0	0	0
																			MAL-II		0.0062843	0.0125686	0	0	0	0	0	0	0	0	0	0			1.974	3.41907	0	0	0	0	0	0	0	0	0	0
																			PHAL		0	0	0.1448	0.00969027	0.103204	0.0177278	0.0235185	0.0275231	0.155988	0.0338701	0.0479112	0.00693089			0	0	40.8657	2.3684	29.1265	4.33285	6.6374	6.72693	44.0231	8.2782	13.5216	1.69398
																			SNA		0	0	0.000196169	0.000316154	0.00027074	0.000417524	0.000156383	0.000209883	0	0	3.53828e-05	7.07656e-05			0	0	11.2233	15.6646	15.4897	20.6873	8.94708	10.3992	0	0	2.02434	3.50625
																			SRL		0.764263	0.110505	1	0.0321273	0.638214	0.149429	0.151533	0.0721714	0.182816	0.0594464	0.532936	0.118872			17626.4	2207.14	23063.2	641.689	14719.3	2984.6	3494.83	1441.5	4216.31	1187.34	12291.2	2374.28

## Sheet: Table S6. InputGlycans
Table S6. The Unrestricted and Mass Restricted Input lists for Transferrin and Fetuin Respectively
Total Glycan List					Transferrin Mass-Informed Glycan List					Fetuin Mass-Informed Glycan List
Glycan ID	Glycan Name	Cluster Exp1	Cluster Exp2		Glycan ID	Glycan Name	Cluster Exp1	Cluster Exp2		Glycan ID	Glycan Name	Cluster Exp1	Cluster Exp2
1.001	Neu5Aca2-6Galb1-4GlcNAcb1-2Mana1-3(Neu5Aca2-6Galb1-4GlcNAcb1-2Mana1-6)Manb1-4GlcNAcb1-4GlcNAc	1	1		1.001	Neu5Aca2-6Galb1-4GlcNAcb1-2Mana1-3(Neu5Aca2-6Galb1-4GlcNAcb1-2Mana1-6)Manb1-4GlcNAcb1-4GlcNAc	1	1		1.001	Neu5Aca2-6Galb1-4GlcNAcb1-2Mana1-3(Neu5Aca2-6Galb1-4GlcNAcb1-2Mana1-6)Manb1-4GlcNAcb1-4GlcNAc	1	1
1.002	Neu5AcA2-6GalB1-4GlcNAcB1-2ManA1-6(Neu5AcA2-6GalB1-4GlcNAcB1-2ManA1-3)ManB1-4GlcNAcB1-4(FucA1-6)GlcNAc?	1	1		1.002	Neu5AcA2-6GalB1-4GlcNAcB1-2ManA1-6(Neu5AcA2-6GalB1-4GlcNAcB1-2ManA1-3)ManB1-4GlcNAcB1-4(FucA1-6)GlcNAc?	1	1		2.001	Neu5Aca2-6Galb1-3GlcNAcb1-2Mana1-3(Neu5Aca2-6Galb1-4GlcNAcb1-2Mana1-6)Manb1-4GlcNAcb1-4GlcNAc	1	2
1.003	Neu5Aca2-6Galb1-4GlcNAcb1-2Mana1-6(Neu5Aca2-6Galb1-4GlcNAcb1-2Mana1-3)Manb1-4GlcNAcb1-4GlcNAcb-Sp12	1	1		2.001	Neu5Aca2-6Galb1-3GlcNAcb1-2Mana1-3(Neu5Aca2-6Galb1-4GlcNAcb1-2Mana1-6)Manb1-4GlcNAcb1-4GlcNAc	1	2		2.002	Neu5Aca2-6Galb1-4GlcNAcb1-2Mana1-3(Neu5Aca2-6Galb1-3GlcNAcb1-2Mana1-6)Manb1-4GlcNAcb1-4GlcNAc	1	2
1.004	Neu5Aca2-6Galb1-4GlcNAcb1-2Mana1-6(Neu5Aca2-6Galb1-4GlcNAcb1-2Mana1-3)Manb1-4GlcNAcb1-4GlcNAcb-Sp13	1	1		2.002	Neu5Aca2-6Galb1-4GlcNAcb1-2Mana1-3(Neu5Aca2-6Galb1-3GlcNAcb1-2Mana1-6)Manb1-4GlcNAcb1-4GlcNAc	1	2		3.001	Neu5Aca2-6Galb1-3GlcNAcb1-2Mana1-3(Neu5Aca2-6Galb1-3GlcNAcb1-2Mana1-6)Manb1-4GlcNAcb1-4GlcNAc	2	3
1.005	Neu5Aca2-6Galb1-4GlcNAcb1-2Mana1-6(Neu5Aca2-6Galb1-4GlcNAcb1-2Man-a1-3)Manb1-4GlcNAcb1-4GlcNAcb-Sp21	1	1		2.003	Neu5AcA2-6GalB1-4GlcNAcB1-2ManA1-6(Neu5AcA2-6GalB1-3GlcNAcB1-2ManA1-3)ManB1-4GlcNAcB1-4(FucA1-6)GlcNAc?	1	2		3.002	Neu5AcA2-6GalB1-4GlcNacB1-6(Neu5AcA2-6GalB1-3GlcNAcB1-2)ManA1-6(Neu5AcA2-6GalB1-3GlcNAcB1-2ManA1-3)ManB1-4GlcNAcB1-4GlcNAc?	2	3
1.006	Neu5Aca2-6Galb1-4GlcNAcb1-2Mana1-6(Neu5Aca2-6Galb1-4GlcNAcb1-2Mana1-3)Manb1-4GlcNAcb1-4GlcNAcb-Sp24	1	1		2.004	Neu5AcA2-6GalB1-3GlcNAcB1-2ManA1-6(Neu5AcA2-6GalB1-4GlcNAcB1-2ManA1-3)ManB1-4GlcNAcB1-4(FucA1-6)GlcNAc?	1	2		3.003	Neu5AcA2-6GalB1-4GlcNacB1-6(Neu5AcA2-3GalB1-3GlcNAcB1-2)ManA1-6(Neu5AcA2-6GalB1-3GlcNAcB1-2ManA1-3)ManB1-4GlcNAcB1-4GlcNAc?	2	3
1.007	Neu5Aca2-6Galb1-4 GlcNAcb1-6(Neu5Aca2-6Galb1-4GlcNAcb1-3)GalNAca-Sp14	7	1		3.001	Neu5Aca2-6Galb1-3GlcNAcb1-2Mana1-3(Neu5Aca2-6Galb1-3GlcNAcb1-2Mana1-6)Manb1-4GlcNAcb1-4GlcNAc	2	3		3.004	Neu5AcA2-6GalB1-3GlcNacB1-6(Neu5AcA2-6GalB1-4GlcNAcB1-2)ManA1-6(Neu5AcA2-6GalB1-3GlcNAcB1-2ManA1-3)ManB1-4GlcNAcB1-4GlcNAc?	2	3
1.008	Neu5Aca2-6Galb1-4GlcNAcb1-2Mana1-6(Neu5Aca2-6Galb1-4GlcNAcb1-2Mana1-3)Manb1-4GlcNAcb1-4(Fuca1-6)GlcNAcb-Sp24	1	1		3.002	Neu5AcA2-6GalB1-4GlcNacB1-6(Neu5AcA2-6GalB1-3GlcNAcB1-2)ManA1-6(Neu5AcA2-6GalB1-3GlcNAcB1-2ManA1-3)ManB1-4GlcNAcB1-4GlcNAc?	2	3		3.005	Neu5AcA2-6GalB1-3GlcNacB1-6(Neu5AcA2-3GalB1-4GlcNAcB1-2)ManA1-6(Neu5AcA2-6GalB1-3GlcNAcB1-2ManA1-3)ManB1-4GlcNAcB1-4GlcNAc?	2	3
1.009	Neu5Aca2-6Galb1-4GlcNAcb1-3Galb1-4GlcNAcb1-6(Neu5Aca2-6Galb1-4GlcNAcb1-3Galb1-4GlcNAcb1-3)GalNAca-Sp14	7	1		3.003	Neu5AcA2-6GalB1-4GlcNacB1-6(Neu5AcA2-3GalB1-3GlcNAcB1-2)ManA1-6(Neu5AcA2-6GalB1-3GlcNAcB1-2ManA1-3)ManB1-4GlcNAcB1-4GlcNAc?	2	3		3.006	Neu5AcA2-3GalB1-4GlcNacB1-6(Neu5AcA2-6GalB1-3GlcNAcB1-2)ManA1-6(Neu5AcA2-6GalB1-3GlcNAcB1-2ManA1-3)ManB1-4GlcNAcB1-4GlcNAc?	2	3
1.01	Neu5Aca2-6Galb1-4GlcNAcb1-3Galb1-4GlcNAcb1-3Galb1-4GlcNAcb1-2Mana1-6(Neu5Aca2-6Galb1-4GlcNAcb1-3Galb1-4GlcNAcb1-3Galb1-4GlcNAcb1-2Mana1-3)Manb1-4GlcNAcb1-4GlcNAcb-Sp12	1	1		3.004	Neu5AcA2-6GalB1-3GlcNacB1-6(Neu5AcA2-6GalB1-4GlcNAcB1-2)ManA1-6(Neu5AcA2-6GalB1-3GlcNAcB1-2ManA1-3)ManB1-4GlcNAcB1-4GlcNAc?	2	3		3.007	Neu5AcA2-3GalB1-4GlcNacB1-6(Neu5AcA2-3GalB1-3GlcNAcB1-2)ManA1-6(Neu5AcA2-6GalB1-3GlcNAcB1-2ManA1-3)ManB1-4GlcNAcB1-4GlcNAc?	2	3
1.011	Neu5Aca2-6Galb1-4GlcNAcb1-3Galb1-4GlcNAcb1-2Mana1-6(Neu5Aca2-6Galb1-4GlcNAcb1-3Galb1-4GlcNAcb1-2Mana1-3)Manb1-4GlcNAcb1-4GlcNAcb-Sp12	1	1		3.005	Neu5AcA2-6GalB1-3GlcNacB1-6(Neu5AcA2-3GalB1-4GlcNAcB1-2)ManA1-6(Neu5AcA2-6GalB1-3GlcNAcB1-2ManA1-3)ManB1-4GlcNAcB1-4GlcNAc?	2	3		3.008	Neu5AcA2-3GalB1-3GlcNacB1-6(Neu5AcA2-6GalB1-4GlcNAcB1-2)ManA1-6(Neu5AcA2-6GalB1-3GlcNAcB1-2ManA1-3)ManB1-4GlcNAcB1-4GlcNAc?	2	3
2.001	Neu5Aca2-6Galb1-3GlcNAcb1-2Mana1-3(Neu5Aca2-6Galb1-4GlcNAcb1-2Mana1-6)Manb1-4GlcNAcb1-4GlcNAc	1	2		3.006	Neu5AcA2-3GalB1-4GlcNacB1-6(Neu5AcA2-6GalB1-3GlcNAcB1-2)ManA1-6(Neu5AcA2-6GalB1-3GlcNAcB1-2ManA1-3)ManB1-4GlcNAcB1-4GlcNAc?	2	3		3.009	Neu5AcA2-3GalB1-3GlcNacB1-6(Neu5AcA2-3GalB1-4GlcNAcB1-2)ManA1-6(Neu5AcA2-6GalB1-3GlcNAcB1-2ManA1-3)ManB1-4GlcNAcB1-4GlcNAc?	2	3
2.002	Neu5Aca2-6Galb1-4GlcNAcb1-2Mana1-3(Neu5Aca2-6Galb1-3GlcNAcb1-2Mana1-6)Manb1-4GlcNAcb1-4GlcNAc	1	2		3.007	Neu5AcA2-3GalB1-4GlcNacB1-6(Neu5AcA2-3GalB1-3GlcNAcB1-2)ManA1-6(Neu5AcA2-6GalB1-3GlcNAcB1-2ManA1-3)ManB1-4GlcNAcB1-4GlcNAc?	2	3		3.01	Neu5AcA2-3GalB1-3GlcNacB1-4(Neu5AcA2-6GalB1-4GlcNAcB1-2)ManA1-3(Neu5AcA2-6GalB1-3GlcNAcB1-2ManA1-6)ManB1-4GlcNAcB1-4GlcNAc?	2	3
2.003	Neu5AcA2-6GalB1-4GlcNAcB1-2ManA1-6(Neu5AcA2-6GalB1-3GlcNAcB1-2ManA1-3)ManB1-4GlcNAcB1-4(FucA1-6)GlcNAc?	1	2		3.008	Neu5AcA2-3GalB1-3GlcNacB1-6(Neu5AcA2-6GalB1-4GlcNAcB1-2)ManA1-6(Neu5AcA2-6GalB1-3GlcNAcB1-2ManA1-3)ManB1-4GlcNAcB1-4GlcNAc?	2	3		3.011	Neu5AcA2-3GalB1-3GlcNacB1-4(Neu5AcA2-6GalB1-3GlcNAcB1-2)ManA1-3(Neu5AcA2-6GalB1-3GlcNAcB1-2ManA1-6)ManB1-4GlcNAcB1-4GlcNAc?	2	3
2.004	Neu5AcA2-6GalB1-3GlcNAcB1-2ManA1-6(Neu5AcA2-6GalB1-4GlcNAcB1-2ManA1-3)ManB1-4GlcNAcB1-4(FucA1-6)GlcNAc?	1	2		3.009	Neu5AcA2-3GalB1-3GlcNacB1-6(Neu5AcA2-3GalB1-4GlcNAcB1-2)ManA1-6(Neu5AcA2-6GalB1-3GlcNAcB1-2ManA1-3)ManB1-4GlcNAcB1-4GlcNAc?	2	3		3.012	Neu5AcA2-3GalB1-3GlcNacB1-4(Neu5AcA2-3GalB1-4GlcNAcB1-2)ManA1-3(Neu5AcA2-6GalB1-3GlcNAcB1-2ManA1-6)ManB1-4GlcNAcB1-4GlcNAc?	2	3
3.001	Neu5Aca2-6Galb1-3GlcNAcb1-2Mana1-3(Neu5Aca2-6Galb1-3GlcNAcb1-2Mana1-6)Manb1-4GlcNAcb1-4GlcNAc	2	3		3.01	Neu5AcA2-3GalB1-3GlcNacB1-4(Neu5AcA2-6GalB1-4GlcNAcB1-2)ManA1-3(Neu5AcA2-6GalB1-3GlcNAcB1-2ManA1-6)ManB1-4GlcNAcB1-4GlcNAc?	2	3		3.013	Neu5AcA2-6GalB1-4GlcNacB1-4(Neu5AcA2-6GalB1-3GlcNAcB1-2)ManA1-3(Neu5AcA2-6GalB1-3GlcNAcB1-2ManA1-6)ManB1-4GlcNAcB1-4GlcNAc?	2	3
3.002	Neu5AcA2-6GalB1-4GlcNacB1-6(Neu5AcA2-6GalB1-3GlcNAcB1-2)ManA1-6(Neu5AcA2-6GalB1-3GlcNAcB1-2ManA1-3)ManB1-4GlcNAcB1-4GlcNAc?	2	3		3.011	Neu5AcA2-3GalB1-3GlcNacB1-4(Neu5AcA2-6GalB1-3GlcNAcB1-2)ManA1-3(Neu5AcA2-6GalB1-3GlcNAcB1-2ManA1-6)ManB1-4GlcNAcB1-4GlcNAc?	2	3		3.014	Neu5AcA2-6GalB1-4GlcNacB1-4(Neu5AcA2-3GalB1-3GlcNAcB1-2)ManA1-3(Neu5AcA2-6GalB1-3GlcNAcB1-2ManA1-6)ManB1-4GlcNAcB1-4GlcNAc?	2	3
3.003	Neu5AcA2-6GalB1-4GlcNacB1-6(Neu5AcA2-3GalB1-3GlcNAcB1-2)ManA1-6(Neu5AcA2-6GalB1-3GlcNAcB1-2ManA1-3)ManB1-4GlcNAcB1-4GlcNAc?	2	3		3.012	Neu5AcA2-3GalB1-3GlcNacB1-4(Neu5AcA2-3GalB1-4GlcNAcB1-2)ManA1-3(Neu5AcA2-6GalB1-3GlcNAcB1-2ManA1-6)ManB1-4GlcNAcB1-4GlcNAc?	2	3		3.015	Neu5AcA2-6GalB1-3GlcNacB1-4(Neu5AcA2-6GalB1-4GlcNAcB1-2)ManA1-3(Neu5AcA2-6GalB1-3GlcNAcB1-2ManA1-6)ManB1-4GlcNAcB1-4GlcNAc?	2	3
3.004	Neu5AcA2-6GalB1-3GlcNacB1-6(Neu5AcA2-6GalB1-4GlcNAcB1-2)ManA1-6(Neu5AcA2-6GalB1-3GlcNAcB1-2ManA1-3)ManB1-4GlcNAcB1-4GlcNAc?	2	3		3.013	Neu5AcA2-6GalB1-4GlcNacB1-4(Neu5AcA2-6GalB1-3GlcNAcB1-2)ManA1-3(Neu5AcA2-6GalB1-3GlcNAcB1-2ManA1-6)ManB1-4GlcNAcB1-4GlcNAc?	2	3		3.016	Neu5AcA2-6GalB1-3GlcNacB1-4(Neu5AcA2-6GalB1-3GlcNAcB1-2)ManA1-3(Neu5AcA2-6GalB1-3GlcNAcB1-2ManA1-6)ManB1-4GlcNAcB1-4GlcNAc?	2	3
3.005	Neu5AcA2-6GalB1-3GlcNacB1-6(Neu5AcA2-3GalB1-4GlcNAcB1-2)ManA1-6(Neu5AcA2-6GalB1-3GlcNAcB1-2ManA1-3)ManB1-4GlcNAcB1-4GlcNAc?	2	3		3.014	Neu5AcA2-6GalB1-4GlcNacB1-4(Neu5AcA2-3GalB1-3GlcNAcB1-2)ManA1-3(Neu5AcA2-6GalB1-3GlcNAcB1-2ManA1-6)ManB1-4GlcNAcB1-4GlcNAc?	2	3		3.017	Neu5AcA2-6GalB1-3GlcNacB1-4(Neu5AcA2-3GalB1-4GlcNAcB1-2)ManA1-3(Neu5AcA2-6GalB1-3GlcNAcB1-2ManA1-6)ManB1-4GlcNAcB1-4GlcNAc?	2	3
3.006	Neu5AcA2-3GalB1-4GlcNacB1-6(Neu5AcA2-6GalB1-3GlcNAcB1-2)ManA1-6(Neu5AcA2-6GalB1-3GlcNAcB1-2ManA1-3)ManB1-4GlcNAcB1-4GlcNAc?	2	3		3.015	Neu5AcA2-6GalB1-3GlcNacB1-4(Neu5AcA2-6GalB1-4GlcNAcB1-2)ManA1-3(Neu5AcA2-6GalB1-3GlcNAcB1-2ManA1-6)ManB1-4GlcNAcB1-4GlcNAc?	2	3		3.018	Neu5AcA2-6GalB1-3GlcNacB1-4(Neu5AcA2-3GalB1-3GlcNAcB1-2)ManA1-3(Neu5AcA2-6GalB1-3GlcNAcB1-2ManA1-6)ManB1-4GlcNAcB1-4GlcNAc?	2	3
3.007	Neu5AcA2-3GalB1-4GlcNacB1-6(Neu5AcA2-3GalB1-3GlcNAcB1-2)ManA1-6(Neu5AcA2-6GalB1-3GlcNAcB1-2ManA1-3)ManB1-4GlcNAcB1-4GlcNAc?	2	3		3.016	Neu5AcA2-6GalB1-3GlcNacB1-4(Neu5AcA2-6GalB1-3GlcNAcB1-2)ManA1-3(Neu5AcA2-6GalB1-3GlcNAcB1-2ManA1-6)ManB1-4GlcNAcB1-4GlcNAc?	2	3		3.034	Neu5AcA2-6GalB1-4GlcNacB1-6(Neu5AcA2-6GalB1-3GlcNAcB1-2)ManA1-6(Neu5AcA2-6GalB1-3(Neu5AcA2-6)GlcNAcB1-2ManA1-3)ManB1-4GlcNAcB1-4GlcNAc?	2	3
3.008	Neu5AcA2-3GalB1-3GlcNacB1-6(Neu5AcA2-6GalB1-4GlcNAcB1-2)ManA1-6(Neu5AcA2-6GalB1-3GlcNAcB1-2ManA1-3)ManB1-4GlcNAcB1-4GlcNAc?	2	3		3.017	Neu5AcA2-6GalB1-3GlcNacB1-4(Neu5AcA2-3GalB1-4GlcNAcB1-2)ManA1-3(Neu5AcA2-6GalB1-3GlcNAcB1-2ManA1-6)ManB1-4GlcNAcB1-4GlcNAc?	2	3		3.035	Neu5AcA2-6GalB1-4GlcNacB1-6(Neu5AcA2-6GalB1-3GlcNAcB1-2)ManA1-6(Neu5AcA2-3GalB1-3(Neu5AcA2-6)GlcNAcB1-2ManA1-3)ManB1-4GlcNAcB1-4GlcNAc?	2	3
3.009	Neu5AcA2-3GalB1-3GlcNacB1-6(Neu5AcA2-3GalB1-4GlcNAcB1-2)ManA1-6(Neu5AcA2-6GalB1-3GlcNAcB1-2ManA1-3)ManB1-4GlcNAcB1-4GlcNAc?	2	3		3.018	Neu5AcA2-6GalB1-3GlcNacB1-4(Neu5AcA2-3GalB1-3GlcNAcB1-2)ManA1-3(Neu5AcA2-6GalB1-3GlcNAcB1-2ManA1-6)ManB1-4GlcNAcB1-4GlcNAc?	2	3		3.036	Neu5AcA2-6GalB1-4GlcNacB1-6(Neu5AcA2-3GalB1-3GlcNAcB1-2)ManA1-6(Neu5AcA2-6GalB1-3(Neu5AcA2-6)GlcNAcB1-2ManA1-3)ManB1-4GlcNAcB1-4GlcNAc?	2	3
3.01	Neu5AcA2-3GalB1-3GlcNacB1-4(Neu5AcA2-6GalB1-4GlcNAcB1-2)ManA1-3(Neu5AcA2-6GalB1-3GlcNAcB1-2ManA1-6)ManB1-4GlcNAcB1-4GlcNAc?	2	3		3.019	Neu5AcA2-6GalB1-3GlcNAcB1-2ManA1-6(Neu5AcA2-6GalB1-3GlcNAcB1-2ManA1-3)ManB1-4GlcNAcB1-4(FucA1-6)GlcNAc?	2	3		3.037	Neu5AcA2-6GalB1-3GlcNacB1-6(Neu5AcA2-6GalB1-4GlcNAcB1-2)ManA1-6(Neu5AcA2-6GalB1-3(Neu5AcA2-6)GlcNAcB1-2ManA1-3)ManB1-4GlcNAcB1-4GlcNAc?	2	3
3.011	Neu5AcA2-3GalB1-3GlcNacB1-4(Neu5AcA2-6GalB1-3GlcNAcB1-2)ManA1-3(Neu5AcA2-6GalB1-3GlcNAcB1-2ManA1-6)ManB1-4GlcNAcB1-4GlcNAc?	2	3		3.02	GalB1-3GlcNacB1-4(GalB1-4GlcNAcB1-2)ManA1-3(Neu5AcA2-6GalB1-3GlcNAcB1-2ManA1-6)ManB1-4GlcNAcB1-4(FucA1-6)GlcNAc?	2	3		3.038	Neu5AcA2-6GalB1-3GlcNacB1-6(Neu5AcA2-6GalB1-4GlcNAcB1-2)ManA1-6(Neu5AcA2-3GalB1-3(Neu5AcA2-6)GlcNAcB1-2ManA1-3)ManB1-4GlcNAcB1-4GlcNAc?	2	3
3.012	Neu5AcA2-3GalB1-3GlcNacB1-4(Neu5AcA2-3GalB1-4GlcNAcB1-2)ManA1-3(Neu5AcA2-6GalB1-3GlcNAcB1-2ManA1-6)ManB1-4GlcNAcB1-4GlcNAc?	2	3		3.021	GalB1-3GlcNacB1-4(GalB1-4GlcNAcB1-2)ManA1-3(Neu5AcA2-6GalB1-3GlcNAcB1-2ManA1-6)ManB1-4GlcNAcB1-4(FucA1-6)GlcNAc?	2	3		3.039	Neu5AcA2-6GalB1-3GlcNacB1-6(Neu5AcA2-3GalB1-4GlcNAcB1-2)ManA1-6(Neu5AcA2-6GalB1-3(Neu5AcA2-6)GlcNAcB1-2ManA1-3)ManB1-4GlcNAcB1-4GlcNAc?	2	3
3.013	Neu5AcA2-6GalB1-4GlcNacB1-4(Neu5AcA2-6GalB1-3GlcNAcB1-2)ManA1-3(Neu5AcA2-6GalB1-3GlcNAcB1-2ManA1-6)ManB1-4GlcNAcB1-4GlcNAc?	2	3		3.022	GalB1-3GlcNacB1-6(GalB1-4GlcNAcB1-2)ManA1-6(Neu5AcA2-6GalB1-3GlcNAcB1-2ManA1-3)ManB1-4GlcNAcB1-4(FucA1-6)GlcNAc?	2	3		3.04	Neu5AcA2-6GalB1-3GlcNacB1-6(Neu5AcA2-3GalB1-4GlcNAcB1-2)ManA1-6(Neu5AcA2-3GalB1-3(Neu5AcA2-6)GlcNAcB1-2ManA1-3)ManB1-4GlcNAcB1-4GlcNAc?	2	3
3.014	Neu5AcA2-6GalB1-4GlcNacB1-4(Neu5AcA2-3GalB1-3GlcNAcB1-2)ManA1-3(Neu5AcA2-6GalB1-3GlcNAcB1-2ManA1-6)ManB1-4GlcNAcB1-4GlcNAc?	2	3		3.023	GalB1-3GlcNacB1-6(GalB1-4GlcNAcB1-2)ManA1-6(Neu5AcA2-6GalB1-3GlcNAcB1-2ManA1-3)ManB1-4GlcNAcB1-4(FucA1-6)GlcNAc?	2	3		3.041	Neu5AcA2-3GalB1-4GlcNacB1-6(Neu5AcA2-6GalB1-3GlcNAcB1-2)ManA1-6(Neu5AcA2-6GalB1-3(Neu5AcA2-6)GlcNAcB1-2ManA1-3)ManB1-4GlcNAcB1-4GlcNAc?	2	3
3.015	Neu5AcA2-6GalB1-3GlcNacB1-4(Neu5AcA2-6GalB1-4GlcNAcB1-2)ManA1-3(Neu5AcA2-6GalB1-3GlcNAcB1-2ManA1-6)ManB1-4GlcNAcB1-4GlcNAc?	2	3		4.001	Neu5Aca2-3Galb1-4GlcNAcb1-2Mana1-3(Neu5Aca2-6Galb1-4GlcNAcb1-2Mana1-6)Manb1-4GlcNAcb1-4GlcNAc	1	4		3.042	Neu5AcA2-3GalB1-4GlcNacB1-6(Neu5AcA2-6GalB1-3GlcNAcB1-2)ManA1-6(Neu5AcA2-3GalB1-3(Neu5AcA2-6)GlcNAcB1-2ManA1-3)ManB1-4GlcNAcB1-4GlcNAc?	2	3
3.016	Neu5AcA2-6GalB1-3GlcNacB1-4(Neu5AcA2-6GalB1-3GlcNAcB1-2)ManA1-3(Neu5AcA2-6GalB1-3GlcNAcB1-2ManA1-6)ManB1-4GlcNAcB1-4GlcNAc?	2	3		4.002	Neu5Aca2-6Galb1-4GlcNAcb1-2Mana1-3(Neu5Aca2-3Galb1-4GlcNAcb1-2Mana1-6)Manb1-4GlcNAcb1-4GlcNAc	1	4		3.043	Neu5AcA2-3GalB1-4GlcNacB1-6(Neu5AcA2-3GalB1-3GlcNAcB1-2)ManA1-6(Neu5AcA2-6GalB1-3(Neu5AcA2-6)GlcNAcB1-2ManA1-3)ManB1-4GlcNAcB1-4GlcNAc?	2	3
3.017	Neu5AcA2-6GalB1-3GlcNacB1-4(Neu5AcA2-3GalB1-4GlcNAcB1-2)ManA1-3(Neu5AcA2-6GalB1-3GlcNAcB1-2ManA1-6)ManB1-4GlcNAcB1-4GlcNAc?	2	3		4.003	Neu5AcA2-6GalB1-4GlcNAcB1-2ManA1-6(Neu5AcA2-3GalB1-4GlcNAcB1-2ManA1-3)ManB1-4GlcNAcB1-4(FucA1-6)GlcNAc?	1	4		3.044	Neu5AcA2-3GalB1-3GlcNacB1-6(Neu5AcA2-6GalB1-4GlcNAcB1-2)ManA1-6(Neu5AcA2-6GalB1-3(Neu5AcA2-6)GlcNAcB1-2ManA1-3)ManB1-4GlcNAcB1-4GlcNAc?	2	3
3.018	Neu5AcA2-6GalB1-3GlcNacB1-4(Neu5AcA2-3GalB1-3GlcNAcB1-2)ManA1-3(Neu5AcA2-6GalB1-3GlcNAcB1-2ManA1-6)ManB1-4GlcNAcB1-4GlcNAc?	2	3		4.004	Neu5AcA2-3GalB1-4GlcNAcB1-2ManA1-6(Neu5AcA2-6GalB1-4GlcNAcB1-2ManA1-3)ManB1-4GlcNAcB1-4(FucA1-6)GlcNAc?	1	4		3.045	Neu5AcA2-3GalB1-3GlcNacB1-6(Neu5AcA2-3GalB1-4GlcNAcB1-2)ManA1-6(Neu5AcA2-6GalB1-3(Neu5AcA2-6)GlcNAcB1-2ManA1-3)ManB1-4GlcNAcB1-4GlcNAc?	2	3
3.019	Neu5AcA2-6GalB1-3GlcNAcB1-2ManA1-6(Neu5AcA2-6GalB1-3GlcNAcB1-2ManA1-3)ManB1-4GlcNAcB1-4(FucA1-6)GlcNAc?	2	3		4.005	Neu5AcA2-6GalB1-4GlcNAcB1-2ManA1-6(GalB1-4GlcNAcB1-2ManA1-3)ManB1-4GlcNAcB1-4GlcNAc?	1	4		3.046	Neu5AcA2-6GalB1-4(Neu5AcA2-6)GlcNAcB1-2(Neu5AcA2-3GalB1-3GlcNacB1-4)ManA1-3(Neu5AcA2-6GalB1-3GlcNAcB1-2ManA1-6)ManB1-4GlcNAcB1-4GlcNAc?	2	3
3.02	GalB1-3GlcNacB1-4(GalB1-4GlcNAcB1-2)ManA1-3(Neu5AcA2-6GalB1-3GlcNAcB1-2ManA1-6)ManB1-4GlcNAcB1-4(FucA1-6)GlcNAc?	2	3		4.006	Neu5AcA2-6GalB1-4GlcNAcB1-2ManA1-6(GalB1-4GlcNAcB1-2ManA1-3)ManB1-4GlcNAcB1-4GlcNAc?	1	4		3.047	Neu5AcA2-6GalB1-3(Neu5AcA2-6)GlcNAcB1-2(Neu5AcA2-3GalB1-3GlcNacB1-4)ManA1-3(Neu5AcA2-6GalB1-3GlcNAcB1-2ManA1-6)ManB1-4GlcNAcB1-4GlcNAc?	2	3
3.021	GalB1-3GlcNacB1-4(GalB1-4GlcNAcB1-2)ManA1-3(Neu5AcA2-6GalB1-3GlcNAcB1-2ManA1-6)ManB1-4GlcNAcB1-4(FucA1-6)GlcNAc?	2	3		4.007	Neu5AcA2-6GalB1-4GlcNAcB1-2ManA1-3(GalB1-4GlcNAcB1-2ManA1-6)ManB1-4GlcNAcB1-4GlcNAc?	1	4		3.048	Neu5AcA2-3GalB1-4(Neu5AcA2-6)GlcNAcB1-2(Neu5AcA2-3GalB1-3GlcNacB1-4)ManA1-3(Neu5AcA2-6GalB1-3GlcNAcB1-2ManA1-6)ManB1-4GlcNAcB1-4GlcNAc?	2	3
3.022	GalB1-3GlcNacB1-6(GalB1-4GlcNAcB1-2)ManA1-6(Neu5AcA2-6GalB1-3GlcNAcB1-2ManA1-3)ManB1-4GlcNAcB1-4(FucA1-6)GlcNAc?	2	3		4.008	Neu5AcA2-6GalB1-4GlcNAcB1-2ManA1-3(GalB1-4GlcNAcB1-2ManA1-6)ManB1-4GlcNAcB1-4GlcNAc?	1	4		3.049	Neu5AcA2-6GalB1-3(Neu5AcA2-6)GlcNAcB1-2(Neu5AcA2-6GalB1-4GlcNacB1-4)ManA1-3(Neu5AcA2-6GalB1-3GlcNAcB1-2ManA1-6)ManB1-4GlcNAcB1-4GlcNAc?	2	3
3.023	GalB1-3GlcNacB1-6(GalB1-4GlcNAcB1-2)ManA1-6(Neu5AcA2-6GalB1-3GlcNAcB1-2ManA1-3)ManB1-4GlcNAcB1-4(FucA1-6)GlcNAc?	2	3		5.001	Neu5Aca2-3Galb1-3GlcNAcb1-2Mana1-3(Neu5Aca2-6Galb1-4GlcNAcb1-2Mana1-6)Manb1-4GlcNAcb1-4GlcNAc	1	5		3.05	Neu5AcA2-3GalB1-3(Neu5AcA2-6)GlcNAcB1-2(Neu5AcA2-6GalB1-4GlcNacB1-4)ManA1-3(Neu5AcA2-6GalB1-3GlcNAcB1-2ManA1-6)ManB1-4GlcNAcB1-4GlcNAc?	2	3
3.024	Neu5AcA2-6GalB1-3GlcNacB1-4(Neu5AcA2-6GalB1-3GlcNAcB1-2)ManA1-3(Neu5AcA2-6GalB1-4GlcNAcB1-2(GalB1-3GlcNacB1-6)ManA1-6)ManB1-4GlcNAcB1-4GlcNAc?	2	3		5.002	Neu5Aca2-6Galb1-4GlcNAcb1-2Mana1-3(Neu5Aca2-3Galb1-3GlcNAcb1-2Mana1-6)Manb1-4GlcNAcb1-4GlcNAc	1	5		3.051	Neu5AcA2-6GalB1-4(Neu5AcA2-6)GlcNAcB1-2(Neu5AcA2-6GalB1-3GlcNacB1-4)ManA1-3(Neu5AcA2-6GalB1-3GlcNAcB1-2ManA1-6)ManB1-4GlcNAcB1-4GlcNAc?	2	3
3.025	Neu5AcA2-6GalB1-3GlcNacB1-4(Neu5AcA2-6GalB1-3GlcNAcB1-2)ManA1-3(Neu5AcA2-3GalB1-4GlcNAcB1-2(GalB1-3GlcNacB1-6)ManA1-6)ManB1-4GlcNAcB1-4GlcNAc?	2	3		5.003	Neu5AcA2-6GalB1-4GlcNAcB1-2ManA1-6(Neu5AcA2-3GalB1-3GlcNAcB1-2ManA1-3)ManB1-4GlcNAcB1-4(FucA1-6)GlcNAc?	1	5		3.052	Neu5AcA2-6GalB1-3(Neu5AcA2-6)GlcNAcB1-2(Neu5AcA2-6GalB1-3GlcNacB1-4)ManA1-3(Neu5AcA2-6GalB1-3GlcNAcB1-2ManA1-6)ManB1-4GlcNAcB1-4GlcNAc?	2	3
3.026	Neu5AcA2-6GalB1-4GlcNacB1-6(Neu5AcA2-6GalB1-3GlcNAcB1-2)ManA1-6(Neu5AcA2-6GalB1-3GlcNAcB1-2(Galb1-3GlcNacb1-4)Mana1-3)ManB1-4GlcNAcB1-4GlcNAc?	2	3		5.004	Neu5AcA2-3GalB1-3GlcNAcB1-2ManA1-6(Neu5AcA2-6GalB1-4GlcNAcB1-2ManA1-3)ManB1-4GlcNAcB1-4(FucA1-6)GlcNAc?	1	5		3.053	Neu5AcA2-3GalB1-4(Neu5AcA2-6)GlcNAcB1-2(Neu5AcA2-6GalB1-3GlcNacB1-4)ManA1-3(Neu5AcA2-6GalB1-3GlcNAcB1-2ManA1-6)ManB1-4GlcNAcB1-4GlcNAc?	2	3
3.027	Neu5AcA2-6GalB1-3GlcNacB1-6(Neu5AcA2-6GalB1-4GlcNAcB1-2)ManA1-6(Neu5AcA2-6GalB1-3GlcNAcB1-2(Galb1-3GlcNacb1-4)Mana1-3)ManB1-4GlcNAcB1-4GlcNAc?	2	3		5.005	Neu5AcA2-6GalB1-4GlcNAcB1-2ManA1-6(GalB1-3GlcNAcB1-2ManA1-3)ManB1-4GlcNAcB1-4GlcNAc?	1	5		3.054	Neu5AcA2-3GalB1-3(Neu5AcA2-6)GlcNAcB1-2(Neu5AcA2-6GalB1-3GlcNacB1-4)ManA1-3(Neu5AcA2-6GalB1-3GlcNAcB1-2ManA1-6)ManB1-4GlcNAcB1-4GlcNAc?	2	3
3.028	Neu5AcA2-6GalB1-3GlcNacB1-6(Neu5AcA2-3GalB1-4GlcNAcB1-2)ManA1-6(Neu5AcA2-6GalB1-3GlcNAcB1-2(Galb1-3GlcNacb1-4)Mana1-3)ManB1-4GlcNAcB1-4GlcNAc?	2	3		5.006	Neu5AcA2-6GalB1-4GlcNAcB1-2ManA1-6(GalB1-3GlcNAcB1-2ManA1-3)ManB1-4GlcNAcB1-4GlcNAc?	1	5		3.055	Neu5AcA2-6GalB1-3(Neu5AcA2-6)GlcNAcB1-2(Neu5AcA2-6GalB1-4GlcNacB1-6)ManA1-6(Neu5AcA2-6GalB1-3GlcNAcB1-2ManA1-3)ManB1-4GlcNAcB1-4GlcNAc?	2	3
3.029	Neu5AcA2-3GalB1-4GlcNacB1-6(Neu5AcA2-6GalB1-3GlcNAcB1-2)ManA1-6(Neu5AcA2-6GalB1-3GlcNAcB1-2(Galb1-3GlcNacb1-4)Mana1-3)ManB1-4GlcNAcB1-4GlcNAc?	2	3		5.007	Neu5AcA2-6GalB1-4GlcNAcB1-2ManA1-3(GalB1-3GlcNAcB1-2ManA1-6)ManB1-4GlcNAcB1-4GlcNAc?	1	5		3.056	Neu5AcA2-3GalB1-3(Neu5AcA2-6)GlcNAcB1-2(Neu5AcA2-6GalB1-4GlcNacB1-6)ManA1-6(Neu5AcA2-6GalB1-3GlcNAcB1-2ManA1-3)ManB1-4GlcNAcB1-4GlcNAc?	2	3
3.03	Neu5AcA2-3GalB1-3GlcNacB1-4(Neu5AcA2-6GalB1-3GlcNAcB1-2)ManA1-3(Neu5AcA2-6GalB1-3GlcNAcB1-2(Galb1-4GlcNacb1-6)ManA1-6)ManB1-4GlcNAcB1-4GlcNAc?	2	3		5.008	Neu5AcA2-6GalB1-4GlcNAcB1-2ManA1-3(GalB1-3GlcNAcB1-2ManA1-6)ManB1-4GlcNAcB1-4GlcNAc?	1	5		3.057	Neu5AcA2-6GalB1-4(Neu5AcA2-6)GlcNAcB1-2(Neu5AcA2-6GalB1-3GlcNacB1-6)ManA1-6(Neu5AcA2-6GalB1-3GlcNAcB1-2ManA1-3)ManB1-4GlcNAcB1-4GlcNAc?	2	3
3.032	Neu5AcA2-6GalB1-3GlcNacB1-4(Neu5AcA2-3GalB1-3GlcNAcB1-2)ManA1-3(Neu5AcA2-6GalB1-3GlcNAcB1-2(Galb1-4GlcNacb1-6)ManA1-6)ManB1-4GlcNAcB1-4GlcNAc?	2	3		6.001	Neu5Aca2-3Galb1-4GlcNAcb1-2Mana1-3(Neu5Aca2-6Galb1-3GlcNAcb1-2Mana1-6)Manb1-4GlcNAcb1-4GlcNAc	1	6		3.058	Neu5AcA2-3GalB1-4(Neu5AcA2-6)GlcNAcB1-2(Neu5AcA2-6GalB1-3GlcNacB1-6)ManA1-6(Neu5AcA2-6GalB1-3GlcNAcB1-2ManA1-3)ManB1-4GlcNAcB1-4GlcNAc?	2	3
3.033	Neu5AcA2-6GalB1-3GlcNacB1-4(Neu5AcA2-6GalB1-3GlcNAcB1-2)ManA1-3(Neu5AcA2-3GalB1-3GlcNAcB1-2(Galb1-4GlcNacb1-6)ManA1-6)ManB1-4GlcNAcB1-4GlcNAc?	2	3		6.002	Neu5Aca2-6Galb1-3GlcNAcb1-2Mana1-3(Neu5Aca2-3Galb1-4GlcNAcb1-2Mana1-6)Manb1-4GlcNAcb1-4GlcNAc	1	6		3.059	Neu5AcA2-6GalB1-3(Neu5AcA2-6)GlcNAcB1-2(Neu5AcA2-3GalB1-4GlcNacB1-6)ManA1-6(Neu5AcA2-6GalB1-3GlcNAcB1-2ManA1-3)ManB1-4GlcNAcB1-4GlcNAc?	2	3
3.034	Neu5AcA2-6GalB1-4GlcNacB1-6(Neu5AcA2-6GalB1-3GlcNAcB1-2)ManA1-6(Neu5AcA2-6GalB1-3(Neu5AcA2-6)GlcNAcB1-2ManA1-3)ManB1-4GlcNAcB1-4GlcNAc?	2	3		6.003	Neu5AcA2-6GalB1-3GlcNAcB1-2ManA1-6(Neu5AcA2-3GalB1-4GlcNAcB1-2ManA1-3)ManB1-4GlcNAcB1-4(FucA1-6)GlcNAc?	1	6		3.06	Neu5AcA2-3GalB1-3(Neu5AcA2-6)GlcNAcB1-2(Neu5AcA2-3GalB1-4GlcNacB1-6)ManA1-6(Neu5AcA2-6GalB1-3GlcNAcB1-2ManA1-3)ManB1-4GlcNAcB1-4GlcNAc?	2	3
3.035	Neu5AcA2-6GalB1-4GlcNacB1-6(Neu5AcA2-6GalB1-3GlcNAcB1-2)ManA1-6(Neu5AcA2-3GalB1-3(Neu5AcA2-6)GlcNAcB1-2ManA1-3)ManB1-4GlcNAcB1-4GlcNAc?	2	3		6.004	Neu5AcA2-3GalB1-4GlcNAcB1-2ManA1-6(Neu5AcA2-6GalB1-3GlcNAcB1-2ManA1-3)ManB1-4GlcNAcB1-4(FucA1-6)GlcNAc?	1	6		3.061	Neu5AcA2-6GalB1-4(Neu5AcA2-6)GlcNAcB1-2(Neu5AcA2-3GalB1-3GlcNacB1-6)ManA1-6(Neu5AcA2-6GalB1-3GlcNAcB1-2ManA1-3)ManB1-4GlcNAcB1-4GlcNAc?	2	3
3.036	Neu5AcA2-6GalB1-4GlcNacB1-6(Neu5AcA2-3GalB1-3GlcNAcB1-2)ManA1-6(Neu5AcA2-6GalB1-3(Neu5AcA2-6)GlcNAcB1-2ManA1-3)ManB1-4GlcNAcB1-4GlcNAc?	2	3		6.005	Neu5AcA2-6GalB1-3GlcNAcB1-2ManA1-6(GalB1-4GlcNAcB1-2ManA1-3)ManB1-4GlcNAcB1-4GlcNAc?	1	6		3.062	Neu5AcA2-3GalB1-4(Neu5AcA2-6)GlcNAcB1-2(Neu5AcA2-3GalB1-3GlcNacB1-6)ManA1-6(Neu5AcA2-6GalB1-3GlcNAcB1-2ManA1-3)ManB1-4GlcNAcB1-4GlcNAc?	2	3
3.037	Neu5AcA2-6GalB1-3GlcNacB1-6(Neu5AcA2-6GalB1-4GlcNAcB1-2)ManA1-6(Neu5AcA2-6GalB1-3(Neu5AcA2-6)GlcNAcB1-2ManA1-3)ManB1-4GlcNAcB1-4GlcNAc?	2	3		6.006	Neu5AcA2-6GalB1-3GlcNAcB1-2ManA1-6(GalB1-4GlcNAcB1-2ManA1-3)ManB1-4GlcNAcB1-4GlcNAc?	1	6		3.063	Neu5AcA2-3GalB1-3GlcNacB1-4(Neu5AcA2-6GalB1-4GlcNAcB1-2)ManA1-3(Neu5AcA2-6GalB1-3(Neu5AcA2-6)GlcNAcB1-2ManA1-6)ManB1-4GlcNAcB1-4GlcNAc?	2	3
3.038	Neu5AcA2-6GalB1-3GlcNacB1-6(Neu5AcA2-6GalB1-4GlcNAcB1-2)ManA1-6(Neu5AcA2-3GalB1-3(Neu5AcA2-6)GlcNAcB1-2ManA1-3)ManB1-4GlcNAcB1-4GlcNAc?	2	3		6.007	Neu5AcA2-6GalB1-3GlcNAcB1-2ManA1-3(GalB1-4GlcNAcB1-2ManA1-6)ManB1-4GlcNAcB1-4GlcNAc?	1	6		3.064	Neu5AcA2-3GalB1-3GlcNacB1-4(Neu5AcA2-6GalB1-3GlcNAcB1-2)ManA1-3(Neu5AcA2-6GalB1-3(Neu5AcA2-6)GlcNAcB1-2ManA1-6)ManB1-4GlcNAcB1-4GlcNAc?	2	3
3.039	Neu5AcA2-6GalB1-3GlcNacB1-6(Neu5AcA2-3GalB1-4GlcNAcB1-2)ManA1-6(Neu5AcA2-6GalB1-3(Neu5AcA2-6)GlcNAcB1-2ManA1-3)ManB1-4GlcNAcB1-4GlcNAc?	2	3		6.008	Neu5AcA2-6GalB1-3GlcNAcB1-2ManA1-3(GalB1-4GlcNAcB1-2ManA1-6)ManB1-4GlcNAcB1-4GlcNAc?	1	6		3.065	Neu5AcA2-3GalB1-3GlcNacB1-4(Neu5AcA2-3GalB1-4GlcNAcB1-2)ManA1-3(Neu5AcA2-6GalB1-3(Neu5AcA2-6)GlcNAcB1-2ManA1-6)ManB1-4GlcNAcB1-4GlcNAc?	2	3
3.04	Neu5AcA2-6GalB1-3GlcNacB1-6(Neu5AcA2-3GalB1-4GlcNAcB1-2)ManA1-6(Neu5AcA2-3GalB1-3(Neu5AcA2-6)GlcNAcB1-2ManA1-3)ManB1-4GlcNAcB1-4GlcNAc?	2	3		7.001	Neu5Aca2-3Galb1-3GlcNAcb1-2Mana1-3(Neu5Aca2-6Galb1-3GlcNAcb1-2Mana1-6)Manb1-4GlcNAcb1-4GlcNAc	2	7		3.066	Neu5AcA2-6GalB1-4GlcNacB1-4(Neu5AcA2-6GalB1-3GlcNAcB1-2)ManA1-3(Neu5AcA2-6GalB1-3(Neu5AcA2-6)GlcNAcB1-2ManA1-6)ManB1-4GlcNAcB1-4GlcNAc?	2	3
3.041	Neu5AcA2-3GalB1-4GlcNacB1-6(Neu5AcA2-6GalB1-3GlcNAcB1-2)ManA1-6(Neu5AcA2-6GalB1-3(Neu5AcA2-6)GlcNAcB1-2ManA1-3)ManB1-4GlcNAcB1-4GlcNAc?	2	3		7.002	Neu5Aca2-6Galb1-3GlcNAcb1-2Mana1-3(Neu5Aca2-3Galb1-3GlcNAcb1-2Mana1-6)Manb1-4GlcNAcb1-4GlcNAc	2	7		3.067	Neu5AcA2-6GalB1-4GlcNacB1-4(Neu5AcA2-3GalB1-3GlcNAcB1-2)ManA1-3(Neu5AcA2-6GalB1-3(Neu5AcA2-6)GlcNAcB1-2ManA1-6)ManB1-4GlcNAcB1-4GlcNAc?	2	3
3.042	Neu5AcA2-3GalB1-4GlcNacB1-6(Neu5AcA2-6GalB1-3GlcNAcB1-2)ManA1-6(Neu5AcA2-3GalB1-3(Neu5AcA2-6)GlcNAcB1-2ManA1-3)ManB1-4GlcNAcB1-4GlcNAc?	2	3		7.003	Neu5AcA2-6GalB1-3GlcNAcB1-2ManA1-6(Neu5AcA2-3GalB1-3GlcNAcB1-2ManA1-3)ManB1-4GlcNAcB1-4(FucA1-6)GlcNAc?	2	7		3.068	Neu5AcA2-6GalB1-4GlcNacB1-4(Neu5AcA2-6GalB1-3GlcNAcB1-2)ManA1-3(Neu5AcA2-3GalB1-3(Neu5AcA2-6)GlcNAcB1-2ManA1-6)ManB1-4GlcNAcB1-4GlcNAc?	2	3
3.043	Neu5AcA2-3GalB1-4GlcNacB1-6(Neu5AcA2-3GalB1-3GlcNAcB1-2)ManA1-6(Neu5AcA2-6GalB1-3(Neu5AcA2-6)GlcNAcB1-2ManA1-3)ManB1-4GlcNAcB1-4GlcNAc?	2	3		7.004	Neu5AcA2-3GalB1-3GlcNAcB1-2ManA1-6(Neu5AcA2-6GalB1-3GlcNAcB1-2ManA1-3)ManB1-4GlcNAcB1-4(FucA1-6)GlcNAc?	2	7		3.069	Neu5AcA2-6GalB1-3GlcNacB1-4(Neu5AcA2-6GalB1-4GlcNAcB1-2)ManA1-3(Neu5AcA2-6GalB1-3(Neu5AcA2-6)GlcNAcB1-2ManA1-6)ManB1-4GlcNAcB1-4GlcNAc?	2	3
3.044	Neu5AcA2-3GalB1-3GlcNacB1-6(Neu5AcA2-6GalB1-4GlcNAcB1-2)ManA1-6(Neu5AcA2-6GalB1-3(Neu5AcA2-6)GlcNAcB1-2ManA1-3)ManB1-4GlcNAcB1-4GlcNAc?	2	3		7.005	Neu5AcA2-6GalB1-3GlcNAcB1-2ManA1-6(GalB1-3GlcNAcB1-2ManA1-3)ManB1-4GlcNAcB1-4GlcNAc?	2	7		3.07	Neu5AcA2-6GalB1-3GlcNacB1-4(Neu5AcA2-6GalB1-3GlcNAcB1-2)ManA1-3(Neu5AcA2-6GalB1-3(Neu5AcA2-6)GlcNAcB1-2ManA1-6)ManB1-4GlcNAcB1-4GlcNAc?	2	3
3.045	Neu5AcA2-3GalB1-3GlcNacB1-6(Neu5AcA2-3GalB1-4GlcNAcB1-2)ManA1-6(Neu5AcA2-6GalB1-3(Neu5AcA2-6)GlcNAcB1-2ManA1-3)ManB1-4GlcNAcB1-4GlcNAc?	2	3		7.006	Neu5AcA2-6GalB1-3GlcNAcB1-2ManA1-6(GalB1-3GlcNAcB1-2ManA1-3)ManB1-4GlcNAcB1-4GlcNAc?	2	7		3.071	Neu5AcA2-6GalB1-3GlcNacB1-4(Neu5AcA2-3GalB1-4GlcNAcB1-2)ManA1-3(Neu5AcA2-6GalB1-3(Neu5AcA2-6)GlcNAcB1-2ManA1-6)ManB1-4GlcNAcB1-4GlcNAc?	2	3
3.046	Neu5AcA2-6GalB1-4(Neu5AcA2-6)GlcNAcB1-2(Neu5AcA2-3GalB1-3GlcNacB1-4)ManA1-3(Neu5AcA2-6GalB1-3GlcNAcB1-2ManA1-6)ManB1-4GlcNAcB1-4GlcNAc?	2	3		7.007	Neu5AcA2-6GalB1-3GlcNAcB1-2ManA1-3(GalB1-3GlcNAcB1-2ManA1-6)ManB1-4GlcNAcB1-4GlcNAc?	2	7		3.072	Neu5AcA2-6GalB1-3GlcNacB1-4(Neu5AcA2-3GalB1-3GlcNAcB1-2)ManA1-3(Neu5AcA2-6GalB1-3(Neu5AcA2-6)GlcNAcB1-2ManA1-6)ManB1-4GlcNAcB1-4GlcNAc?	2	3
3.047	Neu5AcA2-6GalB1-3(Neu5AcA2-6)GlcNAcB1-2(Neu5AcA2-3GalB1-3GlcNacB1-4)ManA1-3(Neu5AcA2-6GalB1-3GlcNAcB1-2ManA1-6)ManB1-4GlcNAcB1-4GlcNAc?	2	3		7.008	Neu5AcA2-6GalB1-3GlcNAcB1-2ManA1-3(GalB1-3GlcNAcB1-2ManA1-6)ManB1-4GlcNAcB1-4GlcNAc?	2	7		3.073	Neu5AcA2-6GalB1-3GlcNacB1-4(Neu5AcA2-6GalB1-4GlcNAcB1-2)ManA1-3(Neu5AcA2-3GalB1-3(Neu5AcA2-6)GlcNAcB1-2ManA1-6)ManB1-4GlcNAcB1-4GlcNAc?	2	3
3.048	Neu5AcA2-3GalB1-4(Neu5AcA2-6)GlcNAcB1-2(Neu5AcA2-3GalB1-3GlcNacB1-4)ManA1-3(Neu5AcA2-6GalB1-3GlcNAcB1-2ManA1-6)ManB1-4GlcNAcB1-4GlcNAc?	2	3		8.001	Neu5Aca2-3Galb1-4GlcNAcb1-2Mana1-3(Neu5Aca2-3Galb1-4GlcNAcb1-2Mana1-6)Manb1-4GlcNAcb1-4GlcNAc	3	8		3.074	Neu5AcA2-6GalB1-3GlcNacB1-4(Neu5AcA2-6GalB1-3GlcNAcB1-2)ManA1-3(Neu5AcA2-3GalB1-3(Neu5AcA2-6)GlcNAcB1-2ManA1-6)ManB1-4GlcNAcB1-4GlcNAc?	2	3
3.049	Neu5AcA2-6GalB1-3(Neu5AcA2-6)GlcNAcB1-2(Neu5AcA2-6GalB1-4GlcNacB1-4)ManA1-3(Neu5AcA2-6GalB1-3GlcNAcB1-2ManA1-6)ManB1-4GlcNAcB1-4GlcNAc?	2	3		8.002	Neu5AcA2-3GalB1-4GlcNAcB1-2ManA1-6(Neu5AcA2-3GalB1-4GlcNAcB1-2ManA1-3)ManB1-4GlcNAcB1-4(FucA1-6)GlcNAc?	3	8		3.075	Neu5AcA2-6GalB1-3GlcNacB1-4(Neu5AcA2-3GalB1-4GlcNAcB1-2)ManA1-3(Neu5AcA2-3GalB1-3(Neu5AcA2-6)GlcNAcB1-2ManA1-6)ManB1-4GlcNAcB1-4GlcNAc?	2	3
3.05	Neu5AcA2-3GalB1-3(Neu5AcA2-6)GlcNAcB1-2(Neu5AcA2-6GalB1-4GlcNacB1-4)ManA1-3(Neu5AcA2-6GalB1-3GlcNAcB1-2ManA1-6)ManB1-4GlcNAcB1-4GlcNAc?	2	3		8.003	Neu5AcA2-3GalB1-4GlcNAcB1-2ManA1-6(GalB1-4GlcNAcB1-2ManA1-3)ManB1-4GlcNAcB1-4GlcNAc?	3	8		3.076	Neu5AcA2-6GalB1-3GlcNAcB1-2ManA1-6(GalB1-4GlcNAcB1-2(Neu5Aca2-3Galb1-3GlcNacb1-4)Mana1-3)ManB1-4GlcNAcB1-4GlcNAc?	2	3
3.051	Neu5AcA2-6GalB1-4(Neu5AcA2-6)GlcNAcB1-2(Neu5AcA2-6GalB1-3GlcNacB1-4)ManA1-3(Neu5AcA2-6GalB1-3GlcNAcB1-2ManA1-6)ManB1-4GlcNAcB1-4GlcNAc?	2	3		8.004	Neu5AcA2-3GalB1-4GlcNAcB1-2ManA1-6(GalB1-4GlcNAcB1-2ManA1-3)ManB1-4GlcNAcB1-4GlcNAc?	3	8		3.077	Neu5AcA2-6GalB1-3GlcNAcB1-2ManA1-6(GalB1-4GlcNAcB1-2(Neu5Aca2-3Galb1-3GlcNacb1-4)Mana1-3)ManB1-4GlcNAcB1-4GlcNAc?	2	3
3.052	Neu5AcA2-6GalB1-3(Neu5AcA2-6)GlcNAcB1-2(Neu5AcA2-6GalB1-3GlcNacB1-4)ManA1-3(Neu5AcA2-6GalB1-3GlcNAcB1-2ManA1-6)ManB1-4GlcNAcB1-4GlcNAc?	2	3		8.005	Neu5AcA2-3GalB1-4GlcNAcB1-2ManA1-3(GalB1-4GlcNAcB1-2ManA1-6)ManB1-4GlcNAcB1-4GlcNAc?	3	8		3.078	Neu5AcA2-6GalB1-3GlcNAcB1-2ManA1-6(GalB1-4GlcNAcB1-2(Neu5Aca2-6Galb1-3GlcNacb1-4)Mana1-3)ManB1-4GlcNAcB1-4GlcNAc?	2	3
3.053	Neu5AcA2-3GalB1-4(Neu5AcA2-6)GlcNAcB1-2(Neu5AcA2-6GalB1-3GlcNacB1-4)ManA1-3(Neu5AcA2-6GalB1-3GlcNAcB1-2ManA1-6)ManB1-4GlcNAcB1-4GlcNAc?	2	3		8.006	Neu5AcA2-3GalB1-4GlcNAcB1-2ManA1-3(GalB1-4GlcNAcB1-2ManA1-6)ManB1-4GlcNAcB1-4GlcNAc?	3	8		3.079	Neu5AcA2-6GalB1-3GlcNAcB1-2ManA1-6(GalB1-3GlcNAcB1-2(Neu5Aca2-6Galb1-3GlcNacb1-4)Mana1-3)ManB1-4GlcNAcB1-4GlcNAc?	2	3
3.054	Neu5AcA2-3GalB1-3(Neu5AcA2-6)GlcNAcB1-2(Neu5AcA2-6GalB1-3GlcNacB1-4)ManA1-3(Neu5AcA2-6GalB1-3GlcNAcB1-2ManA1-6)ManB1-4GlcNAcB1-4GlcNAc?	2	3		9.001	Neu5Aca2-3Galb1-3GlcNAcb1-2Mana1-3(Neu5Aca2-3Galb1-4GlcNAcb1-2Mana1-6)Manb1-4GlcNAcb1-4GlcNAc	4	9		3.08	Neu5AcA2-6GalB1-3GlcNAcB1-2ManA1-6(GalB1-4GlcNAcB1-2(Neu5Aca2-6Galb1-3GlcNacb1-4)Mana1-3)ManB1-4GlcNAcB1-4GlcNAc?	2	3
3.055	Neu5AcA2-6GalB1-3(Neu5AcA2-6)GlcNAcB1-2(Neu5AcA2-6GalB1-4GlcNacB1-6)ManA1-6(Neu5AcA2-6GalB1-3GlcNAcB1-2ManA1-3)ManB1-4GlcNAcB1-4GlcNAc?	2	3		9.002	Neu5Aca2-3Galb1-4GlcNAcb1-2Mana1-3(Neu5Aca2-3Galb1-3GlcNAcb1-2Mana1-6)Manb1-4GlcNAcb1-4GlcNAc	4	9		3.081	Neu5AcA2-6GalB1-3GlcNAcB1-2ManA1-6(GalB1-3GlcNAcB1-2(Neu5Aca2-6Galb1-3GlcNacb1-4)Mana1-3)ManB1-4GlcNAcB1-4GlcNAc?	2	3
3.056	Neu5AcA2-3GalB1-3(Neu5AcA2-6)GlcNAcB1-2(Neu5AcA2-6GalB1-4GlcNacB1-6)ManA1-6(Neu5AcA2-6GalB1-3GlcNAcB1-2ManA1-3)ManB1-4GlcNAcB1-4GlcNAc?	2	3		9.003	Neu5AcA2-3GalB1-4GlcNAcB1-2ManA1-6(Neu5AcA2-3GalB1-3GlcNAcB1-2ManA1-3)ManB1-4GlcNAcB1-4(FucA1-6)GlcNAc?	4	9		3.082	Neu5AcA2-6GalB1-3GlcNAcB1-2ManA1-6(GalB1-3GlcNAcB1-2(Neu5Aca2-6Galb1-4GlcNacb1-4)Mana1-3)ManB1-4GlcNAcB1-4GlcNAc?	2	3
3.057	Neu5AcA2-6GalB1-4(Neu5AcA2-6)GlcNAcB1-2(Neu5AcA2-6GalB1-3GlcNacB1-6)ManA1-6(Neu5AcA2-6GalB1-3GlcNAcB1-2ManA1-3)ManB1-4GlcNAcB1-4GlcNAc?	2	3		9.004	Neu5AcA2-3GalB1-3GlcNAcB1-2ManA1-6(Neu5AcA2-3GalB1-4GlcNAcB1-2ManA1-3)ManB1-4GlcNAcB1-4(FucA1-6)GlcNAc?	4	9		3.083	Neu5AcA2-6GalB1-3GlcNAcB1-2ManA1-6(GalB1-3GlcNAcB1-2(Neu5Aca2-6Galb1-4GlcNacb1-4)Mana1-3)ManB1-4GlcNAcB1-4GlcNAc?	2	3
3.058	Neu5AcA2-3GalB1-4(Neu5AcA2-6)GlcNAcB1-2(Neu5AcA2-6GalB1-3GlcNacB1-6)ManA1-6(Neu5AcA2-6GalB1-3GlcNAcB1-2ManA1-3)ManB1-4GlcNAcB1-4GlcNAc?	2	3		9.005	Neu5AcA2-3GalB1-4GlcNAcB1-2ManA1-6(GalB1-3GlcNAcB1-2ManA1-3)ManB1-4GlcNAcB1-4GlcNAc?	4	9		3.084	Neu5AcA2-6GalB1-3GlcNAcB1-2ManA1-3(GalB1-4GlcNAcB1-2(Neu5Aca2-3Galb1-3GlcNacb1-6)Mana1-6)ManB1-4GlcNAcB1-4GlcNAc?	2	3
3.059	Neu5AcA2-6GalB1-3(Neu5AcA2-6)GlcNAcB1-2(Neu5AcA2-3GalB1-4GlcNacB1-6)ManA1-6(Neu5AcA2-6GalB1-3GlcNAcB1-2ManA1-3)ManB1-4GlcNAcB1-4GlcNAc?	2	3		9.006	Neu5AcA2-3GalB1-3GlcNAcB1-2ManA1-6(GalB1-4GlcNAcB1-2ManA1-3)ManB1-4GlcNAcB1-4GlcNAc?	4	9		3.085	Neu5AcA2-6GalB1-3GlcNAcB1-2ManA1-3(GalB1-4GlcNAcB1-2(Neu5Aca2-3Galb1-3GlcNacb1-6)Mana1-6)ManB1-4GlcNAcB1-4GlcNAc?	2	3
3.06	Neu5AcA2-3GalB1-3(Neu5AcA2-6)GlcNAcB1-2(Neu5AcA2-3GalB1-4GlcNacB1-6)ManA1-6(Neu5AcA2-6GalB1-3GlcNAcB1-2ManA1-3)ManB1-4GlcNAcB1-4GlcNAc?	2	3		9.007	Neu5AcA2-3GalB1-4GlcNAcB1-2ManA1-6(GalB1-3GlcNAcB1-2ManA1-3)ManB1-4GlcNAcB1-4GlcNAc?	4	9		3.086	Neu5AcA2-6GalB1-3GlcNAcB1-2ManA1-3(GalB1-3GlcNAcB1-2(Neu5Aca2-3Galb1-4GlcNacb1-6)Mana1-6)ManB1-4GlcNAcB1-4GlcNAc?	2	3
3.061	Neu5AcA2-6GalB1-4(Neu5AcA2-6)GlcNAcB1-2(Neu5AcA2-3GalB1-3GlcNacB1-6)ManA1-6(Neu5AcA2-6GalB1-3GlcNAcB1-2ManA1-3)ManB1-4GlcNAcB1-4GlcNAc?	2	3		9.008	Neu5AcA2-3GalB1-3GlcNAcB1-2ManA1-6(GalB1-4GlcNAcB1-2ManA1-3)ManB1-4GlcNAcB1-4GlcNAc?	4	9		3.087	Neu5AcA2-6GalB1-3GlcNAcB1-2ManA1-3(GalB1-3GlcNAcB1-2(Neu5Aca2-3Galb1-4GlcNacb1-6)Mana1-6)ManB1-4GlcNAcB1-4GlcNAc?	2	3
3.062	Neu5AcA2-3GalB1-4(Neu5AcA2-6)GlcNAcB1-2(Neu5AcA2-3GalB1-3GlcNacB1-6)ManA1-6(Neu5AcA2-6GalB1-3GlcNAcB1-2ManA1-3)ManB1-4GlcNAcB1-4GlcNAc?	2	3		9.009	Neu5AcA2-3GalB1-3GlcNAcB1-2ManA1-3(GalB1-4GlcNAcB1-2ManA1-6)ManB1-4GlcNAcB1-4GlcNAc?	4	9		3.088	Neu5AcA2-6GalB1-3GlcNAcB1-2ManA1-3(GalB1-4GlcNAcB1-2(Neu5Aca2-6Galb1-3GlcNacb1-6)Mana1-6)ManB1-4GlcNAcB1-4GlcNAc?	2	3
3.063	Neu5AcA2-3GalB1-3GlcNacB1-4(Neu5AcA2-6GalB1-4GlcNAcB1-2)ManA1-3(Neu5AcA2-6GalB1-3(Neu5AcA2-6)GlcNAcB1-2ManA1-6)ManB1-4GlcNAcB1-4GlcNAc?	2	3		9.01	Neu5AcA2-3GalB1-4GlcNAcB1-2ManA1-3(GalB1-3GlcNAcB1-2ManA1-6)ManB1-4GlcNAcB1-4GlcNAc?	4	9		3.089	Neu5AcA2-6GalB1-3GlcNAcB1-2ManA1-3(GalB1-4GlcNAcB1-2(Neu5Aca2-6Galb1-3GlcNacb1-6)Mana1-6)ManB1-4GlcNAcB1-4GlcNAc?	2	3
3.064	Neu5AcA2-3GalB1-3GlcNacB1-4(Neu5AcA2-6GalB1-3GlcNAcB1-2)ManA1-3(Neu5AcA2-6GalB1-3(Neu5AcA2-6)GlcNAcB1-2ManA1-6)ManB1-4GlcNAcB1-4GlcNAc?	2	3		9.011	Neu5AcA2-3GalB1-3GlcNAcB1-2ManA1-3(GalB1-4GlcNAcB1-2ManA1-6)ManB1-4GlcNAcB1-4GlcNAc?	4	9		3.091	Neu5AcA2-6GalB1-3GlcNAcB1-2ManA1-3(GalB1-3GlcNAcB1-2(Neu5Aca2-6Galb1-4GlcNacb1-6)Mana1-6)ManB1-4GlcNAcB1-4GlcNAc?	2	3
3.065	Neu5AcA2-3GalB1-3GlcNacB1-4(Neu5AcA2-3GalB1-4GlcNAcB1-2)ManA1-3(Neu5AcA2-6GalB1-3(Neu5AcA2-6)GlcNAcB1-2ManA1-6)ManB1-4GlcNAcB1-4GlcNAc?	2	3		9.012	Neu5AcA2-3GalB1-4GlcNAcB1-2ManA1-3(GalB1-3GlcNAcB1-2ManA1-6)ManB1-4GlcNAcB1-4GlcNAc?	4	9		3.092	Neu5Aca2-6Galb1-3(Neu5Aca2-6Galb1-3GlcNacb1-6)GalNac	2	3
3.066	Neu5AcA2-6GalB1-4GlcNacB1-4(Neu5AcA2-6GalB1-3GlcNAcB1-2)ManA1-3(Neu5AcA2-6GalB1-3(Neu5AcA2-6)GlcNAcB1-2ManA1-6)ManB1-4GlcNAcB1-4GlcNAc?	2	3		10.001	Neu5Aca2-3Galb1-3GlcNAcb1-2Mana1-3(Neu5Aca2-3Galb1-3GlcNAcb1-2Mana1-6)Manb1-4GlcNAcb1-4GlcNAc	5	10		4.001	Neu5Aca2-3Galb1-4GlcNAcb1-2Mana1-3(Neu5Aca2-6Galb1-4GlcNAcb1-2Mana1-6)Manb1-4GlcNAcb1-4GlcNAc	1	4
3.067	Neu5AcA2-6GalB1-4GlcNacB1-4(Neu5AcA2-3GalB1-3GlcNAcB1-2)ManA1-3(Neu5AcA2-6GalB1-3(Neu5AcA2-6)GlcNAcB1-2ManA1-6)ManB1-4GlcNAcB1-4GlcNAc?	2	3		10.002	Neu5AcA2-3GalB1-3GlcNAcB1-2ManA1-6(Neu5AcA2-3GalB1-3GlcNAcB1-2ManA1-3)ManB1-4GlcNAcB1-4(FucA1-6)GlcNAc?	5	10		4.002	Neu5Aca2-6Galb1-4GlcNAcb1-2Mana1-3(Neu5Aca2-3Galb1-4GlcNAcb1-2Mana1-6)Manb1-4GlcNAcb1-4GlcNAc	1	4
3.068	Neu5AcA2-6GalB1-4GlcNacB1-4(Neu5AcA2-6GalB1-3GlcNAcB1-2)ManA1-3(Neu5AcA2-3GalB1-3(Neu5AcA2-6)GlcNAcB1-2ManA1-6)ManB1-4GlcNAcB1-4GlcNAc?	2	3		10.003	Neu5AcA2-3GalB1-3GlcNAcB1-2ManA1-6(GalB1-3GlcNAcB1-2ManA1-3)ManB1-4GlcNAcB1-4GlcNAc?	5	10		5.001	Neu5Aca2-3Galb1-3GlcNAcb1-2Mana1-3(Neu5Aca2-6Galb1-4GlcNAcb1-2Mana1-6)Manb1-4GlcNAcb1-4GlcNAc	1	5
3.069	Neu5AcA2-6GalB1-3GlcNacB1-4(Neu5AcA2-6GalB1-4GlcNAcB1-2)ManA1-3(Neu5AcA2-6GalB1-3(Neu5AcA2-6)GlcNAcB1-2ManA1-6)ManB1-4GlcNAcB1-4GlcNAc?	2	3		10.004	Neu5AcA2-3GalB1-3GlcNAcB1-2ManA1-6(GalB1-3GlcNAcB1-2ManA1-3)ManB1-4GlcNAcB1-4GlcNAc?	5	10		5.002	Neu5Aca2-6Galb1-4GlcNAcb1-2Mana1-3(Neu5Aca2-3Galb1-3GlcNAcb1-2Mana1-6)Manb1-4GlcNAcb1-4GlcNAc	1	5
3.07	Neu5AcA2-6GalB1-3GlcNacB1-4(Neu5AcA2-6GalB1-3GlcNAcB1-2)ManA1-3(Neu5AcA2-6GalB1-3(Neu5AcA2-6)GlcNAcB1-2ManA1-6)ManB1-4GlcNAcB1-4GlcNAc?	2	3		10.005	Neu5AcA2-3GalB1-3GlcNAcB1-2ManA1-3(GalB1-3GlcNAcB1-2ManA1-6)ManB1-4GlcNAcB1-4GlcNAc?	5	10		6.001	Neu5Aca2-3Galb1-4GlcNAcb1-2Mana1-3(Neu5Aca2-6Galb1-3GlcNAcb1-2Mana1-6)Manb1-4GlcNAcb1-4GlcNAc	1	6
3.071	Neu5AcA2-6GalB1-3GlcNacB1-4(Neu5AcA2-3GalB1-4GlcNAcB1-2)ManA1-3(Neu5AcA2-6GalB1-3(Neu5AcA2-6)GlcNAcB1-2ManA1-6)ManB1-4GlcNAcB1-4GlcNAc?	2	3		10.006	Neu5AcA2-3GalB1-3GlcNAcB1-2ManA1-3(GalB1-3GlcNAcB1-2ManA1-6)ManB1-4GlcNAcB1-4GlcNAc?	5	10		6.002	Neu5Aca2-6Galb1-3GlcNAcb1-2Mana1-3(Neu5Aca2-3Galb1-4GlcNAcb1-2Mana1-6)Manb1-4GlcNAcb1-4GlcNAc	1	6
3.072	Neu5AcA2-6GalB1-3GlcNacB1-4(Neu5AcA2-3GalB1-3GlcNAcB1-2)ManA1-3(Neu5AcA2-6GalB1-3(Neu5AcA2-6)GlcNAcB1-2ManA1-6)ManB1-4GlcNAcB1-4GlcNAc?	2	3		11.001	Neu5AcA2-6GalB1-4GlcNacB1-6(Neu5AcA2-6GalB1-4GlcNAcB1-2)ManA1-6(Neu5AcA2-6GalB1-4GlcNAcB1-2ManA1-3)ManB1-4GlcNAcB1-4GlcNAc?	6	11		7.001	Neu5Aca2-3Galb1-3GlcNAcb1-2Mana1-3(Neu5Aca2-6Galb1-3GlcNAcb1-2Mana1-6)Manb1-4GlcNAcb1-4GlcNAc	2	7
3.073	Neu5AcA2-6GalB1-3GlcNacB1-4(Neu5AcA2-6GalB1-4GlcNAcB1-2)ManA1-3(Neu5AcA2-3GalB1-3(Neu5AcA2-6)GlcNAcB1-2ManA1-6)ManB1-4GlcNAcB1-4GlcNAc?	2	3		11.002	Neu5AcA2-6GalB1-4GlcNacB1-6(Neu5AcA2-3GalB1-4GlcNAcB1-2)ManA1-6(Neu5AcA2-6GalB1-4GlcNAcB1-2ManA1-3)ManB1-4GlcNAcB1-4GlcNAc?	6	11		7.002	Neu5Aca2-6Galb1-3GlcNAcb1-2Mana1-3(Neu5Aca2-3Galb1-3GlcNAcb1-2Mana1-6)Manb1-4GlcNAcb1-4GlcNAc	2	7
3.074	Neu5AcA2-6GalB1-3GlcNacB1-4(Neu5AcA2-6GalB1-3GlcNAcB1-2)ManA1-3(Neu5AcA2-3GalB1-3(Neu5AcA2-6)GlcNAcB1-2ManA1-6)ManB1-4GlcNAcB1-4GlcNAc?	2	3		12.001	Neu5AcA2-6GalB1-4GlcNacB1-6(Neu5AcA2-6GalB1-4GlcNAcB1-2)ManA1-6(Neu5AcA2-6GalB1-3GlcNAcB1-2ManA1-3)ManB1-4GlcNAcB1-4GlcNAc?	6	12		8.001	Neu5Aca2-3Galb1-4GlcNAcb1-2Mana1-3(Neu5Aca2-3Galb1-4GlcNAcb1-2Mana1-6)Manb1-4GlcNAcb1-4GlcNAc	3	8
3.075	Neu5AcA2-6GalB1-3GlcNacB1-4(Neu5AcA2-3GalB1-4GlcNAcB1-2)ManA1-3(Neu5AcA2-3GalB1-3(Neu5AcA2-6)GlcNAcB1-2ManA1-6)ManB1-4GlcNAcB1-4GlcNAc?	2	3		12.002	Neu5AcA2-6GalB1-4GlcNacB1-6(Neu5AcA2-3GalB1-4GlcNAcB1-2)ManA1-6(Neu5AcA2-6GalB1-3GlcNAcB1-2ManA1-3)ManB1-4GlcNAcB1-4GlcNAc?	6	12		9.001	Neu5Aca2-3Galb1-3GlcNAcb1-2Mana1-3(Neu5Aca2-3Galb1-4GlcNAcb1-2Mana1-6)Manb1-4GlcNAcb1-4GlcNAc	4	9
3.076	Neu5AcA2-6GalB1-3GlcNAcB1-2ManA1-6(GalB1-4GlcNAcB1-2(Neu5Aca2-3Galb1-3GlcNacb1-4)Mana1-3)ManB1-4GlcNAcB1-4GlcNAc?	2	3		13.001	Neu5AcA2-6GalB1-4GlcNacB1-6(Neu5AcA2-6GalB1-3GlcNAcB1-2)ManA1-6(Neu5AcA2-6GalB1-4GlcNAcB1-2ManA1-3)ManB1-4GlcNAcB1-4GlcNAc?	7	13		9.002	Neu5Aca2-3Galb1-4GlcNAcb1-2Mana1-3(Neu5Aca2-3Galb1-3GlcNAcb1-2Mana1-6)Manb1-4GlcNAcb1-4GlcNAc	4	9
3.077	Neu5AcA2-6GalB1-3GlcNAcB1-2ManA1-6(GalB1-4GlcNAcB1-2(Neu5Aca2-3Galb1-3GlcNacb1-4)Mana1-3)ManB1-4GlcNAcB1-4GlcNAc?	2	3		13.002	Neu5AcA2-6GalB1-4GlcNacB1-6(Neu5AcA2-3GalB1-3GlcNAcB1-2)ManA1-6(Neu5AcA2-6GalB1-4GlcNAcB1-2ManA1-3)ManB1-4GlcNAcB1-4GlcNAc?	7	13		10.001	Neu5Aca2-3Galb1-3GlcNAcb1-2Mana1-3(Neu5Aca2-3Galb1-3GlcNAcb1-2Mana1-6)Manb1-4GlcNAcb1-4GlcNAc	5	10
3.078	Neu5AcA2-6GalB1-3GlcNAcB1-2ManA1-6(GalB1-4GlcNAcB1-2(Neu5Aca2-6Galb1-3GlcNacb1-4)Mana1-3)ManB1-4GlcNAcB1-4GlcNAc?	2	3		13.003	Neu5AcA2-6GalB1-3GlcNacB1-6(Neu5AcA2-6GalB1-4GlcNAcB1-2)ManA1-6(Neu5AcA2-6GalB1-4GlcNAcB1-2ManA1-3)ManB1-4GlcNAcB1-4GlcNAc?	7	13		11.001	Neu5AcA2-6GalB1-4GlcNacB1-6(Neu5AcA2-6GalB1-4GlcNAcB1-2)ManA1-6(Neu5AcA2-6GalB1-4GlcNAcB1-2ManA1-3)ManB1-4GlcNAcB1-4GlcNAc?	6	11
3.079	Neu5AcA2-6GalB1-3GlcNAcB1-2ManA1-6(GalB1-3GlcNAcB1-2(Neu5Aca2-6Galb1-3GlcNacb1-4)Mana1-3)ManB1-4GlcNAcB1-4GlcNAc?	2	3		13.004	Neu5AcA2-6GalB1-3GlcNacB1-6(Neu5AcA2-3GalB1-4GlcNAcB1-2)ManA1-6(Neu5AcA2-6GalB1-4GlcNAcB1-2ManA1-3)ManB1-4GlcNAcB1-4GlcNAc?	7	13		11.002	Neu5AcA2-6GalB1-4GlcNacB1-6(Neu5AcA2-3GalB1-4GlcNAcB1-2)ManA1-6(Neu5AcA2-6GalB1-4GlcNAcB1-2ManA1-3)ManB1-4GlcNAcB1-4GlcNAc?	6	11
3.08	Neu5AcA2-6GalB1-3GlcNAcB1-2ManA1-6(GalB1-4GlcNAcB1-2(Neu5Aca2-6Galb1-3GlcNacb1-4)Mana1-3)ManB1-4GlcNAcB1-4GlcNAc?	2	3		13.005	Neu5AcA2-3GalB1-4GlcNacB1-6(Neu5AcA2-6GalB1-3GlcNAcB1-2)ManA1-6(Neu5AcA2-6GalB1-4GlcNAcB1-2ManA1-3)ManB1-4GlcNAcB1-4GlcNAc?	7	13		11.006	Neu5AcA2-6GalB1-4GlcNacB1-6(Neu5AcA2-6GalB1-4GlcNAcB1-2)ManA1-6(Neu5AcA2-6GalB1-4(Neu5AcA2-6)GlcNAcB1-2ManA1-3)ManB1-4GlcNAcB1-4GlcNAc?	6	11
3.081	Neu5AcA2-6GalB1-3GlcNAcB1-2ManA1-6(GalB1-3GlcNAcB1-2(Neu5Aca2-6Galb1-3GlcNacb1-4)Mana1-3)ManB1-4GlcNAcB1-4GlcNAc?	2	3		13.006	Neu5AcA2-3GalB1-4GlcNacB1-6(Neu5AcA2-3GalB1-3GlcNAcB1-2)ManA1-6(Neu5AcA2-6GalB1-4GlcNAcB1-2ManA1-3)ManB1-4GlcNAcB1-4GlcNAc?	7	13		11.007	Neu5AcA2-6GalB1-4GlcNacB1-6(Neu5AcA2-6GalB1-4GlcNAcB1-2)ManA1-6(Neu5AcA2-3GalB1-4(Neu5AcA2-6)GlcNAcB1-2ManA1-3)ManB1-4GlcNAcB1-4GlcNAc?	6	11
3.082	Neu5AcA2-6GalB1-3GlcNAcB1-2ManA1-6(GalB1-3GlcNAcB1-2(Neu5Aca2-6Galb1-4GlcNacb1-4)Mana1-3)ManB1-4GlcNAcB1-4GlcNAc?	2	3		13.007	Neu5AcA2-3GalB1-3GlcNacB1-6(Neu5AcA2-6GalB1-4GlcNAcB1-2)ManA1-6(Neu5AcA2-6GalB1-4GlcNAcB1-2ManA1-3)ManB1-4GlcNAcB1-4GlcNAc?	7	13		11.008	Neu5AcA2-6GalB1-4GlcNacB1-6(Neu5AcA2-3GalB1-4GlcNAcB1-2)ManA1-6(Neu5AcA2-6GalB1-4(Neu5AcA2-6)GlcNAcB1-2ManA1-3)ManB1-4GlcNAcB1-4GlcNAc?	6	11
3.083	Neu5AcA2-6GalB1-3GlcNAcB1-2ManA1-6(GalB1-3GlcNAcB1-2(Neu5Aca2-6Galb1-4GlcNacb1-4)Mana1-3)ManB1-4GlcNAcB1-4GlcNAc?	2	3		13.008	Neu5AcA2-3GalB1-3GlcNacB1-6(Neu5AcA2-3GalB1-4GlcNAcB1-2)ManA1-6(Neu5AcA2-6GalB1-4GlcNAcB1-2ManA1-3)ManB1-4GlcNAcB1-4GlcNAc?	7	13		11.009	Neu5AcA2-6GalB1-4GlcNacB1-6(Neu5AcA2-3GalB1-4GlcNAcB1-2)ManA1-6(Neu5AcA2-3GalB1-4(Neu5AcA2-6)GlcNAcB1-2ManA1-3)ManB1-4GlcNAcB1-4GlcNAc?	6	11
3.084	Neu5AcA2-6GalB1-3GlcNAcB1-2ManA1-3(GalB1-4GlcNAcB1-2(Neu5Aca2-3Galb1-3GlcNacb1-6)Mana1-6)ManB1-4GlcNAcB1-4GlcNAc?	2	3		13.009	Neu5AcA2-3GalB1-3GlcNacB1-4(Neu5AcA2-6GalB1-4GlcNAcB1-2)ManA1-3(Neu5AcA2-6GalB1-4GlcNAcB1-2ManA1-6)ManB1-4GlcNAcB1-4GlcNAc?	7	13		11.01	Neu5AcA2-6GalB1-4(Neu5AcA2-6)GlcNAcB1-2(Neu5AcA2-6GalB1-4GlcNacB1-6)ManA1-6(Neu5AcA2-6GalB1-4GlcNAcB1-2ManA1-3)ManB1-4GlcNAcB1-4GlcNAc?	6	11
3.085	Neu5AcA2-6GalB1-3GlcNAcB1-2ManA1-3(GalB1-4GlcNAcB1-2(Neu5Aca2-3Galb1-3GlcNacb1-6)Mana1-6)ManB1-4GlcNAcB1-4GlcNAc?	2	3		13.01	Neu5AcA2-3GalB1-3GlcNacB1-4(Neu5AcA2-3GalB1-4GlcNAcB1-2)ManA1-3(Neu5AcA2-6GalB1-4GlcNAcB1-2ManA1-6)ManB1-4GlcNAcB1-4GlcNAc?	7	13		11.011	Neu5AcA2-3GalB1-4(Neu5AcA2-6)GlcNAcB1-2(Neu5AcA2-6GalB1-4GlcNacB1-6)ManA1-6(Neu5AcA2-6GalB1-4GlcNAcB1-2ManA1-3)ManB1-4GlcNAcB1-4GlcNAc?	6	11
3.086	Neu5AcA2-6GalB1-3GlcNAcB1-2ManA1-3(GalB1-3GlcNAcB1-2(Neu5Aca2-3Galb1-4GlcNacb1-6)Mana1-6)ManB1-4GlcNAcB1-4GlcNAc?	2	3		13.011	Neu5AcA2-3GalB1-4GlcNacB1-4(Neu5AcA2-6GalB1-4GlcNAcB1-2)ManA1-3(Neu5AcA2-6GalB1-4GlcNAcB1-2ManA1-6)ManB1-4GlcNAcB1-4GlcNAc?	7	13		11.012	Neu5AcA2-6GalB1-4GlcNAcB1-2ManA1-3(GalB1-4GlcNAcB1-2(Neu5Aca2-6Galb1-4GlcNacb1-6)Mana1-6)ManB1-4GlcNAcB1-4GlcNAc?	6	11
3.087	Neu5AcA2-6GalB1-3GlcNAcB1-2ManA1-3(GalB1-3GlcNAcB1-2(Neu5Aca2-3Galb1-4GlcNacb1-6)Mana1-6)ManB1-4GlcNAcB1-4GlcNAc?	2	3		13.012	Neu5AcA2-3GalB1-4GlcNacB1-4(Neu5AcA2-6GalB1-3GlcNAcB1-2)ManA1-3(Neu5AcA2-6GalB1-4GlcNAcB1-2ManA1-6)ManB1-4GlcNAcB1-4GlcNAc?	7	13		11.013	Neu5AcA2-6GalB1-4GlcNAcB1-2ManA1-3(GalB1-4GlcNAcB1-2(Neu5Aca2-6Galb1-4GlcNacb1-6)Mana1-6)ManB1-4GlcNAcB1-4GlcNAc?	6	11
3.088	Neu5AcA2-6GalB1-3GlcNAcB1-2ManA1-3(GalB1-4GlcNAcB1-2(Neu5Aca2-6Galb1-3GlcNacb1-6)Mana1-6)ManB1-4GlcNAcB1-4GlcNAc?	2	3		13.013	Neu5AcA2-3GalB1-4GlcNacB1-4(Neu5AcA2-3GalB1-3GlcNAcB1-2)ManA1-3(Neu5AcA2-6GalB1-4GlcNAcB1-2ManA1-6)ManB1-4GlcNAcB1-4GlcNAc?	7	13		12.001	Neu5AcA2-6GalB1-4GlcNacB1-6(Neu5AcA2-6GalB1-4GlcNAcB1-2)ManA1-6(Neu5AcA2-6GalB1-3GlcNAcB1-2ManA1-3)ManB1-4GlcNAcB1-4GlcNAc?	6	12
3.089	Neu5AcA2-6GalB1-3GlcNAcB1-2ManA1-3(GalB1-4GlcNAcB1-2(Neu5Aca2-6Galb1-3GlcNacb1-6)Mana1-6)ManB1-4GlcNAcB1-4GlcNAc?	2	3		13.014	Neu5AcA2-6GalB1-4GlcNacB1-4(Neu5AcA2-6GalB1-4GlcNAcB1-2)ManA1-3(Neu5AcA2-6GalB1-4GlcNAcB1-2ManA1-6)ManB1-4GlcNAcB1-4GlcNAc?	7	13		12.002	Neu5AcA2-6GalB1-4GlcNacB1-6(Neu5AcA2-3GalB1-4GlcNAcB1-2)ManA1-6(Neu5AcA2-6GalB1-3GlcNAcB1-2ManA1-3)ManB1-4GlcNAcB1-4GlcNAc?	6	12
3.091	Neu5AcA2-6GalB1-3GlcNAcB1-2ManA1-3(GalB1-3GlcNAcB1-2(Neu5Aca2-6Galb1-4GlcNacb1-6)Mana1-6)ManB1-4GlcNAcB1-4GlcNAc?	2	3		13.015	Neu5AcA2-6GalB1-4GlcNacB1-4(Neu5AcA2-6GalB1-3GlcNAcB1-2)ManA1-3(Neu5AcA2-6GalB1-4GlcNAcB1-2ManA1-6)ManB1-4GlcNAcB1-4GlcNAc?	7	13		12.005	Neu5AcA2-6GalB1-4GlcNacB1-6(Neu5AcA2-6GalB1-4GlcNAcB1-2)ManA1-6(Neu5AcA2-6GalB1-3(Neu5AcA2-6)GlcNAcB1-2ManA1-3)ManB1-4GlcNAcB1-4GlcNAc?	6	12
3.092	Neu5Aca2-6Galb1-3(Neu5Aca2-6Galb1-3GlcNacb1-6)GalNac	2	3		13.016	Neu5AcA2-6GalB1-4GlcNacB1-4(Neu5AcA2-3GalB1-4GlcNAcB1-2)ManA1-3(Neu5AcA2-6GalB1-4GlcNAcB1-2ManA1-6)ManB1-4GlcNAcB1-4GlcNAc?	7	13		12.006	Neu5AcA2-6GalB1-4GlcNacB1-6(Neu5AcA2-6GalB1-4GlcNAcB1-2)ManA1-6(Neu5AcA2-3GalB1-3(Neu5AcA2-6)GlcNAcB1-2ManA1-3)ManB1-4GlcNAcB1-4GlcNAc?	6	12
4.001	Neu5Aca2-3Galb1-4GlcNAcb1-2Mana1-3(Neu5Aca2-6Galb1-4GlcNAcb1-2Mana1-6)Manb1-4GlcNAcb1-4GlcNAc	1	4		13.017	Neu5AcA2-6GalB1-4GlcNacB1-4(Neu5AcA2-3GalB1-3GlcNAcB1-2)ManA1-3(Neu5AcA2-6GalB1-4GlcNAcB1-2ManA1-6)ManB1-4GlcNAcB1-4GlcNAc?	7	13		12.007	Neu5AcA2-6GalB1-4GlcNacB1-6(Neu5AcA2-3GalB1-4GlcNAcB1-2)ManA1-6(Neu5AcA2-6GalB1-3(Neu5AcA2-6)GlcNAcB1-2ManA1-3)ManB1-4GlcNAcB1-4GlcNAc?	6	12
4.002	Neu5Aca2-6Galb1-4GlcNAcb1-2Mana1-3(Neu5Aca2-3Galb1-4GlcNAcb1-2Mana1-6)Manb1-4GlcNAcb1-4GlcNAc	1	4		13.018	Neu5AcA2-6GalB1-3GlcNacB1-4(Neu5AcA2-6GalB1-4GlcNAcB1-2)ManA1-3(Neu5AcA2-6GalB1-4GlcNAcB1-2ManA1-6)ManB1-4GlcNAcB1-4GlcNAc?	7	13		12.008	Neu5AcA2-6GalB1-4GlcNacB1-6(Neu5AcA2-3GalB1-4GlcNAcB1-2)ManA1-6(Neu5AcA2-3GalB1-3(Neu5AcA2-6)GlcNAcB1-2ManA1-3)ManB1-4GlcNAcB1-4GlcNAc?	6	12
4.003	Neu5AcA2-6GalB1-4GlcNAcB1-2ManA1-6(Neu5AcA2-3GalB1-4GlcNAcB1-2ManA1-3)ManB1-4GlcNAcB1-4(FucA1-6)GlcNAc?	1	4		13.019	Neu5AcA2-6GalB1-3GlcNacB1-4(Neu5AcA2-3GalB1-4GlcNAcB1-2)ManA1-3(Neu5AcA2-6GalB1-4GlcNAcB1-2ManA1-6)ManB1-4GlcNAcB1-4GlcNAc?	7	13		12.009	Neu5AcA2-6GalB1-4(Neu5AcA2-6)GlcNAcB1-2(Neu5AcA2-6GalB1-4GlcNacB1-6)ManA1-6(Neu5AcA2-6GalB1-3GlcNAcB1-2ManA1-3)ManB1-4GlcNAcB1-4GlcNAc?	6	12
4.004	Neu5AcA2-3GalB1-4GlcNAcB1-2ManA1-6(Neu5AcA2-6GalB1-4GlcNAcB1-2ManA1-3)ManB1-4GlcNAcB1-4(FucA1-6)GlcNAc?	1	4		13.02	GalB1-3GlcNacB1-4(GalB1-4GlcNAcB1-2)ManA1-3(Neu5AcA2-6GalB1-4GlcNAcB1-2ManA1-6)ManB1-4GlcNAcB1-4(FucA1-6)GlcNAc?	7	13		12.01	Neu5AcA2-3GalB1-4(Neu5AcA2-6)GlcNAcB1-2(Neu5AcA2-6GalB1-4GlcNacB1-6)ManA1-6(Neu5AcA2-6GalB1-3GlcNAcB1-2ManA1-3)ManB1-4GlcNAcB1-4GlcNAc?	6	12
4.005	Neu5AcA2-6GalB1-4GlcNAcB1-2ManA1-6(GalB1-4GlcNAcB1-2ManA1-3)ManB1-4GlcNAcB1-4GlcNAc?	1	4		13.021	GalB1-3GlcNacB1-4(GalB1-4GlcNAcB1-2)ManA1-3(Neu5AcA2-6GalB1-4GlcNAcB1-2ManA1-6)ManB1-4GlcNAcB1-4(FucA1-6)GlcNAc?	7	13		12.011	Neu5AcA2-6GalB1-3GlcNAcB1-2ManA1-3(GalB1-4GlcNAcB1-2(Neu5Aca2-6Galb1-4GlcNacb1-6)Mana1-6)ManB1-4GlcNAcB1-4GlcNAc?	6	12
4.006	Neu5AcA2-6GalB1-4GlcNAcB1-2ManA1-6(GalB1-4GlcNAcB1-2ManA1-3)ManB1-4GlcNAcB1-4GlcNAc?	1	4		13.022	GalB1-4GlcNacB1-4(GalB1-3GlcNAcB1-2)ManA1-3(Neu5AcA2-6GalB1-4GlcNAcB1-2ManA1-6)ManB1-4GlcNAcB1-4(FucA1-6)GlcNAc?	7	13		12.012	Neu5AcA2-6GalB1-3GlcNAcB1-2ManA1-3(GalB1-4GlcNAcB1-2(Neu5Aca2-6Galb1-4GlcNacb1-6)Mana1-6)ManB1-4GlcNAcB1-4GlcNAc?	6	12
4.007	Neu5AcA2-6GalB1-4GlcNAcB1-2ManA1-3(GalB1-4GlcNAcB1-2ManA1-6)ManB1-4GlcNAcB1-4GlcNAc?	1	4		13.023	GalB1-4GlcNacB1-4(GalB1-3GlcNAcB1-2)ManA1-3(Neu5AcA2-6GalB1-4GlcNAcB1-2ManA1-6)ManB1-4GlcNAcB1-4(FucA1-6)GlcNAc?	7	13		13.001	Neu5AcA2-6GalB1-4GlcNacB1-6(Neu5AcA2-6GalB1-3GlcNAcB1-2)ManA1-6(Neu5AcA2-6GalB1-4GlcNAcB1-2ManA1-3)ManB1-4GlcNAcB1-4GlcNAc?	7	13
4.008	Neu5AcA2-6GalB1-4GlcNAcB1-2ManA1-3(GalB1-4GlcNAcB1-2ManA1-6)ManB1-4GlcNAcB1-4GlcNAc?	1	4		13.024	GalB1-4GlcNacB1-4(GalB1-3GlcNAcB1-2)ManA1-6(Neu5AcA2-6GalB1-4GlcNAcB1-2ManA1-3)ManB1-4GlcNAcB1-4(FucA1-6)GlcNAc?	7	13		13.002	Neu5AcA2-6GalB1-4GlcNacB1-6(Neu5AcA2-3GalB1-3GlcNAcB1-2)ManA1-6(Neu5AcA2-6GalB1-4GlcNAcB1-2ManA1-3)ManB1-4GlcNAcB1-4GlcNAc?	7	13
4.009	Neu5Aca2-6Galb1-4GlcNAcb1-2Mana1-6(Neu5Aca2-3Galb1-4GlcNAcb1-2Mana1-3)Manb1-4GlcNAcb1-4GlcNAcb-Sp12	1	4		13.025	GalB1-4GlcNacB1-4(GalB1-3GlcNAcB1-2)ManA1-6(Neu5AcA2-6GalB1-4GlcNAcB1-2ManA1-3)ManB1-4GlcNAcB1-4(FucA1-6)GlcNAc?	7	13		13.003	Neu5AcA2-6GalB1-3GlcNacB1-6(Neu5AcA2-6GalB1-4GlcNAcB1-2)ManA1-6(Neu5AcA2-6GalB1-4GlcNAcB1-2ManA1-3)ManB1-4GlcNAcB1-4GlcNAc?	7	13
4.01	Galb1-4GlcNAcb1-2Mana1-6(Neu5Aca2-6Galb1-4GlcNAcb1-2Mana1-3)Manb1-4GlcNAcb1-4GlcNAcb-Sp12	1	4		13.026	GalB1-3GlcNacB1-6(GalB1-4GlcNAcB1-2)ManA1-6(Neu5AcA2-6GalB1-4GlcNAcB1-2ManA1-3)ManB1-4GlcNAcB1-4(FucA1-6)GlcNAc?	7	13		13.004	Neu5AcA2-6GalB1-3GlcNacB1-6(Neu5AcA2-3GalB1-4GlcNAcB1-2)ManA1-6(Neu5AcA2-6GalB1-4GlcNAcB1-2ManA1-3)ManB1-4GlcNAcB1-4GlcNAc?	7	13
4.011	Neu5Aca2-3Galb1-4GlcNAcb1-2Mana1-6(Neu5Aca2-6Galb1-4GlcNAcb1-2Mana1-3)Manb1-4GlcNAcb1-4GlcNAcb-Sp12	1	4		13.027	GalB1-3GlcNacB1-6(GalB1-4GlcNAcB1-2)ManA1-6(Neu5AcA2-6GalB1-4GlcNAcB1-2ManA1-3)ManB1-4GlcNAcB1-4(FucA1-6)GlcNAc?	7	13		13.005	Neu5AcA2-3GalB1-4GlcNacB1-6(Neu5AcA2-6GalB1-3GlcNAcB1-2)ManA1-6(Neu5AcA2-6GalB1-4GlcNAcB1-2ManA1-3)ManB1-4GlcNAcB1-4GlcNAc?	7	13
5.001	Neu5Aca2-3Galb1-3GlcNAcb1-2Mana1-3(Neu5Aca2-6Galb1-4GlcNAcb1-2Mana1-6)Manb1-4GlcNAcb1-4GlcNAc	1	5		14.001	Neu5AcA2-6GalB1-4GlcNacB1-6(Neu5AcA2-6GalB1-4GlcNAcB1-2)ManA1-6(Neu5AcA2-3GalB1-4GlcNAcB1-2ManA1-3)ManB1-4GlcNAcB1-4GlcNAc?	6	14		13.006	Neu5AcA2-3GalB1-4GlcNacB1-6(Neu5AcA2-3GalB1-3GlcNAcB1-2)ManA1-6(Neu5AcA2-6GalB1-4GlcNAcB1-2ManA1-3)ManB1-4GlcNAcB1-4GlcNAc?	7	13
5.002	Neu5Aca2-6Galb1-4GlcNAcb1-2Mana1-3(Neu5Aca2-3Galb1-3GlcNAcb1-2Mana1-6)Manb1-4GlcNAcb1-4GlcNAc	1	5		15.001	Neu5AcA2-6GalB1-4GlcNacB1-6(Neu5AcA2-6GalB1-4GlcNAcB1-2)ManA1-6(Neu5AcA2-3GalB1-3GlcNAcB1-2ManA1-3)ManB1-4GlcNAcB1-4GlcNAc?	6	15		13.007	Neu5AcA2-3GalB1-3GlcNacB1-6(Neu5AcA2-6GalB1-4GlcNAcB1-2)ManA1-6(Neu5AcA2-6GalB1-4GlcNAcB1-2ManA1-3)ManB1-4GlcNAcB1-4GlcNAc?	7	13
5.003	Neu5AcA2-6GalB1-4GlcNAcB1-2ManA1-6(Neu5AcA2-3GalB1-3GlcNAcB1-2ManA1-3)ManB1-4GlcNAcB1-4(FucA1-6)GlcNAc?	1	5		15.002	Neu5AcA2-6GalB1-4GlcNacB1-6(Neu5AcA2-3GalB1-4GlcNAcB1-2)ManA1-6(Neu5AcA2-3GalB1-3GlcNAcB1-2ManA1-3)ManB1-4GlcNAcB1-4GlcNAc?	6	15		13.008	Neu5AcA2-3GalB1-3GlcNacB1-6(Neu5AcA2-3GalB1-4GlcNAcB1-2)ManA1-6(Neu5AcA2-6GalB1-4GlcNAcB1-2ManA1-3)ManB1-4GlcNAcB1-4GlcNAc?	7	13
5.004	Neu5AcA2-3GalB1-3GlcNAcB1-2ManA1-6(Neu5AcA2-6GalB1-4GlcNAcB1-2ManA1-3)ManB1-4GlcNAcB1-4(FucA1-6)GlcNAc?	1	5		15.003	Neu5AcA2-6GalB1-4GlcNacB1-6(GalB1-4GlcNAcB1-2)ManA1-6(GalB1-3GlcNAcB1-2ManA1-3)ManB1-4GlcNAcB1-4(FucA1-6)GlcNAc?	6	15		13.009	Neu5AcA2-3GalB1-3GlcNacB1-4(Neu5AcA2-6GalB1-4GlcNAcB1-2)ManA1-3(Neu5AcA2-6GalB1-4GlcNAcB1-2ManA1-6)ManB1-4GlcNAcB1-4GlcNAc?	7	13
5.005	Neu5AcA2-6GalB1-4GlcNAcB1-2ManA1-6(GalB1-3GlcNAcB1-2ManA1-3)ManB1-4GlcNAcB1-4GlcNAc?	1	5		16.001	Neu5AcA2-6GalB1-4GlcNacB1-6(Neu5AcA2-6GalB1-3GlcNAcB1-2)ManA1-6(Neu5AcA2-3GalB1-4GlcNAcB1-2ManA1-3)ManB1-4GlcNAcB1-4GlcNAc?	7	16		13.01	Neu5AcA2-3GalB1-3GlcNacB1-4(Neu5AcA2-3GalB1-4GlcNAcB1-2)ManA1-3(Neu5AcA2-6GalB1-4GlcNAcB1-2ManA1-6)ManB1-4GlcNAcB1-4GlcNAc?	7	13
5.006	Neu5AcA2-6GalB1-4GlcNAcB1-2ManA1-6(GalB1-3GlcNAcB1-2ManA1-3)ManB1-4GlcNAcB1-4GlcNAc?	1	5		16.002	Neu5AcA2-6GalB1-4GlcNacB1-6(Neu5AcA2-3GalB1-3GlcNAcB1-2)ManA1-6(Neu5AcA2-3GalB1-4GlcNAcB1-2ManA1-3)ManB1-4GlcNAcB1-4GlcNAc?	7	16		13.011	Neu5AcA2-3GalB1-4GlcNacB1-4(Neu5AcA2-6GalB1-4GlcNAcB1-2)ManA1-3(Neu5AcA2-6GalB1-4GlcNAcB1-2ManA1-6)ManB1-4GlcNAcB1-4GlcNAc?	7	13
5.007	Neu5AcA2-6GalB1-4GlcNAcB1-2ManA1-3(GalB1-3GlcNAcB1-2ManA1-6)ManB1-4GlcNAcB1-4GlcNAc?	1	5		16.003	Neu5AcA2-6GalB1-3GlcNacB1-6(Neu5AcA2-6GalB1-4GlcNAcB1-2)ManA1-6(Neu5AcA2-3GalB1-4GlcNAcB1-2ManA1-3)ManB1-4GlcNAcB1-4GlcNAc?	7	16		13.012	Neu5AcA2-3GalB1-4GlcNacB1-4(Neu5AcA2-6GalB1-3GlcNAcB1-2)ManA1-3(Neu5AcA2-6GalB1-4GlcNAcB1-2ManA1-6)ManB1-4GlcNAcB1-4GlcNAc?	7	13
5.008	Neu5AcA2-6GalB1-4GlcNAcB1-2ManA1-3(GalB1-3GlcNAcB1-2ManA1-6)ManB1-4GlcNAcB1-4GlcNAc?	1	5		16.004	Neu5AcA2-3GalB1-3GlcNacB1-6(Neu5AcA2-6GalB1-4GlcNAcB1-2)ManA1-6(Neu5AcA2-3GalB1-4GlcNAcB1-2ManA1-3)ManB1-4GlcNAcB1-4GlcNAc?	7	16		13.013	Neu5AcA2-3GalB1-4GlcNacB1-4(Neu5AcA2-3GalB1-3GlcNAcB1-2)ManA1-3(Neu5AcA2-6GalB1-4GlcNAcB1-2ManA1-6)ManB1-4GlcNAcB1-4GlcNAc?	7	13
6.001	Neu5Aca2-3Galb1-4GlcNAcb1-2Mana1-3(Neu5Aca2-6Galb1-3GlcNAcb1-2Mana1-6)Manb1-4GlcNAcb1-4GlcNAc	1	6		16.005	Neu5AcA2-3GalB1-3GlcNacB1-4(Neu5AcA2-6GalB1-4GlcNAcB1-2)ManA1-3(Neu5AcA2-3GalB1-4GlcNAcB1-2ManA1-6)ManB1-4GlcNAcB1-4GlcNAc?	7	16		13.014	Neu5AcA2-6GalB1-4GlcNacB1-4(Neu5AcA2-6GalB1-4GlcNAcB1-2)ManA1-3(Neu5AcA2-6GalB1-4GlcNAcB1-2ManA1-6)ManB1-4GlcNAcB1-4GlcNAc?	7	13
6.002	Neu5Aca2-6Galb1-3GlcNAcb1-2Mana1-3(Neu5Aca2-3Galb1-4GlcNAcb1-2Mana1-6)Manb1-4GlcNAcb1-4GlcNAc	1	6		16.006	Neu5AcA2-6GalB1-4GlcNacB1-4(Neu5AcA2-6GalB1-4GlcNAcB1-2)ManA1-3(Neu5AcA2-3GalB1-4GlcNAcB1-2ManA1-6)ManB1-4GlcNAcB1-4GlcNAc?	7	16		13.015	Neu5AcA2-6GalB1-4GlcNacB1-4(Neu5AcA2-6GalB1-3GlcNAcB1-2)ManA1-3(Neu5AcA2-6GalB1-4GlcNAcB1-2ManA1-6)ManB1-4GlcNAcB1-4GlcNAc?	7	13
6.003	Neu5AcA2-6GalB1-3GlcNAcB1-2ManA1-6(Neu5AcA2-3GalB1-4GlcNAcB1-2ManA1-3)ManB1-4GlcNAcB1-4(FucA1-6)GlcNAc?	1	6		16.007	Neu5AcA2-6GalB1-4GlcNacB1-4(Neu5AcA2-6GalB1-3GlcNAcB1-2)ManA1-3(Neu5AcA2-3GalB1-4GlcNAcB1-2ManA1-6)ManB1-4GlcNAcB1-4GlcNAc?	7	16		13.016	Neu5AcA2-6GalB1-4GlcNacB1-4(Neu5AcA2-3GalB1-4GlcNAcB1-2)ManA1-3(Neu5AcA2-6GalB1-4GlcNAcB1-2ManA1-6)ManB1-4GlcNAcB1-4GlcNAc?	7	13
6.004	Neu5AcA2-3GalB1-4GlcNAcB1-2ManA1-6(Neu5AcA2-6GalB1-3GlcNAcB1-2ManA1-3)ManB1-4GlcNAcB1-4(FucA1-6)GlcNAc?	1	6		16.008	Neu5AcA2-6GalB1-4GlcNacB1-4(Neu5AcA2-3GalB1-3GlcNAcB1-2)ManA1-3(Neu5AcA2-3GalB1-4GlcNAcB1-2ManA1-6)ManB1-4GlcNAcB1-4GlcNAc?	7	16		13.017	Neu5AcA2-6GalB1-4GlcNacB1-4(Neu5AcA2-3GalB1-3GlcNAcB1-2)ManA1-3(Neu5AcA2-6GalB1-4GlcNAcB1-2ManA1-6)ManB1-4GlcNAcB1-4GlcNAc?	7	13
6.005	Neu5AcA2-6GalB1-3GlcNAcB1-2ManA1-6(GalB1-4GlcNAcB1-2ManA1-3)ManB1-4GlcNAcB1-4GlcNAc?	1	6		16.009	Neu5AcA2-6GalB1-3GlcNacB1-4(Neu5AcA2-6GalB1-4GlcNAcB1-2)ManA1-3(Neu5AcA2-3GalB1-4GlcNAcB1-2ManA1-6)ManB1-4GlcNAcB1-4GlcNAc?	7	16		13.018	Neu5AcA2-6GalB1-3GlcNacB1-4(Neu5AcA2-6GalB1-4GlcNAcB1-2)ManA1-3(Neu5AcA2-6GalB1-4GlcNAcB1-2ManA1-6)ManB1-4GlcNAcB1-4GlcNAc?	7	13
6.006	Neu5AcA2-6GalB1-3GlcNAcB1-2ManA1-6(GalB1-4GlcNAcB1-2ManA1-3)ManB1-4GlcNAcB1-4GlcNAc?	1	6		16.01	Neu5AcA2-6GalB1-4GlcNAcB1-2(GalB1-3GlcNacB1-4)ManA1-3(GalB1-4GlcNAcB1-2ManA1-6)ManB1-4GlcNAcB1-4(FucA1-6)GlcNAc?	7	16		13.019	Neu5AcA2-6GalB1-3GlcNacB1-4(Neu5AcA2-3GalB1-4GlcNAcB1-2)ManA1-3(Neu5AcA2-6GalB1-4GlcNAcB1-2ManA1-6)ManB1-4GlcNAcB1-4GlcNAc?	7	13
6.007	Neu5AcA2-6GalB1-3GlcNAcB1-2ManA1-3(GalB1-4GlcNAcB1-2ManA1-6)ManB1-4GlcNAcB1-4GlcNAc?	1	6		16.011	Neu5AcA2-6GalB1-4GlcNAcB1-2(GalB1-3GlcNacB1-4)ManA1-3(GalB1-4GlcNAcB1-2ManA1-6)ManB1-4GlcNAcB1-4(FucA1-6)GlcNAc?	7	16		13.038	Neu5AcA2-6GalB1-4GlcNacB1-6(Neu5AcA2-6GalB1-3GlcNAcB1-2)ManA1-6(Neu5AcA2-6GalB1-4(Neu5AcA2-6)GlcNAcB1-2ManA1-3)ManB1-4GlcNAcB1-4GlcNAc?	7	13
6.008	Neu5AcA2-6GalB1-3GlcNAcB1-2ManA1-3(GalB1-4GlcNAcB1-2ManA1-6)ManB1-4GlcNAcB1-4GlcNAc?	1	6		16.012	Neu5AcA2-6GalB1-4GlcNAcB1-2(GalB1-3GlcNacB1-6)ManA1-6(GalB1-4GlcNAcB1-2ManA1-3)ManB1-4GlcNAcB1-4(FucA1-6)GlcNAc?	7	16		13.039	Neu5AcA2-6GalB1-4GlcNacB1-6(Neu5AcA2-6GalB1-3GlcNAcB1-2)ManA1-6(Neu5AcA2-3GalB1-4(Neu5AcA2-6)GlcNAcB1-2ManA1-3)ManB1-4GlcNAcB1-4GlcNAc?	7	13
7.001	Neu5Aca2-3Galb1-3GlcNAcb1-2Mana1-3(Neu5Aca2-6Galb1-3GlcNAcb1-2Mana1-6)Manb1-4GlcNAcb1-4GlcNAc	2	7		16.013	Neu5AcA2-6GalB1-4GlcNAcB1-2(GalB1-3GlcNacB1-6)ManA1-6(GalB1-4GlcNAcB1-2ManA1-3)ManB1-4GlcNAcB1-4(FucA1-6)GlcNAc?	7	16		13.04	Neu5AcA2-6GalB1-4GlcNacB1-6(Neu5AcA2-3GalB1-3GlcNAcB1-2)ManA1-6(Neu5AcA2-6GalB1-4(Neu5AcA2-6)GlcNAcB1-2ManA1-3)ManB1-4GlcNAcB1-4GlcNAc?	7	13
7.002	Neu5Aca2-6Galb1-3GlcNAcb1-2Mana1-3(Neu5Aca2-3Galb1-3GlcNAcb1-2Mana1-6)Manb1-4GlcNAcb1-4GlcNAc	2	7		16.014	Neu5AcA2-6GalB1-4GlcNacB1-4(GalB1-3GlcNAcB1-2)ManA1-3(GalB1-4GlcNAcB1-2ManA1-6)ManB1-4GlcNAcB1-4(FucA1-6)GlcNAc?	7	16		13.041	Neu5AcA2-6GalB1-4GlcNacB1-6(Neu5AcA2-3GalB1-3GlcNAcB1-2)ManA1-6(Neu5AcA2-3GalB1-4(Neu5AcA2-6)GlcNAcB1-2ManA1-3)ManB1-4GlcNAcB1-4GlcNAc?	7	13
7.003	Neu5AcA2-6GalB1-3GlcNAcB1-2ManA1-6(Neu5AcA2-3GalB1-3GlcNAcB1-2ManA1-3)ManB1-4GlcNAcB1-4(FucA1-6)GlcNAc?	2	7		16.015	Neu5AcA2-6GalB1-4GlcNacB1-6(GalB1-3GlcNAcB1-2)ManA1-6(GalB1-4GlcNAcB1-2ManA1-3)ManB1-4GlcNAcB1-4(FucA1-6)GlcNAc?	7	16		13.042	Neu5AcA2-6GalB1-3GlcNacB1-6(Neu5AcA2-6GalB1-4GlcNAcB1-2)ManA1-6(Neu5AcA2-6GalB1-4(Neu5AcA2-6)GlcNAcB1-2ManA1-3)ManB1-4GlcNAcB1-4GlcNAc?	7	13
7.004	Neu5AcA2-3GalB1-3GlcNAcB1-2ManA1-6(Neu5AcA2-6GalB1-3GlcNAcB1-2ManA1-3)ManB1-4GlcNAcB1-4(FucA1-6)GlcNAc?	2	7		17.001	Neu5AcA2-6GalB1-4GlcNacB1-6(Neu5AcA2-6GalB1-3GlcNAcB1-2)ManA1-6(Neu5AcA2-3GalB1-3GlcNAcB1-2ManA1-3)ManB1-4GlcNAcB1-4GlcNAc?	2	17		13.043	Neu5AcA2-6GalB1-3GlcNacB1-6(Neu5AcA2-6GalB1-4GlcNAcB1-2)ManA1-6(Neu5AcA2-3GalB1-4(Neu5AcA2-6)GlcNAcB1-2ManA1-3)ManB1-4GlcNAcB1-4GlcNAc?	7	13
7.005	Neu5AcA2-6GalB1-3GlcNAcB1-2ManA1-6(GalB1-3GlcNAcB1-2ManA1-3)ManB1-4GlcNAcB1-4GlcNAc?	2	7		17.002	Neu5AcA2-6GalB1-3GlcNacB1-6(Neu5AcA2-6GalB1-4GlcNAcB1-2)ManA1-6(Neu5AcA2-3GalB1-3GlcNAcB1-2ManA1-3)ManB1-4GlcNAcB1-4GlcNAc?	2	17		13.044	Neu5AcA2-6GalB1-3GlcNacB1-6(Neu5AcA2-3GalB1-4GlcNAcB1-2)ManA1-6(Neu5AcA2-6GalB1-4(Neu5AcA2-6)GlcNAcB1-2ManA1-3)ManB1-4GlcNAcB1-4GlcNAc?	7	13
7.006	Neu5AcA2-6GalB1-3GlcNAcB1-2ManA1-6(GalB1-3GlcNAcB1-2ManA1-3)ManB1-4GlcNAcB1-4GlcNAc?	2	7		17.003	Neu5AcA2-6GalB1-3GlcNacB1-6(Neu5AcA2-3GalB1-4GlcNAcB1-2)ManA1-6(Neu5AcA2-3GalB1-3GlcNAcB1-2ManA1-3)ManB1-4GlcNAcB1-4GlcNAc?	2	17		13.045	Neu5AcA2-6GalB1-3GlcNacB1-6(Neu5AcA2-3GalB1-4GlcNAcB1-2)ManA1-6(Neu5AcA2-3GalB1-4(Neu5AcA2-6)GlcNAcB1-2ManA1-3)ManB1-4GlcNAcB1-4GlcNAc?	7	13
7.007	Neu5AcA2-6GalB1-3GlcNAcB1-2ManA1-3(GalB1-3GlcNAcB1-2ManA1-6)ManB1-4GlcNAcB1-4GlcNAc?	2	7		17.004	Neu5AcA2-3GalB1-4GlcNacB1-6(Neu5AcA2-6GalB1-3GlcNAcB1-2)ManA1-6(Neu5AcA2-3GalB1-3GlcNAcB1-2ManA1-3)ManB1-4GlcNAcB1-4GlcNAc?	2	17		13.046	Neu5AcA2-3GalB1-4GlcNacB1-6(Neu5AcA2-6GalB1-3GlcNAcB1-2)ManA1-6(Neu5AcA2-6GalB1-4(Neu5AcA2-6)GlcNAcB1-2ManA1-3)ManB1-4GlcNAcB1-4GlcNAc?	7	13
7.008	Neu5AcA2-6GalB1-3GlcNAcB1-2ManA1-3(GalB1-3GlcNAcB1-2ManA1-6)ManB1-4GlcNAcB1-4GlcNAc?	2	7		17.005	Neu5AcA2-3GalB1-4GlcNacB1-4(Neu5AcA2-6GalB1-3GlcNAcB1-2)ManA1-3(Neu5AcA2-3GalB1-3GlcNAcB1-2ManA1-6)ManB1-4GlcNAcB1-4GlcNAc?	2	17		13.047	Neu5AcA2-3GalB1-4GlcNacB1-6(Neu5AcA2-6GalB1-3GlcNAcB1-2)ManA1-6(Neu5AcA2-3GalB1-4(Neu5AcA2-6)GlcNAcB1-2ManA1-3)ManB1-4GlcNAcB1-4GlcNAc?	7	13
8.001	Neu5Aca2-3Galb1-4GlcNAcb1-2Mana1-3(Neu5Aca2-3Galb1-4GlcNAcb1-2Mana1-6)Manb1-4GlcNAcb1-4GlcNAc	3	8		17.006	Neu5AcA2-6GalB1-4GlcNacB1-4(Neu5AcA2-6GalB1-3GlcNAcB1-2)ManA1-3(Neu5AcA2-3GalB1-3GlcNAcB1-2ManA1-6)ManB1-4GlcNAcB1-4GlcNAc?	2	17		13.048	Neu5AcA2-3GalB1-4GlcNacB1-6(Neu5AcA2-3GalB1-3GlcNAcB1-2)ManA1-6(Neu5AcA2-6GalB1-4(Neu5AcA2-6)GlcNAcB1-2ManA1-3)ManB1-4GlcNAcB1-4GlcNAc?	7	13
8.002	Neu5AcA2-3GalB1-4GlcNAcB1-2ManA1-6(Neu5AcA2-3GalB1-4GlcNAcB1-2ManA1-3)ManB1-4GlcNAcB1-4(FucA1-6)GlcNAc?	3	8		17.007	Neu5AcA2-6GalB1-3GlcNacB1-4(Neu5AcA2-6GalB1-4GlcNAcB1-2)ManA1-3(Neu5AcA2-3GalB1-3GlcNAcB1-2ManA1-6)ManB1-4GlcNAcB1-4GlcNAc?	2	17		13.049	Neu5AcA2-3GalB1-3GlcNacB1-6(Neu5AcA2-6GalB1-4GlcNAcB1-2)ManA1-6(Neu5AcA2-6GalB1-4(Neu5AcA2-6)GlcNAcB1-2ManA1-3)ManB1-4GlcNAcB1-4GlcNAc?	7	13
8.003	Neu5AcA2-3GalB1-4GlcNAcB1-2ManA1-6(GalB1-4GlcNAcB1-2ManA1-3)ManB1-4GlcNAcB1-4GlcNAc?	3	8		17.008	Neu5AcA2-6GalB1-3GlcNacB1-4(Neu5AcA2-6GalB1-3GlcNAcB1-2)ManA1-3(Neu5AcA2-3GalB1-3GlcNAcB1-2ManA1-6)ManB1-4GlcNAcB1-4GlcNAc?	2	17		13.05	Neu5AcA2-3GalB1-3GlcNacB1-6(Neu5AcA2-6GalB1-4GlcNAcB1-2)ManA1-6(Neu5AcA2-3GalB1-4(Neu5AcA2-6)GlcNAcB1-2ManA1-3)ManB1-4GlcNAcB1-4GlcNAc?	7	13
8.004	Neu5AcA2-3GalB1-4GlcNAcB1-2ManA1-6(GalB1-4GlcNAcB1-2ManA1-3)ManB1-4GlcNAcB1-4GlcNAc?	3	8		17.009	Neu5AcA2-6GalB1-3GlcNacB1-4(Neu5AcA2-3GalB1-4GlcNAcB1-2)ManA1-3(Neu5AcA2-3GalB1-3GlcNAcB1-2ManA1-6)ManB1-4GlcNAcB1-4GlcNAc?	2	17		13.051	Neu5AcA2-3GalB1-3GlcNacB1-6(Neu5AcA2-3GalB1-4GlcNAcB1-2)ManA1-6(Neu5AcA2-6GalB1-4(Neu5AcA2-6)GlcNAcB1-2ManA1-3)ManB1-4GlcNAcB1-4GlcNAc?	7	13
8.005	Neu5AcA2-3GalB1-4GlcNAcB1-2ManA1-3(GalB1-4GlcNAcB1-2ManA1-6)ManB1-4GlcNAcB1-4GlcNAc?	3	8		17.01	Neu5AcA2-6GalB1-3GlcNAcB1-2(GalB1-4GlcNacB1-4)ManA1-3(GalB1-3GlcNAcB1-2ManA1-6)ManB1-4GlcNAcB1-4(FucA1-6)GlcNAc?	2	17		13.052	Neu5AcA2-6GalB1-4(Neu5AcA2-6)GlcNAcB1-2(Neu5AcA2-3GalB1-3GlcNacB1-4)ManA1-3(Neu5AcA2-6GalB1-4GlcNAcB1-2ManA1-6)ManB1-4GlcNAcB1-4GlcNAc?	7	13
8.006	Neu5AcA2-3GalB1-4GlcNAcB1-2ManA1-3(GalB1-4GlcNAcB1-2ManA1-6)ManB1-4GlcNAcB1-4GlcNAc?	3	8		17.011	Neu5AcA2-6GalB1-3GlcNAcB1-2(GalB1-4GlcNacB1-4)ManA1-3(GalB1-3GlcNAcB1-2ManA1-6)ManB1-4GlcNAcB1-4(FucA1-6)GlcNAc?	2	17		13.053	Neu5AcA2-3GalB1-4(Neu5AcA2-6)GlcNAcB1-2(Neu5AcA2-3GalB1-3GlcNacB1-4)ManA1-3(Neu5AcA2-6GalB1-4GlcNAcB1-2ManA1-6)ManB1-4GlcNAcB1-4GlcNAc?	7	13
8.007	Galb1-4GlcNAcb1-2Mana1-6(Galb1-4GlcNAcb1-2Mana1-3)Manb1-4GlcNAcb1-4GlcNAcb-Sp12	14	8		17.012	Neu5AcA2-6GalB1-3GlcNAcB1-2(GalB1-4GlcNacB1-4)ManA1-6(GalB1-3GlcNAcB1-2ManA1-3)ManB1-4GlcNAcB1-4(FucA1-6)GlcNAc?	2	17		13.054	Neu5AcA2-6GalB1-4(Neu5AcA2-6)GlcNAcB1-2(Neu5AcA2-3GalB1-4GlcNacB1-4)ManA1-3(Neu5AcA2-6GalB1-4GlcNAcB1-2ManA1-6)ManB1-4GlcNAcB1-4GlcNAc?	7	13
8.008	Neu5Aca2-3Galb1-4GlcNAcb1-2Mana1-6(Neu5Aca2-3Galb1-4GlcNAcb1-2Mana1-3)Manb1-4GlcNAcb1-4GlcNAcb-Sp12	3	8		17.013	Neu5AcA2-6GalB1-3GlcNAcB1-2(GalB1-4GlcNacB1-4)ManA1-6(GalB1-3GlcNAcB1-2ManA1-3)ManB1-4GlcNAcB1-4(FucA1-6)GlcNAc?	2	17		13.055	Neu5AcA2-6GalB1-3(Neu5AcA2-6)GlcNAcB1-2(Neu5AcA2-3GalB1-4GlcNacB1-4)ManA1-3(Neu5AcA2-6GalB1-4GlcNAcB1-2ManA1-6)ManB1-4GlcNAcB1-4GlcNAc?	7	13
8.009	Galb1-4GlcNAcb1-2Mana1-6(Galb1-4GlcNAcb1-2Mana1-3)Manb1-4GlcNAcb1-4(Fuca1-6)GlcNAcb-Sp22	14	8		17.014	Neu5AcA2-6GalB1-3GlcNacB1-4(GalB1-4GlcNAcB1-2)ManA1-3(GalB1-3GlcNAcB1-2ManA1-6)ManB1-4GlcNAcB1-4(FucA1-6)GlcNAc?	2	17		13.056	Neu5AcA2-3GalB1-4(Neu5AcA2-6)GlcNAcB1-2(Neu5AcA2-3GalB1-4GlcNacB1-4)ManA1-3(Neu5AcA2-6GalB1-4GlcNAcB1-2ManA1-6)ManB1-4GlcNAcB1-4GlcNAc?	7	13
8.01	Neu5Aca2-3Galb1-4GlcNAcb1-2Mana1-6(Neu5Aca2-3Galb1-4GlcNAcb1-2Mana1-3)Manb1-4GlcNAcb1-4(Fuca1-6)GlcNAcb-Sp24	3	8		17.015	Neu5AcA2-6GalB1-3GlcNacB1-6(GalB1-4GlcNAcB1-2)ManA1-6(GalB1-3GlcNAcB1-2ManA1-3)ManB1-4GlcNAcB1-4(FucA1-6)GlcNAc?	2	17		13.057	Neu5AcA2-3GalB1-3(Neu5AcA2-6)GlcNAcB1-2(Neu5AcA2-3GalB1-4GlcNacB1-4)ManA1-3(Neu5AcA2-6GalB1-4GlcNAcB1-2ManA1-6)ManB1-4GlcNAcB1-4GlcNAc?	7	13
8.011	Galb1-4GlcNAcb1-3Galb1-4GlcNAcb1-2Mana1-6(Galb1-4GlcNAcb1-3Galb1-4GlcNAcb1-2Mana1-3)Manb1-4GlcNAcb1-4GlcNAcb-Sp12	14	8		18.001	Neu5AcA2-6GalB1-4GlcNacB1-6(Neu5AcA2-3GalB1-4GlcNAcB1-2)ManA1-6(Neu5AcA2-3GalB1-4GlcNAcB1-2ManA1-3)ManB1-4GlcNAcB1-4GlcNAc?	8	18		13.058	Neu5AcA2-6GalB1-4(Neu5AcA2-6)GlcNAcB1-2(Neu5AcA2-6GalB1-4GlcNacB1-4)ManA1-3(Neu5AcA2-6GalB1-4GlcNAcB1-2ManA1-6)ManB1-4GlcNAcB1-4GlcNAc?	7	13
8.012	Galb1-4GlcNAcb1-3Galb1-4GlcNAcb1-2Mana1-6(Galb1-4GlcNAcb1-3Galb1-4GlcNAcb1-2Mana1-3)Manb1-4GlcNAcb1-4GlcNAcb-Sp24	14	8		18.002	Neu5AcA2-6GalB1-4GlcNacB1-6(GalB1-4GlcNAcB1-2)ManA1-6(GalB1-4GlcNAcB1-2ManA1-3)ManB1-4GlcNAcB1-4(FucA1-6)GlcNAc?	13	18		13.059	Neu5AcA2-6GalB1-3(Neu5AcA2-6)GlcNAcB1-2(Neu5AcA2-6GalB1-4GlcNacB1-4)ManA1-3(Neu5AcA2-6GalB1-4GlcNAcB1-2ManA1-6)ManB1-4GlcNAcB1-4GlcNAc?	7	13
8.013	Neu5Gca2-3Galb1-4GlcNAcb1-3Galb1-4GlcNAcb1-2Mana1-6(Neu5Gca2-3Galb1-4GlcNAcb1-3Galb1-4GlcNAcb1-2Mana1-3)Manb1-4GlcNAcb1-4GlcNAcb-Sp24	3	8		19.001	Neu5AcA2-6GalB1-4GlcNacB1-6(Neu5AcA2-3GalB1-3GlcNAcB1-2)ManA1-6(Neu5AcA2-3GalB1-3GlcNAcB1-2ManA1-3)ManB1-4GlcNAcB1-4GlcNAc?	9	19		13.06	Neu5AcA2-3GalB1-4(Neu5AcA2-6)GlcNAcB1-2(Neu5AcA2-6GalB1-4GlcNacB1-4)ManA1-3(Neu5AcA2-6GalB1-4GlcNAcB1-2ManA1-6)ManB1-4GlcNAcB1-4GlcNAc?	7	13
8.014	Galb1-4GlcNAcb1-3Galb1-4GlcNAcb1-3Galb1-4GlcNAcb1-2Mana1-6(Galb1-4GlcNAcb1-3Galb1-4GlcNAcb1-3Galb1-4GlcNAcb1-2Mana1-3)Manb1-4GlcNAcb1-4GlcNAcb-Sp12	14	8		19.002	Neu5AcA2-3GalB1-3GlcNacB1-6(Neu5AcA2-6GalB1-4GlcNAcB1-2)ManA1-6(Neu5AcA2-3GalB1-3GlcNAcB1-2ManA1-3)ManB1-4GlcNAcB1-4GlcNAc?	9	19		13.061	Neu5AcA2-3GalB1-3(Neu5AcA2-6)GlcNAcB1-2(Neu5AcA2-6GalB1-4GlcNacB1-4)ManA1-3(Neu5AcA2-6GalB1-4GlcNAcB1-2ManA1-6)ManB1-4GlcNAcB1-4GlcNAc?	7	13
8.015	Galb1-4GlcNAcb1-3Galb1-4GlcNAcb1-3Galb1-4GlcNAcb1-2Mana1-6(Galb1-4GlcNAcb1-3Galb1-4GlcNAcb1-3Galb1-4GlcNAcb1-2Mana1-3)Manb1-4GlcNAcb1-4GlcNAcb-Sp24	14	8		19.003	Neu5AcA2-3GalB1-3GlcNacB1-4(Neu5AcA2-3GalB1-3GlcNAcB1-2)ManA1-3(Neu5AcA2-6GalB1-3GlcNAcB1-2ManA1-6)ManB1-4GlcNAcB1-4GlcNAc?	9	19		13.062	Neu5AcA2-6GalB1-4(Neu5AcA2-6)GlcNAcB1-2(Neu5AcA2-6GalB1-3GlcNacB1-4)ManA1-3(Neu5AcA2-6GalB1-4GlcNAcB1-2ManA1-6)ManB1-4GlcNAcB1-4GlcNAc?	7	13
8.016	Galb1-4GlcNAcb1-3Galb1-4GlcNAcb1-3Galb1-4GlcNAcb1-3Galb1-4GlcNAcb1-2Mana1-6(Galb1-4GlcNAcb1-3Galb1-4GlcNAcb1-3Galb1-4GlcNAcb1-3Galb1-4GlcNAcb1-2Mana1-3)Manb1-4GlcNAcb1-4GlcNAcb-Sp25	14	8		19.004	Neu5AcA2-3GalB1-3GlcNacB1-4(Neu5AcA2-6GalB1-4GlcNAcB1-2)ManA1-3(Neu5AcA2-3GalB1-3GlcNAcB1-2ManA1-6)ManB1-4GlcNAcB1-4GlcNAc?	9	19		13.063	Neu5AcA2-3GalB1-4(Neu5AcA2-6)GlcNAcB1-2(Neu5AcA2-6GalB1-3GlcNacB1-4)ManA1-3(Neu5AcA2-6GalB1-4GlcNAcB1-2ManA1-6)ManB1-4GlcNAcB1-4GlcNAc?	7	13
8.017	Galb1-4GlcNAcb1-3Galb1-4GlcNAcb1-3Galb1-4GlcNAcb1-3Galb1-4GlcNAcb1-3Galb1-4GlcNAcb1-2Mana1-6(Galb1-4GlcNAcb1-3Galb1-4GlcNAcb1-3Galb1-4GlcNAcb1-3Galb1-4GlcNAcb1-3Galb1-4GlcNAcb1-2Mana1-3)Manb1-4GlcNAcb1-4GlcNAcb-Sp25	14	8		19.005	Neu5AcA2-3GalB1-3GlcNacB1-4(Neu5AcA2-6GalB1-3GlcNAcB1-2)ManA1-3(Neu5AcA2-3GalB1-3GlcNAcB1-2ManA1-6)ManB1-4GlcNAcB1-4GlcNAc?	9	19		13.064	Neu5AcA2-6GalB1-3(Neu5AcA2-6)GlcNAcB1-2(Neu5AcA2-6GalB1-4GlcNacB1-6)ManA1-6(Neu5AcA2-6GalB1-4GlcNAcB1-2ManA1-3)ManB1-4GlcNAcB1-4GlcNAc?	7	13
8.018	Galb1-4GlcNAcb1-3Galb1-4GlcNAcb1-3Galb1-4GlcNAcb1-3Galb1-4GlcNAcb1-3Galb1-4GlcNAcb1-3Galb1-4GlcNAcb1-2Mana1-6(Galb1-4GlcNAcb1-3Galb1-4GlcNAcb1-3Galb1-4GlcNAcb1-3Galb1-4GlcNAcb1-3Galb1-4GlcNAcb1-3Galb1-4GlcNAcb1-2Mana1-3)Manb1-4GlcNAcb1-4GlcNAcb-Sp25	14	8		19.006	Neu5AcA2-6GalB1-4GlcNacB1-4(Neu5AcA2-3GalB1-3GlcNAcB1-2)ManA1-3(Neu5AcA2-3GalB1-3GlcNAcB1-2ManA1-6)ManB1-4GlcNAcB1-4GlcNAc?	9	19		13.065	Neu5AcA2-3GalB1-3(Neu5AcA2-6)GlcNAcB1-2(Neu5AcA2-6GalB1-4GlcNacB1-6)ManA1-6(Neu5AcA2-6GalB1-4GlcNAcB1-2ManA1-3)ManB1-4GlcNAcB1-4GlcNAc?	7	13
8.019	Galb1-4GlcNAcb1-3Galb1-4GlcNAcb1-2Mana1-6(Galb1-4GlcNAcb1-3Galb1-4GlcNAcb1-2Mana1-3)Manb1-4GlcNAcb1-4(Fuca1-6)GlcNAcb-Sp24	14	8		19.007	Neu5AcA2-6GalB1-3GlcNacB1-4(Neu5AcA2-3GalB1-3GlcNAcB1-2)ManA1-3(Neu5AcA2-3GalB1-3GlcNAcB1-2ManA1-6)ManB1-4GlcNAcB1-4GlcNAc?	9	19		13.066	Neu5AcA2-6GalB1-4(Neu5AcA2-6)GlcNAcB1-2(Neu5AcA2-6GalB1-3GlcNacB1-6)ManA1-6(Neu5AcA2-6GalB1-4GlcNAcB1-2ManA1-3)ManB1-4GlcNAcB1-4GlcNAc?	7	13
8.02	Galb1-4GlcNAcb1-3Galb1-4GlcNAcb1-3Galb1-4GlcNAcb1-2Mana1-6(Galb1-4GlcNAcb1-3Galb1-4GlcNAcb1-3Galb1-4GlcNAcb1-2Mana1-3)Manb1-4GlcNAcb1-4(Fuca1-6)GlcNAcb-Sp24	14	8		19.008	GalB1-3GlcNacB1-4(GalB1-3GlcNAcB1-2)ManA1-3(Neu5AcA2-6GalB1-3GlcNAcB1-2ManA1-6)ManB1-4GlcNAcB1-4(FucA1-6)GlcNAc?	9	19		13.067	Neu5AcA2-3GalB1-4(Neu5AcA2-6)GlcNAcB1-2(Neu5AcA2-6GalB1-3GlcNacB1-6)ManA1-6(Neu5AcA2-6GalB1-4GlcNAcB1-2ManA1-3)ManB1-4GlcNAcB1-4GlcNAc?	7	13
8.021	Galb1-4GlcNAcb1-3Galb1-4GlcNAcb1-3Galb1-4GlcNAcb1-3Galb1-4GlcNAcb1-2Mana1-6(Galb1-4GlcNAcb1-3Galb1-4GlcNAcb1-3Galb1-4GlcNAcb1-3Galb1-4GlcNAcb1-2Mana1-3)Manb1-4GlcNAcb1-4(Fuca1-6)GlcNAcb-Sp24	14	8		19.009	GalB1-3GlcNacB1-4(GalB1-3GlcNAcB1-2)ManA1-3(Neu5AcA2-6GalB1-3GlcNAcB1-2ManA1-6)ManB1-4GlcNAcB1-4(FucA1-6)GlcNAc?	9	19		13.068	Neu5AcA2-6GalB1-3(Neu5AcA2-6)GlcNAcB1-2(Neu5AcA2-3GalB1-4GlcNacB1-6)ManA1-6(Neu5AcA2-6GalB1-4GlcNAcB1-2ManA1-3)ManB1-4GlcNAcB1-4GlcNAc?	7	13
8.022	Galb1-4GlcNAcb1-3Galb1-4GlcNAcb1-3Galb1-4GlcNAcb1-3Galb1-4GlcNAcb1-3Galb1-4GlcNAcb1-2Mana1-6(Galb1-4GlcNAcb1-3Galb1-4GlcNAcb1-3Galb1-4GlcNAcb1-3Galb1-4GlcNAcb1-3Galb1-4GlcNAcb1-2Mana1-3)Manb1-4GlcNAcb1-4(Fuca1-6)GlcNAcb-Sp19	14	8		19.01	Neu5AcA2-6GalB1-4GlcNAcB1-2(GalB1-3GlcNacB1-4)ManA1-3(GalB1-3GlcNAcB1-2ManA1-6)ManB1-4GlcNAcB1-4(FucA1-6)GlcNAc?	9	19		13.069	Neu5AcA2-3GalB1-3(Neu5AcA2-6)GlcNAcB1-2(Neu5AcA2-3GalB1-4GlcNacB1-6)ManA1-6(Neu5AcA2-6GalB1-4GlcNAcB1-2ManA1-3)ManB1-4GlcNAcB1-4GlcNAc?	7	13
8.023	Neu5Aca2-3Galb1-4GlcNAcb1-3Galb1-4GlcNAcb1-2Mana1-6(Neu5Aca2-3Galb1-4GlcNAcb1-3Galb1-4GlcNAcb1-2Mana1-3)Manb1-4GlcNAcb1-4GlcNAcb-Sp12	3	8		19.011	Neu5AcA2-6GalB1-3GlcNAcB1-2(GalB1-3GlcNacB1-4)ManA1-3(GalB1-3GlcNAcB1-2ManA1-6)ManB1-4GlcNAcB1-4(FucA1-6)GlcNAc?	9	19		13.07	Neu5AcA2-6GalB1-4(Neu5AcA2-6)GlcNAcB1-2(Neu5AcA2-3GalB1-3GlcNacB1-6)ManA1-6(Neu5AcA2-6GalB1-4GlcNAcB1-2ManA1-3)ManB1-4GlcNAcB1-4GlcNAc?	7	13
8.024	Neu5Aca2-3Galb1-4GlcNAcb1-3Galb1-4GlcNAcb1-3Galb1-4GlcNAcb1-2Mana1-6(Neu5Aca2-3Galb1-4GlcNAcb1-3Galb1-4GlcNAcb1-3Galb1-4GlcNAcb1-2Mana1-3)Manb1-4GlcNAcb1-4GlcNAcb-Sp12	3	8		19.012	Neu5AcA2-6GalB1-4GlcNAcB1-2(GalB1-3GlcNacB1-4)ManA1-3(GalB1-3GlcNAcB1-2ManA1-6)ManB1-4GlcNAcB1-4(FucA1-6)GlcNAc?	9	19		13.071	Neu5AcA2-3GalB1-4(Neu5AcA2-6)GlcNAcB1-2(Neu5AcA2-3GalB1-3GlcNacB1-6)ManA1-6(Neu5AcA2-6GalB1-4GlcNAcB1-2ManA1-3)ManB1-4GlcNAcB1-4GlcNAc?	7	13
9.001	Neu5Aca2-3Galb1-3GlcNAcb1-2Mana1-3(Neu5Aca2-3Galb1-4GlcNAcb1-2Mana1-6)Manb1-4GlcNAcb1-4GlcNAc	4	9		19.013	Neu5AcA2-6GalB1-3GlcNAcB1-2(GalB1-3GlcNacB1-4)ManA1-3(GalB1-3GlcNAcB1-2ManA1-6)ManB1-4GlcNAcB1-4(FucA1-6)GlcNAc?	9	19		13.072	Neu5AcA2-3GalB1-3GlcNacB1-4(Neu5AcA2-6GalB1-4GlcNAcB1-2)ManA1-3(Neu5AcA2-6GalB1-4(Neu5AcA2-6)GlcNAcB1-2ManA1-6)ManB1-4GlcNAcB1-4GlcNAc?	7	13
9.002	Neu5Aca2-3Galb1-4GlcNAcb1-2Mana1-3(Neu5Aca2-3Galb1-3GlcNAcb1-2Mana1-6)Manb1-4GlcNAcb1-4GlcNAc	4	9		19.014	Neu5AcA2-6GalB1-4GlcNAcB1-2(GalB1-3GlcNacB1-6)ManA1-6(GalB1-3GlcNAcB1-2ManA1-3)ManB1-4GlcNAcB1-4(FucA1-6)GlcNAc?	9	19		13.073	Neu5AcA2-3GalB1-3GlcNacB1-4(Neu5AcA2-3GalB1-4GlcNAcB1-2)ManA1-3(Neu5AcA2-6GalB1-4(Neu5AcA2-6)GlcNAcB1-2ManA1-6)ManB1-4GlcNAcB1-4GlcNAc?	7	13
9.003	Neu5AcA2-3GalB1-4GlcNAcB1-2ManA1-6(Neu5AcA2-3GalB1-3GlcNAcB1-2ManA1-3)ManB1-4GlcNAcB1-4(FucA1-6)GlcNAc?	4	9		19.015	Neu5AcA2-6GalB1-4GlcNAcB1-2(GalB1-3GlcNacB1-6)ManA1-6(GalB1-3GlcNAcB1-2ManA1-3)ManB1-4GlcNAcB1-4(FucA1-6)GlcNAc?	9	19		13.074	Neu5AcA2-3GalB1-3GlcNacB1-4(Neu5AcA2-6GalB1-4GlcNAcB1-2)ManA1-3(Neu5AcA2-3GalB1-4(Neu5AcA2-6)GlcNAcB1-2ManA1-6)ManB1-4GlcNAcB1-4GlcNAc?	7	13
9.004	Neu5AcA2-3GalB1-3GlcNAcB1-2ManA1-6(Neu5AcA2-3GalB1-4GlcNAcB1-2ManA1-3)ManB1-4GlcNAcB1-4(FucA1-6)GlcNAc?	4	9		19.016	Neu5AcA2-6GalB1-3GlcNacB1-4(GalB1-3GlcNAcB1-2)ManA1-3(GalB1-3GlcNAcB1-2ManA1-6)ManB1-4GlcNAcB1-4(FucA1-6)GlcNAc?	9	19		13.075	Neu5AcA2-3GalB1-4GlcNacB1-4(Neu5AcA2-6GalB1-4GlcNAcB1-2)ManA1-3(Neu5AcA2-6GalB1-4(Neu5AcA2-6)GlcNAcB1-2ManA1-6)ManB1-4GlcNAcB1-4GlcNAc?	7	13
9.005	Neu5AcA2-3GalB1-4GlcNAcB1-2ManA1-6(GalB1-3GlcNAcB1-2ManA1-3)ManB1-4GlcNAcB1-4GlcNAc?	4	9		19.017	Neu5AcA2-6GalB1-4GlcNacB1-4(GalB1-3GlcNAcB1-2)ManA1-3(GalB1-3GlcNAcB1-2ManA1-6)ManB1-4GlcNAcB1-4(FucA1-6)GlcNAc?	9	19		13.076	Neu5AcA2-3GalB1-4GlcNacB1-4(Neu5AcA2-6GalB1-3GlcNAcB1-2)ManA1-3(Neu5AcA2-6GalB1-4(Neu5AcA2-6)GlcNAcB1-2ManA1-6)ManB1-4GlcNAcB1-4GlcNAc?	7	13
9.006	Neu5AcA2-3GalB1-3GlcNAcB1-2ManA1-6(GalB1-4GlcNAcB1-2ManA1-3)ManB1-4GlcNAcB1-4GlcNAc?	4	9		19.018	Neu5AcA2-6GalB1-4GlcNacB1-6(GalB1-3GlcNAcB1-2)ManA1-6(GalB1-3GlcNAcB1-2ManA1-3)ManB1-4GlcNAcB1-4(FucA1-6)GlcNAc?	9	19		13.077	Neu5AcA2-3GalB1-4GlcNacB1-4(Neu5AcA2-3GalB1-3GlcNAcB1-2)ManA1-3(Neu5AcA2-6GalB1-4(Neu5AcA2-6)GlcNAcB1-2ManA1-6)ManB1-4GlcNAcB1-4GlcNAc?	7	13
9.007	Neu5AcA2-3GalB1-4GlcNAcB1-2ManA1-6(GalB1-3GlcNAcB1-2ManA1-3)ManB1-4GlcNAcB1-4GlcNAc?	4	9		20.001	Neu5AcA2-6GalB1-3GlcNacB1-6(Neu5AcA2-6GalB1-3GlcNAcB1-2)ManA1-6(Neu5AcA2-6GalB1-4GlcNAcB1-2ManA1-3)ManB1-4GlcNAcB1-4GlcNAc?	2	20		13.078	Neu5AcA2-3GalB1-4GlcNacB1-4(Neu5AcA2-6GalB1-4GlcNAcB1-2)ManA1-3(Neu5AcA2-3GalB1-4(Neu5AcA2-6)GlcNAcB1-2ManA1-6)ManB1-4GlcNAcB1-4GlcNAc?	7	13
9.008	Neu5AcA2-3GalB1-3GlcNAcB1-2ManA1-6(GalB1-4GlcNAcB1-2ManA1-3)ManB1-4GlcNAcB1-4GlcNAc?	4	9		20.002	Neu5AcA2-6GalB1-3GlcNacB1-6(Neu5AcA2-3GalB1-3GlcNAcB1-2)ManA1-6(Neu5AcA2-6GalB1-4GlcNAcB1-2ManA1-3)ManB1-4GlcNAcB1-4GlcNAc?	2	20		13.079	Neu5AcA2-3GalB1-4GlcNacB1-4(Neu5AcA2-6GalB1-3GlcNAcB1-2)ManA1-3(Neu5AcA2-3GalB1-4(Neu5AcA2-6)GlcNAcB1-2ManA1-6)ManB1-4GlcNAcB1-4GlcNAc?	7	13
9.009	Neu5AcA2-3GalB1-3GlcNAcB1-2ManA1-3(GalB1-4GlcNAcB1-2ManA1-6)ManB1-4GlcNAcB1-4GlcNAc?	4	9		20.003	Neu5AcA2-3GalB1-3GlcNacB1-6(Neu5AcA2-6GalB1-3GlcNAcB1-2)ManA1-6(Neu5AcA2-6GalB1-4GlcNAcB1-2ManA1-3)ManB1-4GlcNAcB1-4GlcNAc?	2	20		13.08	Neu5AcA2-6GalB1-4GlcNacB1-4(Neu5AcA2-6GalB1-4GlcNAcB1-2)ManA1-3(Neu5AcA2-6GalB1-4(Neu5AcA2-6)GlcNAcB1-2ManA1-6)ManB1-4GlcNAcB1-4GlcNAc?	7	13
9.01	Neu5AcA2-3GalB1-4GlcNAcB1-2ManA1-3(GalB1-3GlcNAcB1-2ManA1-6)ManB1-4GlcNAcB1-4GlcNAc?	4	9		20.004	Neu5AcA2-3GalB1-3GlcNacB1-4(Neu5AcA2-6GalB1-3GlcNAcB1-2)ManA1-3(Neu5AcA2-6GalB1-4GlcNAcB1-2ManA1-6)ManB1-4GlcNAcB1-4GlcNAc?	2	20		13.081	Neu5AcA2-6GalB1-4GlcNacB1-4(Neu5AcA2-6GalB1-3GlcNAcB1-2)ManA1-3(Neu5AcA2-6GalB1-4(Neu5AcA2-6)GlcNAcB1-2ManA1-6)ManB1-4GlcNAcB1-4GlcNAc?	7	13
9.011	Neu5AcA2-3GalB1-3GlcNAcB1-2ManA1-3(GalB1-4GlcNAcB1-2ManA1-6)ManB1-4GlcNAcB1-4GlcNAc?	4	9		20.005	Neu5AcA2-6GalB1-3GlcNacB1-4(Neu5AcA2-6GalB1-3GlcNAcB1-2)ManA1-3(Neu5AcA2-6GalB1-4GlcNAcB1-2ManA1-6)ManB1-4GlcNAcB1-4GlcNAc?	2	20		13.082	Neu5AcA2-6GalB1-4GlcNacB1-4(Neu5AcA2-3GalB1-4GlcNAcB1-2)ManA1-3(Neu5AcA2-6GalB1-4(Neu5AcA2-6)GlcNAcB1-2ManA1-6)ManB1-4GlcNAcB1-4GlcNAc?	7	13
9.012	Neu5AcA2-3GalB1-4GlcNAcB1-2ManA1-3(GalB1-3GlcNAcB1-2ManA1-6)ManB1-4GlcNAcB1-4GlcNAc?	4	9		20.006	Neu5AcA2-6GalB1-3GlcNacB1-4(Neu5AcA2-3GalB1-3GlcNAcB1-2)ManA1-3(Neu5AcA2-6GalB1-4GlcNAcB1-2ManA1-6)ManB1-4GlcNAcB1-4GlcNAc?	2	20		13.083	Neu5AcA2-6GalB1-4GlcNacB1-4(Neu5AcA2-3GalB1-3GlcNAcB1-2)ManA1-3(Neu5AcA2-6GalB1-4(Neu5AcA2-6)GlcNAcB1-2ManA1-6)ManB1-4GlcNAcB1-4GlcNAc?	7	13
10.001	Neu5Aca2-3Galb1-3GlcNAcb1-2Mana1-3(Neu5Aca2-3Galb1-3GlcNAcb1-2Mana1-6)Manb1-4GlcNAcb1-4GlcNAc	5	10		21.001	Neu5AcA2-6GalB1-3GlcNacB1-6(Neu5AcA2-6GalB1-3GlcNAcB1-2)ManA1-6(Neu5AcA2-6GalB1-3GlcNAcB1-2ManA1-3)ManB1-4GlcNAcB1-4GlcNAc?	2	21		13.084	Neu5AcA2-6GalB1-4GlcNacB1-4(Neu5AcA2-6GalB1-4GlcNAcB1-2)ManA1-3(Neu5AcA2-3GalB1-4(Neu5AcA2-6)GlcNAcB1-2ManA1-6)ManB1-4GlcNAcB1-4GlcNAc?	7	13
10.002	Neu5AcA2-3GalB1-3GlcNAcB1-2ManA1-6(Neu5AcA2-3GalB1-3GlcNAcB1-2ManA1-3)ManB1-4GlcNAcB1-4(FucA1-6)GlcNAc?	5	10		21.002	Neu5AcA2-6GalB1-3GlcNacB1-6(Neu5AcA2-3GalB1-3GlcNAcB1-2)ManA1-6(Neu5AcA2-6GalB1-3GlcNAcB1-2ManA1-3)ManB1-4GlcNAcB1-4GlcNAc?	2	21		13.085	Neu5AcA2-6GalB1-4GlcNacB1-4(Neu5AcA2-6GalB1-3GlcNAcB1-2)ManA1-3(Neu5AcA2-3GalB1-4(Neu5AcA2-6)GlcNAcB1-2ManA1-6)ManB1-4GlcNAcB1-4GlcNAc?	7	13
10.003	Neu5AcA2-3GalB1-3GlcNAcB1-2ManA1-6(GalB1-3GlcNAcB1-2ManA1-3)ManB1-4GlcNAcB1-4GlcNAc?	5	10		21.003	Neu5AcA2-3GalB1-3GlcNacB1-6(Neu5AcA2-6GalB1-3GlcNAcB1-2)ManA1-6(Neu5AcA2-6GalB1-3GlcNAcB1-2ManA1-3)ManB1-4GlcNAcB1-4GlcNAc?	2	21		13.086	Neu5AcA2-6GalB1-4GlcNacB1-4(Neu5AcA2-3GalB1-4GlcNAcB1-2)ManA1-3(Neu5AcA2-3GalB1-4(Neu5AcA2-6)GlcNAcB1-2ManA1-6)ManB1-4GlcNAcB1-4GlcNAc?	7	13
10.004	Neu5AcA2-3GalB1-3GlcNAcB1-2ManA1-6(GalB1-3GlcNAcB1-2ManA1-3)ManB1-4GlcNAcB1-4GlcNAc?	5	10		22.001	Neu5AcA2-6GalB1-3GlcNacB1-6(Neu5AcA2-6GalB1-3GlcNAcB1-2)ManA1-6(Neu5AcA2-3GalB1-4GlcNAcB1-2ManA1-3)ManB1-4GlcNAcB1-4GlcNAc?	2	22		13.087	Neu5AcA2-6GalB1-4GlcNacB1-4(Neu5AcA2-3GalB1-3GlcNAcB1-2)ManA1-3(Neu5AcA2-3GalB1-4(Neu5AcA2-6)GlcNAcB1-2ManA1-6)ManB1-4GlcNAcB1-4GlcNAc?	7	13
10.005	Neu5AcA2-3GalB1-3GlcNAcB1-2ManA1-3(GalB1-3GlcNAcB1-2ManA1-6)ManB1-4GlcNAcB1-4GlcNAc?	5	10		22.002	Neu5AcA2-6GalB1-3GlcNacB1-6(Neu5AcA2-3GalB1-3GlcNAcB1-2)ManA1-6(Neu5AcA2-3GalB1-4GlcNAcB1-2ManA1-3)ManB1-4GlcNAcB1-4GlcNAc?	2	22		13.088	Neu5AcA2-6GalB1-3GlcNacB1-4(Neu5AcA2-6GalB1-4GlcNAcB1-2)ManA1-3(Neu5AcA2-6GalB1-4(Neu5AcA2-6)GlcNAcB1-2ManA1-6)ManB1-4GlcNAcB1-4GlcNAc?	7	13
10.006	Neu5AcA2-3GalB1-3GlcNAcB1-2ManA1-3(GalB1-3GlcNAcB1-2ManA1-6)ManB1-4GlcNAcB1-4GlcNAc?	5	10		22.003	Neu5AcA2-3GalB1-3GlcNacB1-6(Neu5AcA2-6GalB1-3GlcNAcB1-2)ManA1-6(Neu5AcA2-3GalB1-4GlcNAcB1-2ManA1-3)ManB1-4GlcNAcB1-4GlcNAc?	2	22		13.089	Neu5AcA2-6GalB1-3GlcNacB1-4(Neu5AcA2-3GalB1-4GlcNAcB1-2)ManA1-3(Neu5AcA2-6GalB1-4(Neu5AcA2-6)GlcNAcB1-2ManA1-6)ManB1-4GlcNAcB1-4GlcNAc?	7	13
10.007	Galb1-3GlcNAcb1-2Mana1-6(Galb1-3GlcNAcb1-2Mana1-3)Manb1-4GlcNAcb1-4GlcNAcb-Sp19	5	10		22.004	Neu5AcA2-3GalB1-3GlcNacB1-4(Neu5AcA2-6GalB1-3GlcNAcB1-2)ManA1-3(Neu5AcA2-3GalB1-4GlcNAcB1-2ManA1-6)ManB1-4GlcNAcB1-4GlcNAc?	2	22		13.09	Neu5AcA2-6GalB1-3GlcNacB1-4(Neu5AcA2-6GalB1-4GlcNAcB1-2)ManA1-3(Neu5AcA2-3GalB1-4(Neu5AcA2-6)GlcNAcB1-2ManA1-6)ManB1-4GlcNAcB1-4GlcNAc?	7	13
10.008	Galb1-3GlcNAcb1-2Mana1-6(Galb1-3GlcNAcb1-2Mana1-3)Manb1-4GlcNAcb1-4(Fuca1-6)GlcNAcb-Sp22	5	10		22.005	Neu5AcA2-6GalB1-3GlcNacB1-4(Neu5AcA2-6GalB1-3GlcNAcB1-2)ManA1-3(Neu5AcA2-3GalB1-4GlcNAcB1-2ManA1-6)ManB1-4GlcNAcB1-4GlcNAc?	2	22		13.091	Neu5AcA2-6GalB1-3GlcNacB1-4(Neu5AcA2-3GalB1-4GlcNAcB1-2)ManA1-3(Neu5AcA2-3GalB1-4(Neu5AcA2-6)GlcNAcB1-2ManA1-6)ManB1-4GlcNAcB1-4GlcNAc?	7	13
10.009	Neu5Aca2-3Galb1-3GlcNAcb1-2Mana1-6(Neu5Aca2-3Galb1-3GlcNAcb1-2Mana1-3)Manb1-4GlcNAcb1-4GlcNAc-Sp19	5	10		22.006	Neu5AcA2-6GalB1-3GlcNacB1-4(Neu5AcA2-3GalB1-3GlcNAcB1-2)ManA1-3(Neu5AcA2-3GalB1-4GlcNAcB1-2ManA1-6)ManB1-4GlcNAcB1-4GlcNAc?	2	22		13.092	Neu5AcA2-6GalB1-4GlcNAcB1-2ManA1-6(GalB1-4GlcNAcB1-2(Neu5Aca2-3Galb1-3GlcNacb1-4)Mana1-3)ManB1-4GlcNAcB1-4GlcNAc?	7	13
10.01	Galb1-3GlcNAcb1-3Galb1-4GlcNAcb1-2Mana1-6(Galb1-3GlcNAcb1-3Galb1-4GlcNAcb1-2Mana1-3)Manb1-4GlcNAcb1-4GlcNAc-Sp25	5	10		22.007	Neu5AcA2-6GalB1-3GlcNAcB1-2(GalB1-3GlcNacB1-4)ManA1-3(GalB1-4GlcNAcB1-2ManA1-6)ManB1-4GlcNAcB1-4(FucA1-6)GlcNAc?	2	22		13.093	Neu5AcA2-6GalB1-4GlcNAcB1-2ManA1-6(GalB1-4GlcNAcB1-2(Neu5Aca2-3Galb1-3GlcNacb1-4)Mana1-3)ManB1-4GlcNAcB1-4GlcNAc?	7	13
11.001	Neu5AcA2-6GalB1-4GlcNacB1-6(Neu5AcA2-6GalB1-4GlcNAcB1-2)ManA1-6(Neu5AcA2-6GalB1-4GlcNAcB1-2ManA1-3)ManB1-4GlcNAcB1-4GlcNAc?	6	11		22.008	Neu5AcA2-6GalB1-3GlcNAcB1-2(GalB1-3GlcNacB1-4)ManA1-3(GalB1-4GlcNAcB1-2ManA1-6)ManB1-4GlcNAcB1-4(FucA1-6)GlcNAc?	2	22		13.094	Neu5AcA2-6GalB1-4GlcNAcB1-2ManA1-6(GalB1-3GlcNAcB1-2(Neu5Aca2-3Galb1-4GlcNacb1-4)Mana1-3)ManB1-4GlcNAcB1-4GlcNAc?	7	13
11.002	Neu5AcA2-6GalB1-4GlcNacB1-6(Neu5AcA2-3GalB1-4GlcNAcB1-2)ManA1-6(Neu5AcA2-6GalB1-4GlcNAcB1-2ManA1-3)ManB1-4GlcNAcB1-4GlcNAc?	6	11		22.009	Neu5AcA2-6GalB1-3GlcNAcB1-2(GalB1-3GlcNacB1-6)ManA1-6(GalB1-4GlcNAcB1-2ManA1-3)ManB1-4GlcNAcB1-4(FucA1-6)GlcNAc?	2	22		13.095	Neu5AcA2-6GalB1-4GlcNAcB1-2ManA1-6(GalB1-3GlcNAcB1-2(Neu5Aca2-3Galb1-4GlcNacb1-4)Mana1-3)ManB1-4GlcNAcB1-4GlcNAc?	7	13
11.003	Neu5AcA2-6GalB1-4GlcNacB1-6(Neu5AcA2-6GalB1-4GlcNAcB1-2)ManA1-6(Neu5AcA2-6GalB1-4GlcNAcB1-2(Galb1-3GlcNacb1-4)Mana1-3)ManB1-4GlcNAcB1-4GlcNAc?	6	11		22.01	Neu5AcA2-6GalB1-3GlcNAcB1-2(GalB1-3GlcNacB1-6)ManA1-6(GalB1-4GlcNAcB1-2ManA1-3)ManB1-4GlcNAcB1-4(FucA1-6)GlcNAc?	2	22		13.096	Neu5AcA2-6GalB1-4GlcNAcB1-2ManA1-6(GalB1-4GlcNAcB1-2(Neu5Aca2-6Galb1-3GlcNacb1-4)Mana1-3)ManB1-4GlcNAcB1-4GlcNAc?	7	13
11.004	Neu5AcA2-6GalB1-4GlcNacB1-6(Neu5AcA2-6GalB1-4GlcNAcB1-2)ManA1-6(Neu5AcA2-3GalB1-4GlcNAcB1-2(Galb1-3GlcNacb1-4)Mana1-3)ManB1-4GlcNAcB1-4GlcNAc?	6	11		22.011	Neu5AcA2-6GalB1-3GlcNacB1-4(GalB1-3GlcNAcB1-2)ManA1-3(GalB1-4GlcNAcB1-2ManA1-6)ManB1-4GlcNAcB1-4(FucA1-6)GlcNAc?	2	22		13.097	Neu5AcA2-6GalB1-4GlcNAcB1-2ManA1-6(GalB1-4GlcNAcB1-2(Neu5Aca2-6Galb1-3GlcNacb1-4)Mana1-3)ManB1-4GlcNAcB1-4GlcNAc?	7	13
11.005	Neu5AcA2-6GalB1-4GlcNacB1-6(Neu5AcA2-3GalB1-4GlcNAcB1-2)ManA1-6(Neu5AcA2-6GalB1-4GlcNAcB1-2(Galb1-3GlcNacb1-4)Mana1-3)ManB1-4GlcNAcB1-4GlcNAc?	6	11		22.012	Neu5AcA2-6GalB1-3GlcNacB1-6(GalB1-3GlcNAcB1-2)ManA1-6(GalB1-4GlcNAcB1-2ManA1-3)ManB1-4GlcNAcB1-4(FucA1-6)GlcNAc?	2	22		13.098	Neu5AcA2-6GalB1-4GlcNAcB1-2ManA1-6(GalB1-4GlcNAcB1-2(Neu5Aca2-6Galb1-4GlcNacb1-4)Mana1-3)ManB1-4GlcNAcB1-4GlcNAc?	7	13
11.006	Neu5AcA2-6GalB1-4GlcNacB1-6(Neu5AcA2-6GalB1-4GlcNAcB1-2)ManA1-6(Neu5AcA2-6GalB1-4(Neu5AcA2-6)GlcNAcB1-2ManA1-3)ManB1-4GlcNAcB1-4GlcNAc?	6	11		23.001	Neu5AcA2-6GalB1-3GlcNacB1-6(Neu5AcA2-6GalB1-3GlcNAcB1-2)ManA1-6(Neu5AcA2-3GalB1-3GlcNAcB1-2ManA1-3)ManB1-4GlcNAcB1-4GlcNAc?	2	23		13.099	Neu5AcA2-6GalB1-4GlcNAcB1-2ManA1-6(GalB1-3GlcNAcB1-2(Neu5Aca2-6Galb1-4GlcNacb1-4)Mana1-3)ManB1-4GlcNAcB1-4GlcNAc?	7	13
11.007	Neu5AcA2-6GalB1-4GlcNacB1-6(Neu5AcA2-6GalB1-4GlcNAcB1-2)ManA1-6(Neu5AcA2-3GalB1-4(Neu5AcA2-6)GlcNAcB1-2ManA1-3)ManB1-4GlcNAcB1-4GlcNAc?	6	11		23.002	Neu5AcA2-6GalB1-3GlcNacB1-6(Neu5AcA2-3GalB1-3GlcNAcB1-2)ManA1-6(Neu5AcA2-3GalB1-3GlcNAcB1-2ManA1-3)ManB1-4GlcNAcB1-4GlcNAc?	9	23		13.1	Neu5AcA2-6GalB1-4GlcNAcB1-2ManA1-6(GalB1-4GlcNAcB1-2(Neu5Aca2-6Galb1-4GlcNacb1-4)Mana1-3)ManB1-4GlcNAcB1-4GlcNAc?	7	13
11.008	Neu5AcA2-6GalB1-4GlcNacB1-6(Neu5AcA2-3GalB1-4GlcNAcB1-2)ManA1-6(Neu5AcA2-6GalB1-4(Neu5AcA2-6)GlcNAcB1-2ManA1-3)ManB1-4GlcNAcB1-4GlcNAc?	6	11		23.003	Neu5AcA2-3GalB1-3GlcNacB1-6(Neu5AcA2-6GalB1-3GlcNAcB1-2)ManA1-6(Neu5AcA2-3GalB1-3GlcNAcB1-2ManA1-3)ManB1-4GlcNAcB1-4GlcNAc?	9	23		13.101	Neu5AcA2-6GalB1-4GlcNAcB1-2ManA1-6(GalB1-3GlcNAcB1-2(Neu5Aca2-6Galb1-4GlcNacb1-4)Mana1-3)ManB1-4GlcNAcB1-4GlcNAc?	7	13
11.009	Neu5AcA2-6GalB1-4GlcNacB1-6(Neu5AcA2-3GalB1-4GlcNAcB1-2)ManA1-6(Neu5AcA2-3GalB1-4(Neu5AcA2-6)GlcNAcB1-2ManA1-3)ManB1-4GlcNAcB1-4GlcNAc?	6	11		23.004	Neu5AcA2-6GalB1-3GlcNAcB1-2(GalB1-3GlcNacB1-6)ManA1-6(GalB1-3GlcNAcB1-2ManA1-3)ManB1-4GlcNAcB1-4(FucA1-6)GlcNAc?	9	23		13.102	Neu5AcA2-6GalB1-4GlcNAcB1-2ManA1-3(GalB1-4GlcNAcB1-2(Neu5Aca2-3Galb1-3GlcNacb1-6)Mana1-6)ManB1-4GlcNAcB1-4GlcNAc?	7	13
11.01	Neu5AcA2-6GalB1-4(Neu5AcA2-6)GlcNAcB1-2(Neu5AcA2-6GalB1-4GlcNacB1-6)ManA1-6(Neu5AcA2-6GalB1-4GlcNAcB1-2ManA1-3)ManB1-4GlcNAcB1-4GlcNAc?	6	11		23.005	Neu5AcA2-6GalB1-3GlcNAcB1-2(GalB1-3GlcNacB1-6)ManA1-6(GalB1-3GlcNAcB1-2ManA1-3)ManB1-4GlcNAcB1-4(FucA1-6)GlcNAc?	9	23		13.103	Neu5AcA2-6GalB1-4GlcNAcB1-2ManA1-3(GalB1-4GlcNAcB1-2(Neu5Aca2-3Galb1-3GlcNacb1-6)Mana1-6)ManB1-4GlcNAcB1-4GlcNAc?	7	13
11.011	Neu5AcA2-3GalB1-4(Neu5AcA2-6)GlcNAcB1-2(Neu5AcA2-6GalB1-4GlcNacB1-6)ManA1-6(Neu5AcA2-6GalB1-4GlcNAcB1-2ManA1-3)ManB1-4GlcNAcB1-4GlcNAc?	6	11		23.006	Neu5AcA2-6GalB1-3GlcNacB1-6(GalB1-3GlcNAcB1-2)ManA1-6(GalB1-3GlcNAcB1-2ManA1-3)ManB1-4GlcNAcB1-4(FucA1-6)GlcNAc?	9	23		13.104	Neu5AcA2-6GalB1-4GlcNAcB1-2ManA1-3(GalB1-3GlcNAcB1-2(Neu5Aca2-3Galb1-4GlcNacb1-6)Mana1-6)ManB1-4GlcNAcB1-4GlcNAc?	7	13
11.012	Neu5AcA2-6GalB1-4GlcNAcB1-2ManA1-3(GalB1-4GlcNAcB1-2(Neu5Aca2-6Galb1-4GlcNacb1-6)Mana1-6)ManB1-4GlcNAcB1-4GlcNAc?	6	11		24.001	Neu5AcA2-6GalB1-3GlcNacB1-6(Neu5AcA2-3GalB1-4GlcNAcB1-2)ManA1-6(Neu5AcA2-3GalB1-4GlcNAcB1-2ManA1-3)ManB1-4GlcNAcB1-4GlcNAc?	10	24		13.105	Neu5AcA2-6GalB1-4GlcNAcB1-2ManA1-3(GalB1-3GlcNAcB1-2(Neu5Aca2-3Galb1-4GlcNacb1-6)Mana1-6)ManB1-4GlcNAcB1-4GlcNAc?	7	13
11.013	Neu5AcA2-6GalB1-4GlcNAcB1-2ManA1-3(GalB1-4GlcNAcB1-2(Neu5Aca2-6Galb1-4GlcNacb1-6)Mana1-6)ManB1-4GlcNAcB1-4GlcNAc?	6	11		24.002	Neu5AcA2-3GalB1-4GlcNacB1-6(Neu5AcA2-6GalB1-3GlcNAcB1-2)ManA1-6(Neu5AcA2-3GalB1-4GlcNAcB1-2ManA1-3)ManB1-4GlcNAcB1-4GlcNAc?	10	24		13.106	Neu5AcA2-6GalB1-4GlcNAcB1-2ManA1-3(GalB1-4GlcNAcB1-2(Neu5Aca2-6Galb1-3GlcNacb1-6)Mana1-6)ManB1-4GlcNAcB1-4GlcNAc?	7	13
11.014	Neu5Aca2-6Galb1-4GlcNAcb1-6(Neu5Aca2-6Galb1-4GlcNAcb1-2)Mana1-6(GlcNAcb1-4)(Neu5Aca2-6Galb1-4GlcNAcb1-2Mana1-3)Manb1-4GlcNAcb1-4GlcNAcb-Sp21	6	11		24.003	Neu5AcA2-3GalB1-4GlcNacB1-4(Neu5AcA2-3GalB1-4GlcNAcB1-2)ManA1-3(Neu5AcA2-6GalB1-4GlcNAcB1-2ManA1-6)ManB1-4GlcNAcB1-4GlcNAc?	10	24		13.107	Neu5AcA2-6GalB1-4GlcNAcB1-2ManA1-3(GalB1-4GlcNAcB1-2(Neu5Aca2-6Galb1-3GlcNacb1-6)Mana1-6)ManB1-4GlcNAcB1-4GlcNAc?	7	13
12.001	Neu5AcA2-6GalB1-4GlcNacB1-6(Neu5AcA2-6GalB1-4GlcNAcB1-2)ManA1-6(Neu5AcA2-6GalB1-3GlcNAcB1-2ManA1-3)ManB1-4GlcNAcB1-4GlcNAc?	6	12		24.004	Neu5AcA2-3GalB1-4GlcNacB1-4(Neu5AcA2-6GalB1-4GlcNAcB1-2)ManA1-3(Neu5AcA2-3GalB1-4GlcNAcB1-2ManA1-6)ManB1-4GlcNAcB1-4GlcNAc?	10	24		13.108	Neu5AcA2-6GalB1-4GlcNAcB1-2ManA1-3(GalB1-3GlcNAcB1-2(Neu5Aca2-6Galb1-4GlcNacb1-6)Mana1-6)ManB1-4GlcNAcB1-4GlcNAc?	7	13
12.002	Neu5AcA2-6GalB1-4GlcNacB1-6(Neu5AcA2-3GalB1-4GlcNAcB1-2)ManA1-6(Neu5AcA2-6GalB1-3GlcNAcB1-2ManA1-3)ManB1-4GlcNAcB1-4GlcNAc?	6	12		24.005	Neu5AcA2-3GalB1-4GlcNacB1-4(Neu5AcA2-6GalB1-3GlcNAcB1-2)ManA1-3(Neu5AcA2-3GalB1-4GlcNAcB1-2ManA1-6)ManB1-4GlcNAcB1-4GlcNAc?	10	24		13.109	Neu5AcA2-6GalB1-4GlcNAcB1-2ManA1-3(GalB1-3GlcNAcB1-2(Neu5Aca2-6Galb1-4GlcNacb1-6)Mana1-6)ManB1-4GlcNAcB1-4GlcNAc?	7	13
12.003	Neu5AcA2-6GalB1-4GlcNacB1-6(Neu5AcA2-6GalB1-4GlcNAcB1-2)ManA1-6(Neu5AcA2-6GalB1-3GlcNAcB1-2(Galb1-3GlcNacb1-4)Mana1-3)ManB1-4GlcNAcB1-4GlcNAc?	6	12		24.006	Neu5AcA2-6GalB1-4GlcNacB1-4(Neu5AcA2-3GalB1-4GlcNAcB1-2)ManA1-3(Neu5AcA2-3GalB1-4GlcNAcB1-2ManA1-6)ManB1-4GlcNAcB1-4GlcNAc?	10	24		14.001	Neu5AcA2-6GalB1-4GlcNacB1-6(Neu5AcA2-6GalB1-4GlcNAcB1-2)ManA1-6(Neu5AcA2-3GalB1-4GlcNAcB1-2ManA1-3)ManB1-4GlcNAcB1-4GlcNAc?	6	14
12.004	Neu5AcA2-6GalB1-4GlcNacB1-6(Neu5AcA2-3GalB1-4GlcNAcB1-2)ManA1-6(Neu5AcA2-6GalB1-3GlcNAcB1-2(Galb1-3GlcNacb1-4)Mana1-3)ManB1-4GlcNAcB1-4GlcNAc?	6	12		24.007	Neu5AcA2-6GalB1-3GlcNacB1-4(Neu5AcA2-3GalB1-4GlcNAcB1-2)ManA1-3(Neu5AcA2-3GalB1-4GlcNAcB1-2ManA1-6)ManB1-4GlcNAcB1-4GlcNAc?	10	24		14.002	Neu5AcA2-6GalB1-4(Neu5AcA2-6)GlcNAcB1-2(Neu5AcA2-6GalB1-4GlcNacB1-6)ManA1-6(Neu5AcA2-3GalB1-4GlcNAcB1-2ManA1-3)ManB1-4GlcNAcB1-4GlcNAc?	6	14
12.005	Neu5AcA2-6GalB1-4GlcNacB1-6(Neu5AcA2-6GalB1-4GlcNAcB1-2)ManA1-6(Neu5AcA2-6GalB1-3(Neu5AcA2-6)GlcNAcB1-2ManA1-3)ManB1-4GlcNAcB1-4GlcNAc?	6	12		25.001	Neu5AcA2-3GalB1-4GlcNacB1-6(Neu5AcA2-6GalB1-4GlcNAcB1-2)ManA1-6(Neu5AcA2-6GalB1-4GlcNAcB1-2ManA1-3)ManB1-4GlcNAcB1-4GlcNAc?	11	25		14.003	Neu5AcA2-3GalB1-4(Neu5AcA2-6)GlcNAcB1-2(Neu5AcA2-6GalB1-4GlcNacB1-6)ManA1-6(Neu5AcA2-3GalB1-4GlcNAcB1-2ManA1-3)ManB1-4GlcNAcB1-4GlcNAc?	6	14
12.006	Neu5AcA2-6GalB1-4GlcNacB1-6(Neu5AcA2-6GalB1-4GlcNAcB1-2)ManA1-6(Neu5AcA2-3GalB1-3(Neu5AcA2-6)GlcNAcB1-2ManA1-3)ManB1-4GlcNAcB1-4GlcNAc?	6	12		26.001	Neu5AcA2-3GalB1-4GlcNacB1-6(Neu5AcA2-6GalB1-4GlcNAcB1-2)ManA1-6(Neu5AcA2-6GalB1-3GlcNAcB1-2ManA1-3)ManB1-4GlcNAcB1-4GlcNAc?	11	26		14.004	Neu5AcA2-6GalB1-4GlcNAcB1-2(Neu5Aca2-6Galb1-4GlcNacb1-6)Mana1-6(GalB1-4GlcNAcB1-2ManA1-3)ManB1-4GlcNAcB1-4GlcNAc?	6	14
12.007	Neu5AcA2-6GalB1-4GlcNacB1-6(Neu5AcA2-3GalB1-4GlcNAcB1-2)ManA1-6(Neu5AcA2-6GalB1-3(Neu5AcA2-6)GlcNAcB1-2ManA1-3)ManB1-4GlcNAcB1-4GlcNAc?	6	12		27.001	Neu5AcA2-3GalB1-4GlcNacB1-6(Neu5AcA2-6GalB1-4GlcNAcB1-2)ManA1-6(Neu5AcA2-3GalB1-4GlcNAcB1-2ManA1-3)ManB1-4GlcNAcB1-4GlcNAc?	11	27		14.005	Neu5AcA2-6GalB1-4GlcNAcB1-2(Neu5Aca2-6Galb1-4GlcNacb1-6)Mana1-6(GalB1-4GlcNAcB1-2ManA1-3)ManB1-4GlcNAcB1-4GlcNAc?	6	14
12.008	Neu5AcA2-6GalB1-4GlcNacB1-6(Neu5AcA2-3GalB1-4GlcNAcB1-2)ManA1-6(Neu5AcA2-3GalB1-3(Neu5AcA2-6)GlcNAcB1-2ManA1-3)ManB1-4GlcNAcB1-4GlcNAc?	6	12		28.001	Neu5AcA2-3GalB1-4GlcNacB1-6(Neu5AcA2-6GalB1-4GlcNAcB1-2)ManA1-6(Neu5AcA2-3GalB1-3GlcNAcB1-2ManA1-3)ManB1-4GlcNAcB1-4GlcNAc?	11	28		15.001	Neu5AcA2-6GalB1-4GlcNacB1-6(Neu5AcA2-6GalB1-4GlcNAcB1-2)ManA1-6(Neu5AcA2-3GalB1-3GlcNAcB1-2ManA1-3)ManB1-4GlcNAcB1-4GlcNAc?	6	15
12.009	Neu5AcA2-6GalB1-4(Neu5AcA2-6)GlcNAcB1-2(Neu5AcA2-6GalB1-4GlcNacB1-6)ManA1-6(Neu5AcA2-6GalB1-3GlcNAcB1-2ManA1-3)ManB1-4GlcNAcB1-4GlcNAc?	6	12		29.001	Neu5AcA2-3GalB1-4GlcNacB1-6(Neu5AcA2-3GalB1-4GlcNAcB1-2)ManA1-6(Neu5AcA2-6GalB1-4GlcNAcB1-2ManA1-3)ManB1-4GlcNAcB1-4GlcNAc?	11	29		15.002	Neu5AcA2-6GalB1-4GlcNacB1-6(Neu5AcA2-3GalB1-4GlcNAcB1-2)ManA1-6(Neu5AcA2-3GalB1-3GlcNAcB1-2ManA1-3)ManB1-4GlcNAcB1-4GlcNAc?	6	15
12.01	Neu5AcA2-3GalB1-4(Neu5AcA2-6)GlcNAcB1-2(Neu5AcA2-6GalB1-4GlcNacB1-6)ManA1-6(Neu5AcA2-6GalB1-3GlcNAcB1-2ManA1-3)ManB1-4GlcNAcB1-4GlcNAc?	6	12		30.001	Neu5AcA2-3GalB1-4GlcNacB1-6(Neu5AcA2-3GalB1-4GlcNAcB1-2)ManA1-6(Neu5AcA2-6GalB1-3GlcNAcB1-2ManA1-3)ManB1-4GlcNAcB1-4GlcNAc?	11	30		15.004	Neu5AcA2-6GalB1-4(Neu5AcA2-6)GlcNAcB1-2(Neu5AcA2-6GalB1-4GlcNacB1-6)ManA1-6(Neu5AcA2-3GalB1-3GlcNAcB1-2ManA1-3)ManB1-4GlcNAcB1-4GlcNAc?	6	15
12.011	Neu5AcA2-6GalB1-3GlcNAcB1-2ManA1-3(GalB1-4GlcNAcB1-2(Neu5Aca2-6Galb1-4GlcNacb1-6)Mana1-6)ManB1-4GlcNAcB1-4GlcNAc?	6	12		31.001	Neu5AcA2-3GalB1-4GlcNacB1-6(Neu5AcA2-3GalB1-4GlcNAcB1-2)ManA1-6(Neu5AcA2-3GalB1-4GlcNAcB1-2ManA1-3)ManB1-4GlcNAcB1-4GlcNAc?	12	31		15.005	Neu5AcA2-3GalB1-4(Neu5AcA2-6)GlcNAcB1-2(Neu5AcA2-6GalB1-4GlcNacB1-6)ManA1-6(Neu5AcA2-3GalB1-3GlcNAcB1-2ManA1-3)ManB1-4GlcNAcB1-4GlcNAc?	6	15
12.012	Neu5AcA2-6GalB1-3GlcNAcB1-2ManA1-3(GalB1-4GlcNAcB1-2(Neu5Aca2-6Galb1-4GlcNacb1-6)Mana1-6)ManB1-4GlcNAcB1-4GlcNAc?	6	12		32.001	Neu5AcA2-3GalB1-4GlcNacB1-6(Neu5AcA2-3GalB1-4GlcNAcB1-2)ManA1-6(Neu5AcA2-3GalB1-3GlcNAcB1-2ManA1-3)ManB1-4GlcNAcB1-4GlcNAc?	12	32		15.006	Neu5AcA2-6GalB1-4GlcNAcB1-2(Neu5Aca2-6Galb1-4GlcNacb1-6)Mana1-6(GalB1-3GlcNAcB1-2ManA1-3)ManB1-4GlcNAcB1-4GlcNAc?	6	15
13.001	Neu5AcA2-6GalB1-4GlcNacB1-6(Neu5AcA2-6GalB1-3GlcNAcB1-2)ManA1-6(Neu5AcA2-6GalB1-4GlcNAcB1-2ManA1-3)ManB1-4GlcNAcB1-4GlcNAc?	7	13		32.002	Neu5AcA2-3GalB1-4GlcNacB1-6(GalB1-4GlcNAcB1-2)ManA1-6(GalB1-3GlcNAcB1-2ManA1-3)ManB1-4GlcNAcB1-4(FucA1-6)GlcNAc?	12	32		15.007	Neu5AcA2-6GalB1-4GlcNAcB1-2(Neu5Aca2-6Galb1-4GlcNacb1-6)Mana1-6(GalB1-3GlcNAcB1-2ManA1-3)ManB1-4GlcNAcB1-4GlcNAc?	6	15
13.002	Neu5AcA2-6GalB1-4GlcNacB1-6(Neu5AcA2-3GalB1-3GlcNAcB1-2)ManA1-6(Neu5AcA2-6GalB1-4GlcNAcB1-2ManA1-3)ManB1-4GlcNAcB1-4GlcNAc?	7	13		33.001	Neu5AcA2-3GalB1-4GlcNacB1-6(Neu5AcA2-3GalB1-3GlcNAcB1-2)ManA1-6(Neu5AcA2-3GalB1-4GlcNAcB1-2ManA1-3)ManB1-4GlcNAcB1-4GlcNAc?	3	33		15.008	Neu5AcA2-3GalB1-4GlcNAcB1-2(Neu5Aca2-6Galb1-4GlcNacb1-6)Mana1-6(GalB1-3GlcNAcB1-2ManA1-3)ManB1-4GlcNAcB1-4GlcNAc?	6	15
13.003	Neu5AcA2-6GalB1-3GlcNacB1-6(Neu5AcA2-6GalB1-4GlcNAcB1-2)ManA1-6(Neu5AcA2-6GalB1-4GlcNAcB1-2ManA1-3)ManB1-4GlcNAcB1-4GlcNAc?	7	13		33.002	Neu5AcA2-3GalB1-3GlcNacB1-6(Neu5AcA2-3GalB1-4GlcNAcB1-2)ManA1-6(Neu5AcA2-3GalB1-4GlcNAcB1-2ManA1-3)ManB1-4GlcNAcB1-4GlcNAc?	3	33		15.009	Neu5AcA2-3GalB1-4GlcNAcB1-2(Neu5Aca2-6Galb1-4GlcNacb1-6)Mana1-6(GalB1-3GlcNAcB1-2ManA1-3)ManB1-4GlcNAcB1-4GlcNAc?	6	15
13.004	Neu5AcA2-6GalB1-3GlcNacB1-6(Neu5AcA2-3GalB1-4GlcNAcB1-2)ManA1-6(Neu5AcA2-6GalB1-4GlcNAcB1-2ManA1-3)ManB1-4GlcNAcB1-4GlcNAc?	7	13		33.003	Neu5AcA2-3GalB1-3GlcNacB1-4(Neu5AcA2-3GalB1-4GlcNAcB1-2)ManA1-3(Neu5AcA2-3GalB1-4GlcNAcB1-2ManA1-6)ManB1-4GlcNAcB1-4GlcNAc?	3	33		15.01	Neu5AcA2-3GalB1-3GlcNAcB1-2ManA1-3(GalB1-4GlcNAcB1-2(Neu5Aca2-6Galb1-4GlcNacb1-6)Mana1-6)ManB1-4GlcNAcB1-4GlcNAc?	6	15
13.005	Neu5AcA2-3GalB1-4GlcNacB1-6(Neu5AcA2-6GalB1-3GlcNAcB1-2)ManA1-6(Neu5AcA2-6GalB1-4GlcNAcB1-2ManA1-3)ManB1-4GlcNAcB1-4GlcNAc?	7	13		33.004	Neu5AcA2-3GalB1-4GlcNacB1-4(Neu5AcA2-3GalB1-4GlcNAcB1-2)ManA1-3(Neu5AcA2-3GalB1-4GlcNAcB1-2ManA1-6)ManB1-4GlcNAcB1-4GlcNAc?	3	33		15.011	Neu5AcA2-3GalB1-3GlcNAcB1-2ManA1-3(GalB1-4GlcNAcB1-2(Neu5Aca2-6Galb1-4GlcNacb1-6)Mana1-6)ManB1-4GlcNAcB1-4GlcNAc?	6	15
13.006	Neu5AcA2-3GalB1-4GlcNacB1-6(Neu5AcA2-3GalB1-3GlcNAcB1-2)ManA1-6(Neu5AcA2-6GalB1-4GlcNAcB1-2ManA1-3)ManB1-4GlcNAcB1-4GlcNAc?	7	13		33.005	Neu5AcA2-3GalB1-4GlcNacB1-4(Neu5AcA2-3GalB1-3GlcNAcB1-2)ManA1-3(Neu5AcA2-3GalB1-4GlcNAcB1-2ManA1-6)ManB1-4GlcNAcB1-4GlcNAc?	3	33		16.001	Neu5AcA2-6GalB1-4GlcNacB1-6(Neu5AcA2-6GalB1-3GlcNAcB1-2)ManA1-6(Neu5AcA2-3GalB1-4GlcNAcB1-2ManA1-3)ManB1-4GlcNAcB1-4GlcNAc?	7	16
13.007	Neu5AcA2-3GalB1-3GlcNacB1-6(Neu5AcA2-6GalB1-4GlcNAcB1-2)ManA1-6(Neu5AcA2-6GalB1-4GlcNAcB1-2ManA1-3)ManB1-4GlcNAcB1-4GlcNAc?	7	13		33.006	GalB1-3GlcNacB1-4(GalB1-4GlcNAcB1-2)ManA1-3(Neu5AcA2-3GalB1-4GlcNAcB1-2ManA1-6)ManB1-4GlcNAcB1-4(FucA1-6)GlcNAc?	3	33		16.002	Neu5AcA2-6GalB1-4GlcNacB1-6(Neu5AcA2-3GalB1-3GlcNAcB1-2)ManA1-6(Neu5AcA2-3GalB1-4GlcNAcB1-2ManA1-3)ManB1-4GlcNAcB1-4GlcNAc?	7	16
13.008	Neu5AcA2-3GalB1-3GlcNacB1-6(Neu5AcA2-3GalB1-4GlcNAcB1-2)ManA1-6(Neu5AcA2-6GalB1-4GlcNAcB1-2ManA1-3)ManB1-4GlcNAcB1-4GlcNAc?	7	13		33.007	GalB1-3GlcNacB1-4(GalB1-4GlcNAcB1-2)ManA1-3(Neu5AcA2-3GalB1-4GlcNAcB1-2ManA1-6)ManB1-4GlcNAcB1-4(FucA1-6)GlcNAc?	3	33		16.003	Neu5AcA2-6GalB1-3GlcNacB1-6(Neu5AcA2-6GalB1-4GlcNAcB1-2)ManA1-6(Neu5AcA2-3GalB1-4GlcNAcB1-2ManA1-3)ManB1-4GlcNAcB1-4GlcNAc?	7	16
13.009	Neu5AcA2-3GalB1-3GlcNacB1-4(Neu5AcA2-6GalB1-4GlcNAcB1-2)ManA1-3(Neu5AcA2-6GalB1-4GlcNAcB1-2ManA1-6)ManB1-4GlcNAcB1-4GlcNAc?	7	13		33.008	Neu5AcA2-3GalB1-4GlcNAcB1-2(GalB1-3GlcNacB1-4)ManA1-3(GalB1-4GlcNAcB1-2ManA1-6)ManB1-4GlcNAcB1-4(FucA1-6)GlcNAc?	3	33		16.004	Neu5AcA2-3GalB1-3GlcNacB1-6(Neu5AcA2-6GalB1-4GlcNAcB1-2)ManA1-6(Neu5AcA2-3GalB1-4GlcNAcB1-2ManA1-3)ManB1-4GlcNAcB1-4GlcNAc?	7	16
13.01	Neu5AcA2-3GalB1-3GlcNacB1-4(Neu5AcA2-3GalB1-4GlcNAcB1-2)ManA1-3(Neu5AcA2-6GalB1-4GlcNAcB1-2ManA1-6)ManB1-4GlcNAcB1-4GlcNAc?	7	13		33.009	Neu5AcA2-3GalB1-4GlcNAcB1-2(GalB1-3GlcNacB1-4)ManA1-3(GalB1-4GlcNAcB1-2ManA1-6)ManB1-4GlcNAcB1-4(FucA1-6)GlcNAc?	3	33		16.005	Neu5AcA2-3GalB1-3GlcNacB1-4(Neu5AcA2-6GalB1-4GlcNAcB1-2)ManA1-3(Neu5AcA2-3GalB1-4GlcNAcB1-2ManA1-6)ManB1-4GlcNAcB1-4GlcNAc?	7	16
13.011	Neu5AcA2-3GalB1-4GlcNacB1-4(Neu5AcA2-6GalB1-4GlcNAcB1-2)ManA1-3(Neu5AcA2-6GalB1-4GlcNAcB1-2ManA1-6)ManB1-4GlcNAcB1-4GlcNAc?	7	13		33.01	GalB1-4GlcNacB1-4(GalB1-3GlcNAcB1-2)ManA1-3(Neu5AcA2-3GalB1-4GlcNAcB1-2ManA1-6)ManB1-4GlcNAcB1-4(FucA1-6)GlcNAc?	3	33		16.006	Neu5AcA2-6GalB1-4GlcNacB1-4(Neu5AcA2-6GalB1-4GlcNAcB1-2)ManA1-3(Neu5AcA2-3GalB1-4GlcNAcB1-2ManA1-6)ManB1-4GlcNAcB1-4GlcNAc?	7	16
13.012	Neu5AcA2-3GalB1-4GlcNacB1-4(Neu5AcA2-6GalB1-3GlcNAcB1-2)ManA1-3(Neu5AcA2-6GalB1-4GlcNAcB1-2ManA1-6)ManB1-4GlcNAcB1-4GlcNAc?	7	13		33.011	GalB1-4GlcNacB1-4(GalB1-3GlcNAcB1-2)ManA1-3(Neu5AcA2-3GalB1-4GlcNAcB1-2ManA1-6)ManB1-4GlcNAcB1-4(FucA1-6)GlcNAc?	3	33		16.007	Neu5AcA2-6GalB1-4GlcNacB1-4(Neu5AcA2-6GalB1-3GlcNAcB1-2)ManA1-3(Neu5AcA2-3GalB1-4GlcNAcB1-2ManA1-6)ManB1-4GlcNAcB1-4GlcNAc?	7	16
13.013	Neu5AcA2-3GalB1-4GlcNacB1-4(Neu5AcA2-3GalB1-3GlcNAcB1-2)ManA1-3(Neu5AcA2-6GalB1-4GlcNAcB1-2ManA1-6)ManB1-4GlcNAcB1-4GlcNAc?	7	13		33.012	GalB1-4GlcNacB1-4(GalB1-3GlcNAcB1-2)ManA1-6(Neu5AcA2-3GalB1-4GlcNAcB1-2ManA1-3)ManB1-4GlcNAcB1-4(FucA1-6)GlcNAc?	3	33		16.008	Neu5AcA2-6GalB1-4GlcNacB1-4(Neu5AcA2-3GalB1-3GlcNAcB1-2)ManA1-3(Neu5AcA2-3GalB1-4GlcNAcB1-2ManA1-6)ManB1-4GlcNAcB1-4GlcNAc?	7	16
13.014	Neu5AcA2-6GalB1-4GlcNacB1-4(Neu5AcA2-6GalB1-4GlcNAcB1-2)ManA1-3(Neu5AcA2-6GalB1-4GlcNAcB1-2ManA1-6)ManB1-4GlcNAcB1-4GlcNAc?	7	13		33.013	GalB1-4GlcNacB1-4(GalB1-3GlcNAcB1-2)ManA1-6(Neu5AcA2-3GalB1-4GlcNAcB1-2ManA1-3)ManB1-4GlcNAcB1-4(FucA1-6)GlcNAc?	3	33		16.009	Neu5AcA2-6GalB1-3GlcNacB1-4(Neu5AcA2-6GalB1-4GlcNAcB1-2)ManA1-3(Neu5AcA2-3GalB1-4GlcNAcB1-2ManA1-6)ManB1-4GlcNAcB1-4GlcNAc?	7	16
13.015	Neu5AcA2-6GalB1-4GlcNacB1-4(Neu5AcA2-6GalB1-3GlcNAcB1-2)ManA1-3(Neu5AcA2-6GalB1-4GlcNAcB1-2ManA1-6)ManB1-4GlcNAcB1-4GlcNAc?	7	13		33.014	Neu5AcA2-3GalB1-4GlcNAcB1-2(GalB1-3GlcNacB1-6)ManA1-6(GalB1-4GlcNAcB1-2ManA1-3)ManB1-4GlcNAcB1-4(FucA1-6)GlcNAc?	3	33		16.016	Neu5AcA2-6GalB1-4(Neu5AcA2-6)GlcNAcB1-2(Neu5AcA2-3GalB1-3GlcNacB1-4)ManA1-3(Neu5AcA2-3GalB1-4GlcNAcB1-2ManA1-6)ManB1-4GlcNAcB1-4GlcNAc?	7	16
13.016	Neu5AcA2-6GalB1-4GlcNacB1-4(Neu5AcA2-3GalB1-4GlcNAcB1-2)ManA1-3(Neu5AcA2-6GalB1-4GlcNAcB1-2ManA1-6)ManB1-4GlcNAcB1-4GlcNAc?	7	13		33.015	Neu5AcA2-3GalB1-4GlcNAcB1-2(GalB1-3GlcNacB1-6)ManA1-6(GalB1-4GlcNAcB1-2ManA1-3)ManB1-4GlcNAcB1-4(FucA1-6)GlcNAc?	3	33		16.017	Neu5AcA2-6GalB1-4(Neu5AcA2-6)GlcNAcB1-2(Neu5AcA2-6GalB1-4GlcNacB1-4)ManA1-3(Neu5AcA2-3GalB1-4GlcNAcB1-2ManA1-6)ManB1-4GlcNAcB1-4GlcNAc?	7	16
13.017	Neu5AcA2-6GalB1-4GlcNacB1-4(Neu5AcA2-3GalB1-3GlcNAcB1-2)ManA1-3(Neu5AcA2-6GalB1-4GlcNAcB1-2ManA1-6)ManB1-4GlcNAcB1-4GlcNAc?	7	13		33.016	GalB1-3GlcNacB1-6(GalB1-4GlcNAcB1-2)ManA1-6(Neu5AcA2-3GalB1-4GlcNAcB1-2ManA1-3)ManB1-4GlcNAcB1-4(FucA1-6)GlcNAc?	3	33		16.018	Neu5AcA2-6GalB1-3(Neu5AcA2-6)GlcNAcB1-2(Neu5AcA2-6GalB1-4GlcNacB1-4)ManA1-3(Neu5AcA2-3GalB1-4GlcNAcB1-2ManA1-6)ManB1-4GlcNAcB1-4GlcNAc?	7	16
13.018	Neu5AcA2-6GalB1-3GlcNacB1-4(Neu5AcA2-6GalB1-4GlcNAcB1-2)ManA1-3(Neu5AcA2-6GalB1-4GlcNAcB1-2ManA1-6)ManB1-4GlcNAcB1-4GlcNAc?	7	13		33.017	GalB1-3GlcNacB1-6(GalB1-4GlcNAcB1-2)ManA1-6(Neu5AcA2-3GalB1-4GlcNAcB1-2ManA1-3)ManB1-4GlcNAcB1-4(FucA1-6)GlcNAc?	3	33		16.019	Neu5AcA2-3GalB1-4(Neu5AcA2-6)GlcNAcB1-2(Neu5AcA2-6GalB1-4GlcNacB1-4)ManA1-3(Neu5AcA2-3GalB1-4GlcNAcB1-2ManA1-6)ManB1-4GlcNAcB1-4GlcNAc?	7	16
13.019	Neu5AcA2-6GalB1-3GlcNacB1-4(Neu5AcA2-3GalB1-4GlcNAcB1-2)ManA1-3(Neu5AcA2-6GalB1-4GlcNAcB1-2ManA1-6)ManB1-4GlcNAcB1-4GlcNAc?	7	13		33.018	Neu5AcA2-3GalB1-4GlcNacB1-4(GalB1-3GlcNAcB1-2)ManA1-3(GalB1-4GlcNAcB1-2ManA1-6)ManB1-4GlcNAcB1-4(FucA1-6)GlcNAc?	3	33		16.02	Neu5AcA2-3GalB1-3(Neu5AcA2-6)GlcNAcB1-2(Neu5AcA2-6GalB1-4GlcNacB1-4)ManA1-3(Neu5AcA2-3GalB1-4GlcNAcB1-2ManA1-6)ManB1-4GlcNAcB1-4GlcNAc?	7	16
13.02	GalB1-3GlcNacB1-4(GalB1-4GlcNAcB1-2)ManA1-3(Neu5AcA2-6GalB1-4GlcNAcB1-2ManA1-6)ManB1-4GlcNAcB1-4(FucA1-6)GlcNAc?	7	13		33.019	Neu5AcA2-3GalB1-4GlcNacB1-6(GalB1-3GlcNAcB1-2)ManA1-6(GalB1-4GlcNAcB1-2ManA1-3)ManB1-4GlcNAcB1-4(FucA1-6)GlcNAc?	3	33		16.021	Neu5AcA2-6GalB1-4(Neu5AcA2-6)GlcNAcB1-2(Neu5AcA2-6GalB1-3GlcNacB1-4)ManA1-3(Neu5AcA2-3GalB1-4GlcNAcB1-2ManA1-6)ManB1-4GlcNAcB1-4GlcNAc?	7	16
13.021	GalB1-3GlcNacB1-4(GalB1-4GlcNAcB1-2)ManA1-3(Neu5AcA2-6GalB1-4GlcNAcB1-2ManA1-6)ManB1-4GlcNAcB1-4(FucA1-6)GlcNAc?	7	13		34.001	Neu5AcA2-3GalB1-4GlcNacB1-6(Neu5AcA2-3GalB1-3GlcNAcB1-2)ManA1-6(Neu5AcA2-3GalB1-3GlcNAcB1-2ManA1-3)ManB1-4GlcNAcB1-4GlcNAc?	5	34		16.022	Neu5AcA2-3GalB1-4(Neu5AcA2-6)GlcNAcB1-2(Neu5AcA2-6GalB1-3GlcNacB1-4)ManA1-3(Neu5AcA2-3GalB1-4GlcNAcB1-2ManA1-6)ManB1-4GlcNAcB1-4GlcNAc?	7	16
13.022	GalB1-4GlcNacB1-4(GalB1-3GlcNAcB1-2)ManA1-3(Neu5AcA2-6GalB1-4GlcNAcB1-2ManA1-6)ManB1-4GlcNAcB1-4(FucA1-6)GlcNAc?	7	13		34.002	Neu5AcA2-3GalB1-3GlcNacB1-6(Neu5AcA2-3GalB1-4GlcNAcB1-2)ManA1-6(Neu5AcA2-3GalB1-3GlcNAcB1-2ManA1-3)ManB1-4GlcNAcB1-4GlcNAc?	5	34		16.023	Neu5AcA2-6GalB1-3(Neu5AcA2-6)GlcNAcB1-2(Neu5AcA2-6GalB1-4GlcNacB1-6)ManA1-6(Neu5AcA2-3GalB1-4GlcNAcB1-2ManA1-3)ManB1-4GlcNAcB1-4GlcNAc?	7	16
13.023	GalB1-4GlcNacB1-4(GalB1-3GlcNAcB1-2)ManA1-3(Neu5AcA2-6GalB1-4GlcNAcB1-2ManA1-6)ManB1-4GlcNAcB1-4(FucA1-6)GlcNAc?	7	13		34.003	Neu5AcA2-3GalB1-3GlcNacB1-4(Neu5AcA2-3GalB1-4GlcNAcB1-2)ManA1-3(Neu5AcA2-3GalB1-3GlcNAcB1-2ManA1-6)ManB1-4GlcNAcB1-4GlcNAc?	5	34		16.024	Neu5AcA2-3GalB1-3(Neu5AcA2-6)GlcNAcB1-2(Neu5AcA2-6GalB1-4GlcNacB1-6)ManA1-6(Neu5AcA2-3GalB1-4GlcNAcB1-2ManA1-3)ManB1-4GlcNAcB1-4GlcNAc?	7	16
13.024	GalB1-4GlcNacB1-4(GalB1-3GlcNAcB1-2)ManA1-6(Neu5AcA2-6GalB1-4GlcNAcB1-2ManA1-3)ManB1-4GlcNAcB1-4(FucA1-6)GlcNAc?	7	13		34.004	Neu5AcA2-3GalB1-3GlcNacB1-4(Neu5AcA2-3GalB1-3GlcNAcB1-2)ManA1-3(Neu5AcA2-3GalB1-3GlcNAcB1-2ManA1-6)ManB1-4GlcNAcB1-4GlcNAc?	5	34		16.025	Neu5AcA2-6GalB1-4(Neu5AcA2-6)GlcNAcB1-2(Neu5AcA2-6GalB1-3GlcNacB1-6)ManA1-6(Neu5AcA2-3GalB1-4GlcNAcB1-2ManA1-3)ManB1-4GlcNAcB1-4GlcNAc?	7	16
13.025	GalB1-4GlcNacB1-4(GalB1-3GlcNAcB1-2)ManA1-6(Neu5AcA2-6GalB1-4GlcNAcB1-2ManA1-3)ManB1-4GlcNAcB1-4(FucA1-6)GlcNAc?	7	13		34.005	GalB1-3GlcNacB1-4(GalB1-4GlcNAcB1-2)ManA1-3(Neu5AcA2-3GalB1-3GlcNAcB1-2ManA1-6)ManB1-4GlcNAcB1-4(FucA1-6)GlcNAc?	5	34		16.026	Neu5AcA2-3GalB1-4(Neu5AcA2-6)GlcNAcB1-2(Neu5AcA2-6GalB1-3GlcNacB1-6)ManA1-6(Neu5AcA2-3GalB1-4GlcNAcB1-2ManA1-3)ManB1-4GlcNAcB1-4GlcNAc?	7	16
13.026	GalB1-3GlcNacB1-6(GalB1-4GlcNAcB1-2)ManA1-6(Neu5AcA2-6GalB1-4GlcNAcB1-2ManA1-3)ManB1-4GlcNAcB1-4(FucA1-6)GlcNAc?	7	13		34.006	GalB1-3GlcNacB1-4(GalB1-4GlcNAcB1-2)ManA1-3(Neu5AcA2-3GalB1-3GlcNAcB1-2ManA1-6)ManB1-4GlcNAcB1-4(FucA1-6)GlcNAc?	5	34		16.027	Neu5AcA2-6GalB1-4(Neu5AcA2-6)GlcNAcB1-2(Neu5AcA2-3GalB1-3GlcNacB1-6)ManA1-6(Neu5AcA2-3GalB1-4GlcNAcB1-2ManA1-3)ManB1-4GlcNAcB1-4GlcNAc?	7	16
13.027	GalB1-3GlcNacB1-6(GalB1-4GlcNAcB1-2)ManA1-6(Neu5AcA2-6GalB1-4GlcNAcB1-2ManA1-3)ManB1-4GlcNAcB1-4(FucA1-6)GlcNAc?	7	13		34.007	GalB1-3GlcNacB1-6(GalB1-4GlcNAcB1-2)ManA1-6(Neu5AcA2-3GalB1-3GlcNAcB1-2ManA1-3)ManB1-4GlcNAcB1-4(FucA1-6)GlcNAc?	5	34		16.028	Neu5AcA2-6GalB1-4GlcNAcB1-2(Neu5Aca2-3Galb1-3GlcNacb1-4)Mana1-3(GalB1-4GlcNAcB1-2ManA1-6)ManB1-4GlcNAcB1-4GlcNAc?	7	16
13.028	Neu5AcA2-6GalB1-4GlcNacB1-6(Neu5AcA2-6GalB1-3GlcNAcB1-2)ManA1-6(Neu5AcA2-6GalB1-4GlcNAcB1-2(GalB1-4GlcNacB1-4)Mana1-3)ManB1-4GlcNAcB1-4GlcNAc?	7	13		34.008	GalB1-3GlcNacB1-6(GalB1-4GlcNAcB1-2)ManA1-6(Neu5AcA2-3GalB1-3GlcNAcB1-2ManA1-3)ManB1-4GlcNAcB1-4(FucA1-6)GlcNAc?	5	34		16.029	Neu5AcA2-6GalB1-4GlcNAcB1-2(Neu5Aca2-3Galb1-3GlcNacb1-4)Mana1-3(GalB1-4GlcNAcB1-2ManA1-6)ManB1-4GlcNAcB1-4GlcNAc?	7	16
13.029	Neu5AcA2-6GalB1-4GlcNacB1-6(Neu5AcA2-3GalB1-3GlcNAcB1-2)ManA1-6(Neu5AcA2-6GalB1-4GlcNAcB1-2(GalB1-4GlcNacB1-4)Mana1-3)ManB1-4GlcNAcB1-4GlcNAc?	7	13		34.009	Neu5AcA2-3GalB1-3GlcNacB1-4(GalB1-4GlcNAcB1-2)ManA1-3(GalB1-3GlcNAcB1-2ManA1-6)ManB1-4GlcNAcB1-4(FucA1-6)GlcNAc?	5	34		16.03	Neu5AcA2-6GalB1-4GlcNAcB1-2(Neu5Aca2-6Galb1-3GlcNacb1-4)Mana1-3(GalB1-4GlcNAcB1-2ManA1-6)ManB1-4GlcNAcB1-4GlcNAc?	7	16
13.03	Neu5AcA2-6GalB1-3GlcNacB1-6(Neu5AcA2-6GalB1-4GlcNAcB1-2)ManA1-6(Neu5AcA2-6GalB1-4GlcNAcB1-2(GalB1-4GlcNacB1-4)Mana1-3)ManB1-4GlcNAcB1-4GlcNAc?	7	13		34.01	Neu5AcA2-3GalB1-3GlcNacB1-6(GalB1-4GlcNAcB1-2)ManA1-6(GalB1-3GlcNAcB1-2ManA1-3)ManB1-4GlcNAcB1-4(FucA1-6)GlcNAc?	5	34		16.031	Neu5AcA2-6GalB1-4GlcNAcB1-2(Neu5Aca2-6Galb1-3GlcNacb1-4)Mana1-3(GalB1-4GlcNAcB1-2ManA1-6)ManB1-4GlcNAcB1-4GlcNAc?	7	16
13.031	Neu5AcA2-3GalB1-3GlcNacB1-6(Neu5AcA2-6GalB1-4GlcNAcB1-2)ManA1-6(Neu5AcA2-6GalB1-4GlcNAcB1-2(GalB1-4GlcNacB1-4)Mana1-3)ManB1-4GlcNAcB1-4GlcNAc?	7	13		35.001	Neu5AcA2-3GalB1-3GlcNacB1-6(Neu5AcA2-3GalB1-3GlcNAcB1-2)ManA1-6(Neu5AcA2-6GalB1-4GlcNAcB1-2ManA1-3)ManB1-4GlcNAcB1-4GlcNAc?	9	35		16.032	Neu5AcA2-3GalB1-4GlcNAcB1-2ManA1-6(GalB1-3GlcNAcB1-2(Neu5Aca2-6Galb1-4GlcNacb1-4)Mana1-3)ManB1-4GlcNAcB1-4GlcNAc?	7	16
13.032	Neu5AcA2-3GalB1-4GlcNacB1-4(Neu5AcA2-6GalB1-4GlcNAcB1-2)ManA1-3(Neu5AcA2-6GalB1-4GlcNAcB1-2(GalB1-3GlcNacB1-6)ManA1-6)ManB1-4GlcNAcB1-4GlcNAc?	7	13		35.002	GalB1-3GlcNacB1-6(GalB1-3GlcNAcB1-2)ManA1-6(Neu5AcA2-6GalB1-4GlcNAcB1-2ManA1-3)ManB1-4GlcNAcB1-4(FucA1-6)GlcNAc?	9	35		16.033	Neu5AcA2-3GalB1-4GlcNAcB1-2ManA1-6(GalB1-3GlcNAcB1-2(Neu5Aca2-6Galb1-4GlcNacb1-4)Mana1-3)ManB1-4GlcNAcB1-4GlcNAc?	7	16
13.033	Neu5AcA2-6GalB1-4GlcNacB1-4(Neu5AcA2-6GalB1-4GlcNAcB1-2)ManA1-3(Neu5AcA2-6GalB1-4GlcNAcB1-2(GalB1-3GlcNacB1-6)ManA1-6)ManB1-4GlcNAcB1-4GlcNAc?	7	13		35.003	GalB1-3GlcNacB1-6(GalB1-3GlcNAcB1-2)ManA1-6(Neu5AcA2-6GalB1-4GlcNAcB1-2ManA1-3)ManB1-4GlcNAcB1-4(FucA1-6)GlcNAc?	9	35		16.034	Neu5AcA2-6GalB1-4GlcNAcB1-2(Neu5Aca2-6Galb1-4GlcNacb1-4)Mana1-3(GalB1-4GlcNAcB1-2ManA1-6)ManB1-4GlcNAcB1-4GlcNAc?	7	16
13.034	Neu5AcA2-6GalB1-4GlcNacB1-4(Neu5AcA2-3GalB1-4GlcNAcB1-2)ManA1-3(Neu5AcA2-6GalB1-4GlcNAcB1-2(GalB1-3GlcNacB1-6)ManA1-6)ManB1-4GlcNAcB1-4GlcNAc?	7	13		36.001	Neu5AcA2-3GalB1-3GlcNacB1-6(Neu5AcA2-3GalB1-3GlcNAcB1-2)ManA1-6(Neu5AcA2-6GalB1-3GlcNAcB1-2ManA1-3)ManB1-4GlcNAcB1-4GlcNAc?	9	36		16.035	Neu5AcA2-6GalB1-3GlcNAcB1-2(Neu5Aca2-6Galb1-4GlcNacb1-4)Mana1-3(GalB1-4GlcNAcB1-2ManA1-6)ManB1-4GlcNAcB1-4GlcNAc?	7	16
13.035	Neu5AcA2-6GalB1-4GlcNacB1-4(Neu5AcA2-6GalB1-4GlcNAcB1-2)ManA1-3(Neu5AcA2-3GalB1-4GlcNAcB1-2(GalB1-3GlcNacB1-6)ManA1-6)ManB1-4GlcNAcB1-4GlcNAc?	7	13		36.002	GalB1-3GlcNacB1-6(GalB1-3GlcNAcB1-2)ManA1-6(Neu5AcA2-6GalB1-3GlcNAcB1-2ManA1-3)ManB1-4GlcNAcB1-4(FucA1-6)GlcNAc?	9	36		16.036	Neu5AcA2-3GalB1-3GlcNAcB1-2(Neu5Aca2-6Galb1-4GlcNacb1-4)Mana1-3(GalB1-4GlcNAcB1-2ManA1-6)ManB1-4GlcNAcB1-4GlcNAc?	7	16
13.036	Neu5AcA2-6GalB1-4GlcNacB1-4(Neu5AcA2-6GalB1-4GlcNAcB1-2)ManA1-3(Neu5AcA2-6GalB1-3GlcNAcB1-2(Galb1-4GlcNacb1-6)ManA1-6)ManB1-4GlcNAcB1-4GlcNAc?	7	13		36.003	GalB1-3GlcNacB1-6(GalB1-3GlcNAcB1-2)ManA1-6(Neu5AcA2-6GalB1-3GlcNAcB1-2ManA1-3)ManB1-4GlcNAcB1-4(FucA1-6)GlcNAc?	9	36		16.037	Neu5AcA2-6GalB1-4GlcNAcB1-2(Neu5Aca2-6Galb1-4GlcNacb1-4)Mana1-3(GalB1-4GlcNAcB1-2ManA1-6)ManB1-4GlcNAcB1-4GlcNAc?	7	16
13.037	Neu5AcA2-6GalB1-4GlcNacB1-4(Neu5AcA2-6GalB1-4GlcNAcB1-2)ManA1-3(Neu5AcA2-3GalB1-3GlcNAcB1-2(Galb1-4GlcNacb1-6)ManA1-6)ManB1-4GlcNAcB1-4GlcNAc?	7	13		37.001	Neu5AcA2-3GalB1-3GlcNacB1-6(Neu5AcA2-3GalB1-3GlcNAcB1-2)ManA1-6(Neu5AcA2-3GalB1-4GlcNAcB1-2ManA1-3)ManB1-4GlcNAcB1-4GlcNAc?	5	37		16.038	Neu5AcA2-6GalB1-3GlcNAcB1-2(Neu5Aca2-6Galb1-4GlcNacb1-4)Mana1-3(GalB1-4GlcNAcB1-2ManA1-6)ManB1-4GlcNAcB1-4GlcNAc?	7	16
13.038	Neu5AcA2-6GalB1-4GlcNacB1-6(Neu5AcA2-6GalB1-3GlcNAcB1-2)ManA1-6(Neu5AcA2-6GalB1-4(Neu5AcA2-6)GlcNAcB1-2ManA1-3)ManB1-4GlcNAcB1-4GlcNAc?	7	13		37.002	Neu5AcA2-3GalB1-3GlcNAcB1-2(GalB1-3GlcNacB1-6)ManA1-6(GalB1-4GlcNAcB1-2ManA1-3)ManB1-4GlcNAcB1-4(FucA1-6)GlcNAc?	5	37		16.039	Neu5AcA2-3GalB1-3GlcNAcB1-2(Neu5Aca2-6Galb1-4GlcNacb1-4)Mana1-3(GalB1-4GlcNAcB1-2ManA1-6)ManB1-4GlcNAcB1-4GlcNAc?	7	16
13.039	Neu5AcA2-6GalB1-4GlcNacB1-6(Neu5AcA2-6GalB1-3GlcNAcB1-2)ManA1-6(Neu5AcA2-3GalB1-4(Neu5AcA2-6)GlcNAcB1-2ManA1-3)ManB1-4GlcNAcB1-4GlcNAc?	7	13		37.003	Neu5AcA2-3GalB1-3GlcNAcB1-2(GalB1-3GlcNacB1-6)ManA1-6(GalB1-4GlcNAcB1-2ManA1-3)ManB1-4GlcNAcB1-4(FucA1-6)GlcNAc?	5	37		16.04	Neu5AcA2-6GalB1-4GlcNAcB1-2(Neu5Aca2-3Galb1-3GlcNacb1-6)Mana1-6(GalB1-4GlcNAcB1-2ManA1-3)ManB1-4GlcNAcB1-4GlcNAc?	7	16
13.04	Neu5AcA2-6GalB1-4GlcNacB1-6(Neu5AcA2-3GalB1-3GlcNAcB1-2)ManA1-6(Neu5AcA2-6GalB1-4(Neu5AcA2-6)GlcNAcB1-2ManA1-3)ManB1-4GlcNAcB1-4GlcNAc?	7	13		37.004	GalB1-3GlcNacB1-6(GalB1-3GlcNAcB1-2)ManA1-6(Neu5AcA2-3GalB1-4GlcNAcB1-2ManA1-3)ManB1-4GlcNAcB1-4(FucA1-6)GlcNAc?	5	37		16.041	Neu5AcA2-6GalB1-4GlcNAcB1-2(Neu5Aca2-3Galb1-3GlcNacb1-6)Mana1-6(GalB1-4GlcNAcB1-2ManA1-3)ManB1-4GlcNAcB1-4GlcNAc?	7	16
13.041	Neu5AcA2-6GalB1-4GlcNacB1-6(Neu5AcA2-3GalB1-3GlcNAcB1-2)ManA1-6(Neu5AcA2-3GalB1-4(Neu5AcA2-6)GlcNAcB1-2ManA1-3)ManB1-4GlcNAcB1-4GlcNAc?	7	13		37.005	GalB1-3GlcNacB1-6(GalB1-3GlcNAcB1-2)ManA1-6(Neu5AcA2-3GalB1-4GlcNAcB1-2ManA1-3)ManB1-4GlcNAcB1-4(FucA1-6)GlcNAc?	5	37		16.042	Neu5AcA2-6GalB1-4GlcNAcB1-2(Neu5Aca2-6Galb1-3GlcNacb1-6)Mana1-6(GalB1-4GlcNAcB1-2ManA1-3)ManB1-4GlcNAcB1-4GlcNAc?	7	16
13.042	Neu5AcA2-6GalB1-3GlcNacB1-6(Neu5AcA2-6GalB1-4GlcNAcB1-2)ManA1-6(Neu5AcA2-6GalB1-4(Neu5AcA2-6)GlcNAcB1-2ManA1-3)ManB1-4GlcNAcB1-4GlcNAc?	7	13		37.006	Neu5AcA2-3GalB1-3GlcNacB1-6(GalB1-3GlcNAcB1-2)ManA1-6(GalB1-4GlcNAcB1-2ManA1-3)ManB1-4GlcNAcB1-4(FucA1-6)GlcNAc?	5	37		16.043	Neu5AcA2-6GalB1-4GlcNAcB1-2(Neu5Aca2-6Galb1-3GlcNacb1-6)Mana1-6(GalB1-4GlcNAcB1-2ManA1-3)ManB1-4GlcNAcB1-4GlcNAc?	7	16
13.043	Neu5AcA2-6GalB1-3GlcNacB1-6(Neu5AcA2-6GalB1-4GlcNAcB1-2)ManA1-6(Neu5AcA2-3GalB1-4(Neu5AcA2-6)GlcNAcB1-2ManA1-3)ManB1-4GlcNAcB1-4GlcNAc?	7	13		38.001	Neu5AcA2-3GalB1-3GlcNacB1-6(Neu5AcA2-3GalB1-3GlcNAcB1-2)ManA1-6(Neu5AcA2-3GalB1-3GlcNAcB1-2ManA1-3)ManB1-4GlcNAcB1-4GlcNAc?	5	38		16.044	Neu5AcA2-6GalB1-3GlcNAcB1-2(Neu5Aca2-6Galb1-4GlcNacb1-6)Mana1-6(GalB1-4GlcNAcB1-2ManA1-3)ManB1-4GlcNAcB1-4GlcNAc?	7	16
13.044	Neu5AcA2-6GalB1-3GlcNacB1-6(Neu5AcA2-3GalB1-4GlcNAcB1-2)ManA1-6(Neu5AcA2-6GalB1-4(Neu5AcA2-6)GlcNAcB1-2ManA1-3)ManB1-4GlcNAcB1-4GlcNAc?	7	13		38.002	Neu5AcA2-3GalB1-3GlcNAcB1-2(GalB1-3GlcNacB1-6)ManA1-6(GalB1-3GlcNAcB1-2ManA1-3)ManB1-4GlcNAcB1-4(FucA1-6)GlcNAc?	5	38		16.045	Neu5AcA2-6GalB1-3GlcNAcB1-2(Neu5Aca2-6Galb1-4GlcNacb1-6)Mana1-6(GalB1-4GlcNAcB1-2ManA1-3)ManB1-4GlcNAcB1-4GlcNAc?	7	16
13.045	Neu5AcA2-6GalB1-3GlcNacB1-6(Neu5AcA2-3GalB1-4GlcNAcB1-2)ManA1-6(Neu5AcA2-3GalB1-4(Neu5AcA2-6)GlcNAcB1-2ManA1-3)ManB1-4GlcNAcB1-4GlcNAc?	7	13		38.003	Neu5AcA2-3GalB1-3GlcNAcB1-2(GalB1-3GlcNacB1-6)ManA1-6(GalB1-3GlcNAcB1-2ManA1-3)ManB1-4GlcNAcB1-4(FucA1-6)GlcNAc?	5	38		16.046	Neu5AcA2-3GalB1-3GlcNAcB1-2(Neu5Aca2-6Galb1-4GlcNacb1-6)Mana1-6(GalB1-4GlcNAcB1-2ManA1-3)ManB1-4GlcNAcB1-4GlcNAc?	7	16
13.046	Neu5AcA2-3GalB1-4GlcNacB1-6(Neu5AcA2-6GalB1-3GlcNAcB1-2)ManA1-6(Neu5AcA2-6GalB1-4(Neu5AcA2-6)GlcNAcB1-2ManA1-3)ManB1-4GlcNAcB1-4GlcNAc?	7	13		38.004	GalB1-3GlcNacB1-6(GalB1-3GlcNAcB1-2)ManA1-6(Neu5AcA2-3GalB1-3GlcNAcB1-2ManA1-3)ManB1-4GlcNAcB1-4(FucA1-6)GlcNAc?	5	38		16.047	Neu5AcA2-3GalB1-3GlcNAcB1-2(Neu5Aca2-6Galb1-4GlcNacb1-6)Mana1-6(GalB1-4GlcNAcB1-2ManA1-3)ManB1-4GlcNAcB1-4GlcNAc?	7	16
13.047	Neu5AcA2-3GalB1-4GlcNacB1-6(Neu5AcA2-6GalB1-3GlcNAcB1-2)ManA1-6(Neu5AcA2-3GalB1-4(Neu5AcA2-6)GlcNAcB1-2ManA1-3)ManB1-4GlcNAcB1-4GlcNAc?	7	13		38.005	GalB1-3GlcNacB1-6(GalB1-3GlcNAcB1-2)ManA1-6(Neu5AcA2-3GalB1-3GlcNAcB1-2ManA1-3)ManB1-4GlcNAcB1-4(FucA1-6)GlcNAc?	5	38		16.048	Neu5AcA2-3GalB1-4GlcNAcB1-2ManA1-3(GalB1-3GlcNAcB1-2(Neu5Aca2-6Galb1-4GlcNacb1-6)Mana1-6)ManB1-4GlcNAcB1-4GlcNAc?	7	16
13.048	Neu5AcA2-3GalB1-4GlcNacB1-6(Neu5AcA2-3GalB1-3GlcNAcB1-2)ManA1-6(Neu5AcA2-6GalB1-4(Neu5AcA2-6)GlcNAcB1-2ManA1-3)ManB1-4GlcNAcB1-4GlcNAc?	7	13		38.006	Neu5AcA2-3GalB1-3GlcNacB1-6(GalB1-3GlcNAcB1-2)ManA1-6(GalB1-3GlcNAcB1-2ManA1-3)ManB1-4GlcNAcB1-4(FucA1-6)GlcNAc?	5	38		16.049	Neu5AcA2-3GalB1-4GlcNAcB1-2ManA1-3(GalB1-3GlcNAcB1-2(Neu5Aca2-6Galb1-4GlcNacb1-6)Mana1-6)ManB1-4GlcNAcB1-4GlcNAc?	7	16
13.049	Neu5AcA2-3GalB1-3GlcNacB1-6(Neu5AcA2-6GalB1-4GlcNAcB1-2)ManA1-6(Neu5AcA2-6GalB1-4(Neu5AcA2-6)GlcNAcB1-2ManA1-3)ManB1-4GlcNAcB1-4GlcNAc?	7	13		39.001	Neu5AcA2-3GalB1-3GlcNacB1-4(Neu5AcA2-3GalB1-3GlcNAcB1-2)ManA1-3(Neu5AcA2-6GalB1-4GlcNAcB1-2ManA1-6)ManB1-4GlcNAcB1-4GlcNAc?	9	39		17.001	Neu5AcA2-6GalB1-4GlcNacB1-6(Neu5AcA2-6GalB1-3GlcNAcB1-2)ManA1-6(Neu5AcA2-3GalB1-3GlcNAcB1-2ManA1-3)ManB1-4GlcNAcB1-4GlcNAc?	2	17
13.05	Neu5AcA2-3GalB1-3GlcNacB1-6(Neu5AcA2-6GalB1-4GlcNAcB1-2)ManA1-6(Neu5AcA2-3GalB1-4(Neu5AcA2-6)GlcNAcB1-2ManA1-3)ManB1-4GlcNAcB1-4GlcNAc?	7	13		39.002	GalB1-3GlcNacB1-4(GalB1-3GlcNAcB1-2)ManA1-3(Neu5AcA2-6GalB1-4GlcNAcB1-2ManA1-6)ManB1-4GlcNAcB1-4(FucA1-6)GlcNAc?	9	39		17.002	Neu5AcA2-6GalB1-3GlcNacB1-6(Neu5AcA2-6GalB1-4GlcNAcB1-2)ManA1-6(Neu5AcA2-3GalB1-3GlcNAcB1-2ManA1-3)ManB1-4GlcNAcB1-4GlcNAc?	2	17
13.051	Neu5AcA2-3GalB1-3GlcNacB1-6(Neu5AcA2-3GalB1-4GlcNAcB1-2)ManA1-6(Neu5AcA2-6GalB1-4(Neu5AcA2-6)GlcNAcB1-2ManA1-3)ManB1-4GlcNAcB1-4GlcNAc?	7	13		39.003	GalB1-3GlcNacB1-4(GalB1-3GlcNAcB1-2)ManA1-3(Neu5AcA2-6GalB1-4GlcNAcB1-2ManA1-6)ManB1-4GlcNAcB1-4(FucA1-6)GlcNAc?	9	39		17.003	Neu5AcA2-6GalB1-3GlcNacB1-6(Neu5AcA2-3GalB1-4GlcNAcB1-2)ManA1-6(Neu5AcA2-3GalB1-3GlcNAcB1-2ManA1-3)ManB1-4GlcNAcB1-4GlcNAc?	2	17
13.052	Neu5AcA2-6GalB1-4(Neu5AcA2-6)GlcNAcB1-2(Neu5AcA2-3GalB1-3GlcNacB1-4)ManA1-3(Neu5AcA2-6GalB1-4GlcNAcB1-2ManA1-6)ManB1-4GlcNAcB1-4GlcNAc?	7	13		40.001	Neu5AcA2-3GalB1-3GlcNacB1-4(Neu5AcA2-3GalB1-3GlcNAcB1-2)ManA1-3(Neu5AcA2-3GalB1-4GlcNAcB1-2ManA1-6)ManB1-4GlcNAcB1-4GlcNAc?	5	40		17.004	Neu5AcA2-3GalB1-4GlcNacB1-6(Neu5AcA2-6GalB1-3GlcNAcB1-2)ManA1-6(Neu5AcA2-3GalB1-3GlcNAcB1-2ManA1-3)ManB1-4GlcNAcB1-4GlcNAc?	2	17
13.053	Neu5AcA2-3GalB1-4(Neu5AcA2-6)GlcNAcB1-2(Neu5AcA2-3GalB1-3GlcNacB1-4)ManA1-3(Neu5AcA2-6GalB1-4GlcNAcB1-2ManA1-6)ManB1-4GlcNAcB1-4GlcNAc?	7	13		40.002	GalB1-3GlcNacB1-4(GalB1-3GlcNAcB1-2)ManA1-3(Neu5AcA2-3GalB1-4GlcNAcB1-2ManA1-6)ManB1-4GlcNAcB1-4(FucA1-6)GlcNAc?	5	40		17.005	Neu5AcA2-3GalB1-4GlcNacB1-4(Neu5AcA2-6GalB1-3GlcNAcB1-2)ManA1-3(Neu5AcA2-3GalB1-3GlcNAcB1-2ManA1-6)ManB1-4GlcNAcB1-4GlcNAc?	2	17
13.054	Neu5AcA2-6GalB1-4(Neu5AcA2-6)GlcNAcB1-2(Neu5AcA2-3GalB1-4GlcNacB1-4)ManA1-3(Neu5AcA2-6GalB1-4GlcNAcB1-2ManA1-6)ManB1-4GlcNAcB1-4GlcNAc?	7	13		40.003	GalB1-3GlcNacB1-4(GalB1-3GlcNAcB1-2)ManA1-3(Neu5AcA2-3GalB1-4GlcNAcB1-2ManA1-6)ManB1-4GlcNAcB1-4(FucA1-6)GlcNAc?	5	40		17.006	Neu5AcA2-6GalB1-4GlcNacB1-4(Neu5AcA2-6GalB1-3GlcNAcB1-2)ManA1-3(Neu5AcA2-3GalB1-3GlcNAcB1-2ManA1-6)ManB1-4GlcNAcB1-4GlcNAc?	2	17
13.055	Neu5AcA2-6GalB1-3(Neu5AcA2-6)GlcNAcB1-2(Neu5AcA2-3GalB1-4GlcNacB1-4)ManA1-3(Neu5AcA2-6GalB1-4GlcNAcB1-2ManA1-6)ManB1-4GlcNAcB1-4GlcNAc?	7	13		40.004	Neu5AcA2-3GalB1-3GlcNAcB1-2(GalB1-3GlcNacB1-4)ManA1-3(GalB1-4GlcNAcB1-2ManA1-6)ManB1-4GlcNAcB1-4(FucA1-6)GlcNAc?	5	40		17.007	Neu5AcA2-6GalB1-3GlcNacB1-4(Neu5AcA2-6GalB1-4GlcNAcB1-2)ManA1-3(Neu5AcA2-3GalB1-3GlcNAcB1-2ManA1-6)ManB1-4GlcNAcB1-4GlcNAc?	2	17
13.056	Neu5AcA2-3GalB1-4(Neu5AcA2-6)GlcNAcB1-2(Neu5AcA2-3GalB1-4GlcNacB1-4)ManA1-3(Neu5AcA2-6GalB1-4GlcNAcB1-2ManA1-6)ManB1-4GlcNAcB1-4GlcNAc?	7	13		40.005	Neu5AcA2-3GalB1-3GlcNAcB1-2(GalB1-3GlcNacB1-4)ManA1-3(GalB1-4GlcNAcB1-2ManA1-6)ManB1-4GlcNAcB1-4(FucA1-6)GlcNAc?	5	40		17.008	Neu5AcA2-6GalB1-3GlcNacB1-4(Neu5AcA2-6GalB1-3GlcNAcB1-2)ManA1-3(Neu5AcA2-3GalB1-3GlcNAcB1-2ManA1-6)ManB1-4GlcNAcB1-4GlcNAc?	2	17
13.057	Neu5AcA2-3GalB1-3(Neu5AcA2-6)GlcNAcB1-2(Neu5AcA2-3GalB1-4GlcNacB1-4)ManA1-3(Neu5AcA2-6GalB1-4GlcNAcB1-2ManA1-6)ManB1-4GlcNAcB1-4GlcNAc?	7	13		40.006	Neu5AcA2-3GalB1-3GlcNacB1-4(GalB1-3GlcNAcB1-2)ManA1-3(GalB1-4GlcNAcB1-2ManA1-6)ManB1-4GlcNAcB1-4(FucA1-6)GlcNAc?	5	40		17.009	Neu5AcA2-6GalB1-3GlcNacB1-4(Neu5AcA2-3GalB1-4GlcNAcB1-2)ManA1-3(Neu5AcA2-3GalB1-3GlcNAcB1-2ManA1-6)ManB1-4GlcNAcB1-4GlcNAc?	2	17
13.058	Neu5AcA2-6GalB1-4(Neu5AcA2-6)GlcNAcB1-2(Neu5AcA2-6GalB1-4GlcNacB1-4)ManA1-3(Neu5AcA2-6GalB1-4GlcNAcB1-2ManA1-6)ManB1-4GlcNAcB1-4GlcNAc?	7	13		41.001	Neu5AcA2-3GalB1-4GlcNacB1-4(Neu5AcA2-6GalB1-4GlcNAcB1-2)ManA1-3(Neu5AcA2-6GalB1-3GlcNAcB1-2ManA1-6)ManB1-4GlcNAcB1-4GlcNAc?	7	41		17.016	Neu5AcA2-6GalB1-3(Neu5AcA2-6)GlcNAcB1-2(Neu5AcA2-3GalB1-4GlcNacB1-4)ManA1-3(Neu5AcA2-3GalB1-3GlcNAcB1-2ManA1-6)ManB1-4GlcNAcB1-4GlcNAc?	2	17
13.059	Neu5AcA2-6GalB1-3(Neu5AcA2-6)GlcNAcB1-2(Neu5AcA2-6GalB1-4GlcNacB1-4)ManA1-3(Neu5AcA2-6GalB1-4GlcNAcB1-2ManA1-6)ManB1-4GlcNAcB1-4GlcNAc?	7	13		41.002	Neu5AcA2-6GalB1-4GlcNacB1-4(Neu5AcA2-6GalB1-4GlcNAcB1-2)ManA1-3(Neu5AcA2-6GalB1-3GlcNAcB1-2ManA1-6)ManB1-4GlcNAcB1-4GlcNAc?	7	41		17.017	Neu5AcA2-6GalB1-3(Neu5AcA2-6)GlcNAcB1-2(Neu5AcA2-6GalB1-4GlcNacB1-4)ManA1-3(Neu5AcA2-3GalB1-3GlcNAcB1-2ManA1-6)ManB1-4GlcNAcB1-4GlcNAc?	2	17
13.06	Neu5AcA2-3GalB1-4(Neu5AcA2-6)GlcNAcB1-2(Neu5AcA2-6GalB1-4GlcNacB1-4)ManA1-3(Neu5AcA2-6GalB1-4GlcNAcB1-2ManA1-6)ManB1-4GlcNAcB1-4GlcNAc?	7	13		41.003	Neu5AcA2-6GalB1-4GlcNacB1-4(Neu5AcA2-3GalB1-4GlcNAcB1-2)ManA1-3(Neu5AcA2-6GalB1-3GlcNAcB1-2ManA1-6)ManB1-4GlcNAcB1-4GlcNAc?	7	41		17.018	Neu5AcA2-6GalB1-4(Neu5AcA2-6)GlcNAcB1-2(Neu5AcA2-6GalB1-3GlcNacB1-4)ManA1-3(Neu5AcA2-3GalB1-3GlcNAcB1-2ManA1-6)ManB1-4GlcNAcB1-4GlcNAc?	2	17
13.061	Neu5AcA2-3GalB1-3(Neu5AcA2-6)GlcNAcB1-2(Neu5AcA2-6GalB1-4GlcNacB1-4)ManA1-3(Neu5AcA2-6GalB1-4GlcNAcB1-2ManA1-6)ManB1-4GlcNAcB1-4GlcNAc?	7	13		42.001	Neu5AcA2-3GalB1-4GlcNacB1-4(Neu5AcA2-6GalB1-3GlcNAcB1-2)ManA1-3(Neu5AcA2-6GalB1-3GlcNAcB1-2ManA1-6)ManB1-4GlcNAcB1-4GlcNAc?	2	42		17.019	Neu5AcA2-6GalB1-3(Neu5AcA2-6)GlcNAcB1-2(Neu5AcA2-6GalB1-3GlcNacB1-4)ManA1-3(Neu5AcA2-3GalB1-3GlcNAcB1-2ManA1-6)ManB1-4GlcNAcB1-4GlcNAc?	2	17
13.062	Neu5AcA2-6GalB1-4(Neu5AcA2-6)GlcNAcB1-2(Neu5AcA2-6GalB1-3GlcNacB1-4)ManA1-3(Neu5AcA2-6GalB1-4GlcNAcB1-2ManA1-6)ManB1-4GlcNAcB1-4GlcNAc?	7	13		42.002	Neu5AcA2-3GalB1-4GlcNacB1-4(Neu5AcA2-3GalB1-3GlcNAcB1-2)ManA1-3(Neu5AcA2-6GalB1-3GlcNAcB1-2ManA1-6)ManB1-4GlcNAcB1-4GlcNAc?	2	42		17.02	Neu5AcA2-3GalB1-4(Neu5AcA2-6)GlcNAcB1-2(Neu5AcA2-6GalB1-3GlcNacB1-4)ManA1-3(Neu5AcA2-3GalB1-3GlcNAcB1-2ManA1-6)ManB1-4GlcNAcB1-4GlcNAc?	2	17
13.063	Neu5AcA2-3GalB1-4(Neu5AcA2-6)GlcNAcB1-2(Neu5AcA2-6GalB1-3GlcNacB1-4)ManA1-3(Neu5AcA2-6GalB1-4GlcNAcB1-2ManA1-6)ManB1-4GlcNAcB1-4GlcNAc?	7	13		42.003	GalB1-4GlcNacB1-4(GalB1-3GlcNAcB1-2)ManA1-3(Neu5AcA2-6GalB1-3GlcNAcB1-2ManA1-6)ManB1-4GlcNAcB1-4(FucA1-6)GlcNAc?	2	42		17.021	Neu5AcA2-6GalB1-3(Neu5AcA2-6)GlcNAcB1-2(Neu5AcA2-6GalB1-4GlcNacB1-6)ManA1-6(Neu5AcA2-3GalB1-3GlcNAcB1-2ManA1-3)ManB1-4GlcNAcB1-4GlcNAc?	2	17
13.064	Neu5AcA2-6GalB1-3(Neu5AcA2-6)GlcNAcB1-2(Neu5AcA2-6GalB1-4GlcNacB1-6)ManA1-6(Neu5AcA2-6GalB1-4GlcNAcB1-2ManA1-3)ManB1-4GlcNAcB1-4GlcNAc?	7	13		42.004	GalB1-4GlcNacB1-4(GalB1-3GlcNAcB1-2)ManA1-3(Neu5AcA2-6GalB1-3GlcNAcB1-2ManA1-6)ManB1-4GlcNAcB1-4(FucA1-6)GlcNAc?	2	42		17.022	Neu5AcA2-6GalB1-4(Neu5AcA2-6)GlcNAcB1-2(Neu5AcA2-6GalB1-3GlcNacB1-6)ManA1-6(Neu5AcA2-3GalB1-3GlcNAcB1-2ManA1-3)ManB1-4GlcNAcB1-4GlcNAc?	2	17
13.065	Neu5AcA2-3GalB1-3(Neu5AcA2-6)GlcNAcB1-2(Neu5AcA2-6GalB1-4GlcNacB1-6)ManA1-6(Neu5AcA2-6GalB1-4GlcNAcB1-2ManA1-3)ManB1-4GlcNAcB1-4GlcNAc?	7	13		42.005	GalB1-4GlcNacB1-4(GalB1-3GlcNAcB1-2)ManA1-6(Neu5AcA2-6GalB1-3GlcNAcB1-2ManA1-3)ManB1-4GlcNAcB1-4(FucA1-6)GlcNAc?	2	42		17.023	Neu5AcA2-3GalB1-4(Neu5AcA2-6)GlcNAcB1-2(Neu5AcA2-6GalB1-3GlcNacB1-6)ManA1-6(Neu5AcA2-3GalB1-3GlcNAcB1-2ManA1-3)ManB1-4GlcNAcB1-4GlcNAc?	2	17
13.066	Neu5AcA2-6GalB1-4(Neu5AcA2-6)GlcNAcB1-2(Neu5AcA2-6GalB1-3GlcNacB1-6)ManA1-6(Neu5AcA2-6GalB1-4GlcNAcB1-2ManA1-3)ManB1-4GlcNAcB1-4GlcNAc?	7	13		42.006	GalB1-4GlcNacB1-4(GalB1-3GlcNAcB1-2)ManA1-6(Neu5AcA2-6GalB1-3GlcNAcB1-2ManA1-3)ManB1-4GlcNAcB1-4(FucA1-6)GlcNAc?	2	42		17.024	Neu5AcA2-6GalB1-3(Neu5AcA2-6)GlcNAcB1-2(Neu5AcA2-3GalB1-4GlcNacB1-6)ManA1-6(Neu5AcA2-3GalB1-3GlcNAcB1-2ManA1-3)ManB1-4GlcNAcB1-4GlcNAc?	2	17
13.067	Neu5AcA2-3GalB1-4(Neu5AcA2-6)GlcNAcB1-2(Neu5AcA2-6GalB1-3GlcNacB1-6)ManA1-6(Neu5AcA2-6GalB1-4GlcNAcB1-2ManA1-3)ManB1-4GlcNAcB1-4GlcNAc?	7	13		43.001	Neu5AcA2-3GalB1-4GlcNacB1-4(Neu5AcA2-3GalB1-4GlcNAcB1-2)ManA1-3(Neu5AcA2-6GalB1-3GlcNAcB1-2ManA1-6)ManB1-4GlcNAcB1-4GlcNAc?	10	43		17.025	Neu5AcA2-6GalB1-3GlcNAcB1-2(Neu5Aca2-3Galb1-4GlcNacb1-4)Mana1-3(GalB1-3GlcNAcB1-2ManA1-6)ManB1-4GlcNAcB1-4GlcNAc?	2	17
13.068	Neu5AcA2-6GalB1-3(Neu5AcA2-6)GlcNAcB1-2(Neu5AcA2-3GalB1-4GlcNacB1-6)ManA1-6(Neu5AcA2-6GalB1-4GlcNAcB1-2ManA1-3)ManB1-4GlcNAcB1-4GlcNAc?	7	13		43.002	GalB1-4GlcNacB1-4(GalB1-4GlcNAcB1-2)ManA1-3(Neu5AcA2-6GalB1-3GlcNAcB1-2ManA1-6)ManB1-4GlcNAcB1-4(FucA1-6)GlcNAc?	13	43		17.026	Neu5AcA2-6GalB1-3GlcNAcB1-2(Neu5Aca2-3Galb1-4GlcNacb1-4)Mana1-3(GalB1-3GlcNAcB1-2ManA1-6)ManB1-4GlcNAcB1-4GlcNAc?	2	17
13.069	Neu5AcA2-3GalB1-3(Neu5AcA2-6)GlcNAcB1-2(Neu5AcA2-3GalB1-4GlcNacB1-6)ManA1-6(Neu5AcA2-6GalB1-4GlcNAcB1-2ManA1-3)ManB1-4GlcNAcB1-4GlcNAc?	7	13		43.003	GalB1-4GlcNacB1-4(GalB1-4GlcNAcB1-2)ManA1-3(Neu5AcA2-6GalB1-3GlcNAcB1-2ManA1-6)ManB1-4GlcNAcB1-4(FucA1-6)GlcNAc?	13	43		17.027	Neu5AcA2-3GalB1-3GlcNAcB1-2ManA1-6(GalB1-4GlcNAcB1-2(Neu5Aca2-6Galb1-3GlcNacb1-4)Mana1-3)ManB1-4GlcNAcB1-4GlcNAc?	2	17
13.07	Neu5AcA2-6GalB1-4(Neu5AcA2-6)GlcNAcB1-2(Neu5AcA2-3GalB1-3GlcNacB1-6)ManA1-6(Neu5AcA2-6GalB1-4GlcNAcB1-2ManA1-3)ManB1-4GlcNAcB1-4GlcNAc?	7	13		43.004	GalB1-4GlcNacB1-4(GalB1-4GlcNAcB1-2)ManA1-6(Neu5AcA2-6GalB1-3GlcNAcB1-2ManA1-3)ManB1-4GlcNAcB1-4(FucA1-6)GlcNAc?	13	43		17.028	Neu5AcA2-3GalB1-3GlcNAcB1-2ManA1-6(GalB1-4GlcNAcB1-2(Neu5Aca2-6Galb1-3GlcNacb1-4)Mana1-3)ManB1-4GlcNAcB1-4GlcNAc?	2	17
13.071	Neu5AcA2-3GalB1-4(Neu5AcA2-6)GlcNAcB1-2(Neu5AcA2-3GalB1-3GlcNacB1-6)ManA1-6(Neu5AcA2-6GalB1-4GlcNAcB1-2ManA1-3)ManB1-4GlcNAcB1-4GlcNAc?	7	13		43.005	GalB1-4GlcNacB1-4(GalB1-4GlcNAcB1-2)ManA1-6(Neu5AcA2-6GalB1-3GlcNAcB1-2ManA1-3)ManB1-4GlcNAcB1-4(FucA1-6)GlcNAc?	13	43		17.029	Neu5AcA2-6GalB1-4GlcNAcB1-2(Neu5Aca2-6Galb1-3GlcNacb1-4)Mana1-3(GalB1-3GlcNAcB1-2ManA1-6)ManB1-4GlcNAcB1-4GlcNAc?	2	17
13.072	Neu5AcA2-3GalB1-3GlcNacB1-4(Neu5AcA2-6GalB1-4GlcNAcB1-2)ManA1-3(Neu5AcA2-6GalB1-4(Neu5AcA2-6)GlcNAcB1-2ManA1-6)ManB1-4GlcNAcB1-4GlcNAc?	7	13		44.001	Neu5AcA2-3GalB1-4GlcNacB1-4(Neu5AcA2-6GalB1-4GlcNAcB1-2)ManA1-3(Neu5AcA2-3GalB1-3GlcNAcB1-2ManA1-6)ManB1-4GlcNAcB1-4GlcNAc?	7	44		17.03	Neu5AcA2-6GalB1-3GlcNAcB1-2(Neu5Aca2-6Galb1-3GlcNacb1-4)Mana1-3(GalB1-3GlcNAcB1-2ManA1-6)ManB1-4GlcNAcB1-4GlcNAc?	2	17
13.073	Neu5AcA2-3GalB1-3GlcNacB1-4(Neu5AcA2-3GalB1-4GlcNAcB1-2)ManA1-3(Neu5AcA2-6GalB1-4(Neu5AcA2-6)GlcNAcB1-2ManA1-6)ManB1-4GlcNAcB1-4GlcNAc?	7	13		44.002	Neu5AcA2-6GalB1-4GlcNacB1-4(Neu5AcA2-6GalB1-4GlcNAcB1-2)ManA1-3(Neu5AcA2-3GalB1-3GlcNAcB1-2ManA1-6)ManB1-4GlcNAcB1-4GlcNAc?	7	44		17.031	Neu5AcA2-3GalB1-4GlcNAcB1-2(Neu5Aca2-6Galb1-3GlcNacb1-4)Mana1-3(GalB1-3GlcNAcB1-2ManA1-6)ManB1-4GlcNAcB1-4GlcNAc?	2	17
13.074	Neu5AcA2-3GalB1-3GlcNacB1-4(Neu5AcA2-6GalB1-4GlcNAcB1-2)ManA1-3(Neu5AcA2-3GalB1-4(Neu5AcA2-6)GlcNAcB1-2ManA1-6)ManB1-4GlcNAcB1-4GlcNAc?	7	13		44.003	Neu5AcA2-6GalB1-4GlcNacB1-4(Neu5AcA2-3GalB1-4GlcNAcB1-2)ManA1-3(Neu5AcA2-3GalB1-3GlcNAcB1-2ManA1-6)ManB1-4GlcNAcB1-4GlcNAc?	7	44		17.032	Neu5AcA2-6GalB1-4GlcNAcB1-2(Neu5Aca2-6Galb1-3GlcNacb1-4)Mana1-3(GalB1-3GlcNAcB1-2ManA1-6)ManB1-4GlcNAcB1-4GlcNAc?	2	17
13.075	Neu5AcA2-3GalB1-4GlcNacB1-4(Neu5AcA2-6GalB1-4GlcNAcB1-2)ManA1-3(Neu5AcA2-6GalB1-4(Neu5AcA2-6)GlcNAcB1-2ManA1-6)ManB1-4GlcNAcB1-4GlcNAc?	7	13		44.004	Neu5AcA2-6GalB1-4GlcNAcB1-2(GalB1-4GlcNacB1-4)ManA1-3(GalB1-3GlcNAcB1-2ManA1-6)ManB1-4GlcNAcB1-4(FucA1-6)GlcNAc?	7	44		17.033	Neu5AcA2-6GalB1-3GlcNAcB1-2(Neu5Aca2-6Galb1-3GlcNacb1-4)Mana1-3(GalB1-3GlcNAcB1-2ManA1-6)ManB1-4GlcNAcB1-4GlcNAc?	2	17
13.076	Neu5AcA2-3GalB1-4GlcNacB1-4(Neu5AcA2-6GalB1-3GlcNAcB1-2)ManA1-3(Neu5AcA2-6GalB1-4(Neu5AcA2-6)GlcNAcB1-2ManA1-6)ManB1-4GlcNAcB1-4GlcNAc?	7	13		44.005	Neu5AcA2-6GalB1-4GlcNAcB1-2(GalB1-4GlcNacB1-4)ManA1-3(GalB1-3GlcNAcB1-2ManA1-6)ManB1-4GlcNAcB1-4(FucA1-6)GlcNAc?	7	44		17.034	Neu5AcA2-3GalB1-4GlcNAcB1-2(Neu5Aca2-6Galb1-3GlcNacb1-4)Mana1-3(GalB1-3GlcNAcB1-2ManA1-6)ManB1-4GlcNAcB1-4GlcNAc?	2	17
13.077	Neu5AcA2-3GalB1-4GlcNacB1-4(Neu5AcA2-3GalB1-3GlcNAcB1-2)ManA1-3(Neu5AcA2-6GalB1-4(Neu5AcA2-6)GlcNAcB1-2ManA1-6)ManB1-4GlcNAcB1-4GlcNAc?	7	13		44.006	Neu5AcA2-6GalB1-4GlcNAcB1-2(GalB1-4GlcNacB1-4)ManA1-6(GalB1-3GlcNAcB1-2ManA1-3)ManB1-4GlcNAcB1-4(FucA1-6)GlcNAc?	7	44		17.035	Neu5AcA2-6GalB1-3GlcNAcB1-2(Neu5Aca2-6Galb1-4GlcNacb1-4)Mana1-3(GalB1-3GlcNAcB1-2ManA1-6)ManB1-4GlcNAcB1-4GlcNAc?	2	17
13.078	Neu5AcA2-3GalB1-4GlcNacB1-4(Neu5AcA2-6GalB1-4GlcNAcB1-2)ManA1-3(Neu5AcA2-3GalB1-4(Neu5AcA2-6)GlcNAcB1-2ManA1-6)ManB1-4GlcNAcB1-4GlcNAc?	7	13		44.007	Neu5AcA2-6GalB1-4GlcNAcB1-2(GalB1-4GlcNacB1-4)ManA1-6(GalB1-3GlcNAcB1-2ManA1-3)ManB1-4GlcNAcB1-4(FucA1-6)GlcNAc?	7	44		17.036	Neu5AcA2-6GalB1-3GlcNAcB1-2(Neu5Aca2-6Galb1-4GlcNacb1-4)Mana1-3(GalB1-3GlcNAcB1-2ManA1-6)ManB1-4GlcNAcB1-4GlcNAc?	2	17
13.079	Neu5AcA2-3GalB1-4GlcNacB1-4(Neu5AcA2-6GalB1-3GlcNAcB1-2)ManA1-3(Neu5AcA2-3GalB1-4(Neu5AcA2-6)GlcNAcB1-2ManA1-6)ManB1-4GlcNAcB1-4GlcNAc?	7	13		44.008	Neu5AcA2-6GalB1-4GlcNacB1-4(GalB1-4GlcNAcB1-2)ManA1-3(GalB1-3GlcNAcB1-2ManA1-6)ManB1-4GlcNAcB1-4(FucA1-6)GlcNAc?	7	44		17.037	Neu5AcA2-6GalB1-3GlcNAcB1-2(Neu5Aca2-3Galb1-4GlcNacb1-6)Mana1-6(GalB1-3GlcNAcB1-2ManA1-3)ManB1-4GlcNAcB1-4GlcNAc?	2	17
13.08	Neu5AcA2-6GalB1-4GlcNacB1-4(Neu5AcA2-6GalB1-4GlcNAcB1-2)ManA1-3(Neu5AcA2-6GalB1-4(Neu5AcA2-6)GlcNAcB1-2ManA1-6)ManB1-4GlcNAcB1-4GlcNAc?	7	13		45.001	Neu5AcA2-3GalB1-4GlcNacB1-4(Neu5AcA2-3GalB1-4GlcNAcB1-2)ManA1-3(Neu5AcA2-3GalB1-3GlcNAcB1-2ManA1-6)ManB1-4GlcNAcB1-4GlcNAc?	3	45		17.038	Neu5AcA2-6GalB1-3GlcNAcB1-2(Neu5Aca2-3Galb1-4GlcNacb1-6)Mana1-6(GalB1-3GlcNAcB1-2ManA1-3)ManB1-4GlcNAcB1-4GlcNAc?	2	17
13.081	Neu5AcA2-6GalB1-4GlcNacB1-4(Neu5AcA2-6GalB1-3GlcNAcB1-2)ManA1-3(Neu5AcA2-6GalB1-4(Neu5AcA2-6)GlcNAcB1-2ManA1-6)ManB1-4GlcNAcB1-4GlcNAc?	7	13		45.002	GalB1-4GlcNacB1-4(GalB1-4GlcNAcB1-2)ManA1-3(Neu5AcA2-3GalB1-3GlcNAcB1-2ManA1-6)ManB1-4GlcNAcB1-4(FucA1-6)GlcNAc?	14	45		17.039	Neu5AcA2-6GalB1-4GlcNAcB1-2(Neu5Aca2-6Galb1-3GlcNacb1-6)Mana1-6(GalB1-3GlcNAcB1-2ManA1-3)ManB1-4GlcNAcB1-4GlcNAc?	2	17
13.082	Neu5AcA2-6GalB1-4GlcNacB1-4(Neu5AcA2-3GalB1-4GlcNAcB1-2)ManA1-3(Neu5AcA2-6GalB1-4(Neu5AcA2-6)GlcNAcB1-2ManA1-6)ManB1-4GlcNAcB1-4GlcNAc?	7	13		45.003	GalB1-4GlcNacB1-4(GalB1-4GlcNAcB1-2)ManA1-3(Neu5AcA2-3GalB1-3GlcNAcB1-2ManA1-6)ManB1-4GlcNAcB1-4(FucA1-6)GlcNAc?	14	45		17.04	Neu5AcA2-6GalB1-4GlcNAcB1-2(Neu5Aca2-6Galb1-3GlcNacb1-6)Mana1-6(GalB1-3GlcNAcB1-2ManA1-3)ManB1-4GlcNAcB1-4GlcNAc?	2	17
13.083	Neu5AcA2-6GalB1-4GlcNacB1-4(Neu5AcA2-3GalB1-3GlcNAcB1-2)ManA1-3(Neu5AcA2-6GalB1-4(Neu5AcA2-6)GlcNAcB1-2ManA1-6)ManB1-4GlcNAcB1-4GlcNAc?	7	13		45.004	Neu5AcA2-3GalB1-4GlcNAcB1-2(GalB1-4GlcNacB1-4)ManA1-3(GalB1-3GlcNAcB1-2ManA1-6)ManB1-4GlcNAcB1-4(FucA1-6)GlcNAc?	3	45		17.041	Neu5AcA2-3GalB1-4GlcNAcB1-2(Neu5Aca2-6Galb1-3GlcNacb1-6)Mana1-6(GalB1-3GlcNAcB1-2ManA1-3)ManB1-4GlcNAcB1-4GlcNAc?	2	17
13.084	Neu5AcA2-6GalB1-4GlcNacB1-4(Neu5AcA2-6GalB1-4GlcNAcB1-2)ManA1-3(Neu5AcA2-3GalB1-4(Neu5AcA2-6)GlcNAcB1-2ManA1-6)ManB1-4GlcNAcB1-4GlcNAc?	7	13		45.005	Neu5AcA2-3GalB1-4GlcNAcB1-2(GalB1-4GlcNacB1-4)ManA1-3(GalB1-3GlcNAcB1-2ManA1-6)ManB1-4GlcNAcB1-4(FucA1-6)GlcNAc?	3	45		17.042	Neu5AcA2-3GalB1-4GlcNAcB1-2(Neu5Aca2-6Galb1-3GlcNacb1-6)Mana1-6(GalB1-3GlcNAcB1-2ManA1-3)ManB1-4GlcNAcB1-4GlcNAc?	2	17
13.085	Neu5AcA2-6GalB1-4GlcNacB1-4(Neu5AcA2-6GalB1-3GlcNAcB1-2)ManA1-3(Neu5AcA2-3GalB1-4(Neu5AcA2-6)GlcNAcB1-2ManA1-6)ManB1-4GlcNAcB1-4GlcNAc?	7	13		45.006	Neu5AcA2-3GalB1-4GlcNAcB1-2(GalB1-4GlcNacB1-4)ManA1-6(GalB1-3GlcNAcB1-2ManA1-3)ManB1-4GlcNAcB1-4(FucA1-6)GlcNAc?	3	45		17.043	Neu5AcA2-3GalB1-3GlcNAcB1-2ManA1-3(GalB1-4GlcNAcB1-2(Neu5Aca2-6Galb1-3GlcNacb1-6)Mana1-6)ManB1-4GlcNAcB1-4GlcNAc?	2	17
13.086	Neu5AcA2-6GalB1-4GlcNacB1-4(Neu5AcA2-3GalB1-4GlcNAcB1-2)ManA1-3(Neu5AcA2-3GalB1-4(Neu5AcA2-6)GlcNAcB1-2ManA1-6)ManB1-4GlcNAcB1-4GlcNAc?	7	13		45.007	Neu5AcA2-3GalB1-4GlcNAcB1-2(GalB1-4GlcNacB1-4)ManA1-6(GalB1-3GlcNAcB1-2ManA1-3)ManB1-4GlcNAcB1-4(FucA1-6)GlcNAc?	3	45		17.044	Neu5AcA2-3GalB1-3GlcNAcB1-2ManA1-3(GalB1-4GlcNAcB1-2(Neu5Aca2-6Galb1-3GlcNacb1-6)Mana1-6)ManB1-4GlcNAcB1-4GlcNAc?	2	17
13.087	Neu5AcA2-6GalB1-4GlcNacB1-4(Neu5AcA2-3GalB1-3GlcNAcB1-2)ManA1-3(Neu5AcA2-3GalB1-4(Neu5AcA2-6)GlcNAcB1-2ManA1-6)ManB1-4GlcNAcB1-4GlcNAc?	7	13		45.008	GalB1-4GlcNacB1-4(GalB1-4GlcNAcB1-2)ManA1-6(Neu5AcA2-3GalB1-3GlcNAcB1-2ManA1-3)ManB1-4GlcNAcB1-4(FucA1-6)GlcNAc?	14	45		17.045	Neu5AcA2-6GalB1-3GlcNAcB1-2(Neu5Aca2-6Galb1-4GlcNacb1-6)Mana1-6(GalB1-3GlcNAcB1-2ManA1-3)ManB1-4GlcNAcB1-4GlcNAc?	2	17
13.088	Neu5AcA2-6GalB1-3GlcNacB1-4(Neu5AcA2-6GalB1-4GlcNAcB1-2)ManA1-3(Neu5AcA2-6GalB1-4(Neu5AcA2-6)GlcNAcB1-2ManA1-6)ManB1-4GlcNAcB1-4GlcNAc?	7	13		45.009	GalB1-4GlcNacB1-4(GalB1-4GlcNAcB1-2)ManA1-6(Neu5AcA2-3GalB1-3GlcNAcB1-2ManA1-3)ManB1-4GlcNAcB1-4(FucA1-6)GlcNAc?	14	45		17.046	Neu5AcA2-6GalB1-3GlcNAcB1-2(Neu5Aca2-6Galb1-4GlcNacb1-6)Mana1-6(GalB1-3GlcNAcB1-2ManA1-3)ManB1-4GlcNAcB1-4GlcNAc?	2	17
13.089	Neu5AcA2-6GalB1-3GlcNacB1-4(Neu5AcA2-3GalB1-4GlcNAcB1-2)ManA1-3(Neu5AcA2-6GalB1-4(Neu5AcA2-6)GlcNAcB1-2ManA1-6)ManB1-4GlcNAcB1-4GlcNAc?	7	13		45.01	Neu5AcA2-3GalB1-4GlcNacB1-4(GalB1-4GlcNAcB1-2)ManA1-3(GalB1-3GlcNAcB1-2ManA1-6)ManB1-4GlcNAcB1-4(FucA1-6)GlcNAc?	3	45		18.001	Neu5AcA2-6GalB1-4GlcNacB1-6(Neu5AcA2-3GalB1-4GlcNAcB1-2)ManA1-6(Neu5AcA2-3GalB1-4GlcNAcB1-2ManA1-3)ManB1-4GlcNAcB1-4GlcNAc?	8	18
13.09	Neu5AcA2-6GalB1-3GlcNacB1-4(Neu5AcA2-6GalB1-4GlcNAcB1-2)ManA1-3(Neu5AcA2-3GalB1-4(Neu5AcA2-6)GlcNAcB1-2ManA1-6)ManB1-4GlcNAcB1-4GlcNAc?	7	13		46.001	Neu5AcA2-3GalB1-4GlcNacB1-4(Neu5AcA2-3GalB1-3GlcNAcB1-2)ManA1-3(Neu5AcA2-3GalB1-3GlcNAcB1-2ManA1-6)ManB1-4GlcNAcB1-4GlcNAc?	5	46		18.003	Neu5AcA2-3GalB1-4GlcNAcB1-2(Neu5Aca2-6Galb1-4GlcNacb1-6)Mana1-6(GalB1-4GlcNAcB1-2ManA1-3)ManB1-4GlcNAcB1-4GlcNAc?	8	18
13.091	Neu5AcA2-6GalB1-3GlcNacB1-4(Neu5AcA2-3GalB1-4GlcNAcB1-2)ManA1-3(Neu5AcA2-3GalB1-4(Neu5AcA2-6)GlcNAcB1-2ManA1-6)ManB1-4GlcNAcB1-4GlcNAc?	7	13		46.002	GalB1-4GlcNacB1-4(GalB1-3GlcNAcB1-2)ManA1-3(Neu5AcA2-3GalB1-3GlcNAcB1-2ManA1-6)ManB1-4GlcNAcB1-4(FucA1-6)GlcNAc?	5	46		18.004	Neu5AcA2-3GalB1-4GlcNAcB1-2(Neu5Aca2-6Galb1-4GlcNacb1-6)Mana1-6(GalB1-4GlcNAcB1-2ManA1-3)ManB1-4GlcNAcB1-4GlcNAc?	8	18
13.092	Neu5AcA2-6GalB1-4GlcNAcB1-2ManA1-6(GalB1-4GlcNAcB1-2(Neu5Aca2-3Galb1-3GlcNacb1-4)Mana1-3)ManB1-4GlcNAcB1-4GlcNAc?	7	13		46.003	GalB1-4GlcNacB1-4(GalB1-3GlcNAcB1-2)ManA1-3(Neu5AcA2-3GalB1-3GlcNAcB1-2ManA1-6)ManB1-4GlcNAcB1-4(FucA1-6)GlcNAc?	5	46		18.005	Neu5AcA2-3GalB1-4GlcNAcB1-2ManA1-3(GalB1-4GlcNAcB1-2(Neu5Aca2-6Galb1-4GlcNacb1-6)Mana1-6)ManB1-4GlcNAcB1-4GlcNAc?	8	18
13.093	Neu5AcA2-6GalB1-4GlcNAcB1-2ManA1-6(GalB1-4GlcNAcB1-2(Neu5Aca2-3Galb1-3GlcNacb1-4)Mana1-3)ManB1-4GlcNAcB1-4GlcNAc?	7	13		46.004	Neu5AcA2-3GalB1-3GlcNAcB1-2(GalB1-4GlcNacB1-4)ManA1-3(GalB1-3GlcNAcB1-2ManA1-6)ManB1-4GlcNAcB1-4(FucA1-6)GlcNAc?	5	46		18.006	Neu5AcA2-3GalB1-4GlcNAcB1-2ManA1-3(GalB1-4GlcNAcB1-2(Neu5Aca2-6Galb1-4GlcNacb1-6)Mana1-6)ManB1-4GlcNAcB1-4GlcNAc?	8	18
13.094	Neu5AcA2-6GalB1-4GlcNAcB1-2ManA1-6(GalB1-3GlcNAcB1-2(Neu5Aca2-3Galb1-4GlcNacb1-4)Mana1-3)ManB1-4GlcNAcB1-4GlcNAc?	7	13		46.005	Neu5AcA2-3GalB1-3GlcNAcB1-2(GalB1-4GlcNacB1-4)ManA1-3(GalB1-3GlcNAcB1-2ManA1-6)ManB1-4GlcNAcB1-4(FucA1-6)GlcNAc?	5	46		19.001	Neu5AcA2-6GalB1-4GlcNacB1-6(Neu5AcA2-3GalB1-3GlcNAcB1-2)ManA1-6(Neu5AcA2-3GalB1-3GlcNAcB1-2ManA1-3)ManB1-4GlcNAcB1-4GlcNAc?	9	19
13.095	Neu5AcA2-6GalB1-4GlcNAcB1-2ManA1-6(GalB1-3GlcNAcB1-2(Neu5Aca2-3Galb1-4GlcNacb1-4)Mana1-3)ManB1-4GlcNAcB1-4GlcNAc?	7	13		46.006	Neu5AcA2-3GalB1-3GlcNAcB1-2(GalB1-4GlcNacB1-4)ManA1-6(GalB1-3GlcNAcB1-2ManA1-3)ManB1-4GlcNAcB1-4(FucA1-6)GlcNAc?	5	46		19.002	Neu5AcA2-3GalB1-3GlcNacB1-6(Neu5AcA2-6GalB1-4GlcNAcB1-2)ManA1-6(Neu5AcA2-3GalB1-3GlcNAcB1-2ManA1-3)ManB1-4GlcNAcB1-4GlcNAc?	9	19
13.096	Neu5AcA2-6GalB1-4GlcNAcB1-2ManA1-6(GalB1-4GlcNAcB1-2(Neu5Aca2-6Galb1-3GlcNacb1-4)Mana1-3)ManB1-4GlcNAcB1-4GlcNAc?	7	13		46.007	Neu5AcA2-3GalB1-3GlcNAcB1-2(GalB1-4GlcNacB1-4)ManA1-6(GalB1-3GlcNAcB1-2ManA1-3)ManB1-4GlcNAcB1-4(FucA1-6)GlcNAc?	5	46		19.003	Neu5AcA2-3GalB1-3GlcNacB1-4(Neu5AcA2-3GalB1-3GlcNAcB1-2)ManA1-3(Neu5AcA2-6GalB1-3GlcNAcB1-2ManA1-6)ManB1-4GlcNAcB1-4GlcNAc?	9	19
13.097	Neu5AcA2-6GalB1-4GlcNAcB1-2ManA1-6(GalB1-4GlcNAcB1-2(Neu5Aca2-6Galb1-3GlcNacb1-4)Mana1-3)ManB1-4GlcNAcB1-4GlcNAc?	7	13		46.008	GalB1-4GlcNacB1-4(GalB1-3GlcNAcB1-2)ManA1-6(Neu5AcA2-3GalB1-3GlcNAcB1-2ManA1-3)ManB1-4GlcNAcB1-4(FucA1-6)GlcNAc?	5	46		19.004	Neu5AcA2-3GalB1-3GlcNacB1-4(Neu5AcA2-6GalB1-4GlcNAcB1-2)ManA1-3(Neu5AcA2-3GalB1-3GlcNAcB1-2ManA1-6)ManB1-4GlcNAcB1-4GlcNAc?	9	19
13.098	Neu5AcA2-6GalB1-4GlcNAcB1-2ManA1-6(GalB1-4GlcNAcB1-2(Neu5Aca2-6Galb1-4GlcNacb1-4)Mana1-3)ManB1-4GlcNAcB1-4GlcNAc?	7	13		46.009	GalB1-4GlcNacB1-4(GalB1-3GlcNAcB1-2)ManA1-6(Neu5AcA2-3GalB1-3GlcNAcB1-2ManA1-3)ManB1-4GlcNAcB1-4(FucA1-6)GlcNAc?	5	46		19.005	Neu5AcA2-3GalB1-3GlcNacB1-4(Neu5AcA2-6GalB1-3GlcNAcB1-2)ManA1-3(Neu5AcA2-3GalB1-3GlcNAcB1-2ManA1-6)ManB1-4GlcNAcB1-4GlcNAc?	9	19
13.099	Neu5AcA2-6GalB1-4GlcNAcB1-2ManA1-6(GalB1-3GlcNAcB1-2(Neu5Aca2-6Galb1-4GlcNacb1-4)Mana1-3)ManB1-4GlcNAcB1-4GlcNAc?	7	13		46.01	Neu5AcA2-3GalB1-4GlcNacB1-4(GalB1-3GlcNAcB1-2)ManA1-3(GalB1-3GlcNAcB1-2ManA1-6)ManB1-4GlcNAcB1-4(FucA1-6)GlcNAc?	5	46		19.006	Neu5AcA2-6GalB1-4GlcNacB1-4(Neu5AcA2-3GalB1-3GlcNAcB1-2)ManA1-3(Neu5AcA2-3GalB1-3GlcNAcB1-2ManA1-6)ManB1-4GlcNAcB1-4GlcNAc?	9	19
13.1	Neu5AcA2-6GalB1-4GlcNAcB1-2ManA1-6(GalB1-4GlcNAcB1-2(Neu5Aca2-6Galb1-4GlcNacb1-4)Mana1-3)ManB1-4GlcNAcB1-4GlcNAc?	7	13		47.001	GalB1-3GlcNacB1-4(GalB1-3GlcNAcB1-2)ManA1-3(Neu5AcA2-3GalB1-3GlcNAcB1-2ManA1-6)ManB1-4GlcNAcB1-4(FucA1-6)GlcNAc?	5	47		19.007	Neu5AcA2-6GalB1-3GlcNacB1-4(Neu5AcA2-3GalB1-3GlcNAcB1-2)ManA1-3(Neu5AcA2-3GalB1-3GlcNAcB1-2ManA1-6)ManB1-4GlcNAcB1-4GlcNAc?	9	19
13.101	Neu5AcA2-6GalB1-4GlcNAcB1-2ManA1-6(GalB1-3GlcNAcB1-2(Neu5Aca2-6Galb1-4GlcNacb1-4)Mana1-3)ManB1-4GlcNAcB1-4GlcNAc?	7	13		47.002	GalB1-3GlcNacB1-4(GalB1-3GlcNAcB1-2)ManA1-3(Neu5AcA2-3GalB1-3GlcNAcB1-2ManA1-6)ManB1-4GlcNAcB1-4(FucA1-6)GlcNAc?	5	47		19.027	Neu5AcA2-6GalB1-4(Neu5AcA2-6)GlcNAcB1-2(Neu5AcA2-3GalB1-3GlcNacB1-4)ManA1-3(Neu5AcA2-3GalB1-3GlcNAcB1-2ManA1-6)ManB1-4GlcNAcB1-4GlcNAc?	9	19
13.102	Neu5AcA2-6GalB1-4GlcNAcB1-2ManA1-3(GalB1-4GlcNAcB1-2(Neu5Aca2-3Galb1-3GlcNacb1-6)Mana1-6)ManB1-4GlcNAcB1-4GlcNAc?	7	13		47.003	Neu5AcA2-3GalB1-4GlcNAcB1-2(GalB1-3GlcNacB1-4)ManA1-3(GalB1-3GlcNAcB1-2ManA1-6)ManB1-4GlcNAcB1-4(FucA1-6)GlcNAc?	5	47		19.028	Neu5AcA2-6GalB1-3(Neu5AcA2-6)GlcNAcB1-2(Neu5AcA2-3GalB1-3GlcNacB1-4)ManA1-3(Neu5AcA2-3GalB1-3GlcNAcB1-2ManA1-6)ManB1-4GlcNAcB1-4GlcNAc?	9	19
13.103	Neu5AcA2-6GalB1-4GlcNAcB1-2ManA1-3(GalB1-4GlcNAcB1-2(Neu5Aca2-3Galb1-3GlcNacb1-6)Mana1-6)ManB1-4GlcNAcB1-4GlcNAc?	7	13		47.004	Neu5AcA2-3GalB1-3GlcNAcB1-2(GalB1-3GlcNacB1-4)ManA1-3(GalB1-3GlcNAcB1-2ManA1-6)ManB1-4GlcNAcB1-4(FucA1-6)GlcNAc?	5	47		19.029	Neu5AcA2-3GalB1-3(Neu5AcA2-6)GlcNAcB1-2(Neu5AcA2-6GalB1-4GlcNacB1-4)ManA1-3(Neu5AcA2-3GalB1-3GlcNAcB1-2ManA1-6)ManB1-4GlcNAcB1-4GlcNAc?	9	19
13.104	Neu5AcA2-6GalB1-4GlcNAcB1-2ManA1-3(GalB1-3GlcNAcB1-2(Neu5Aca2-3Galb1-4GlcNacb1-6)Mana1-6)ManB1-4GlcNAcB1-4GlcNAc?	7	13		47.005	Neu5AcA2-3GalB1-4GlcNAcB1-2(GalB1-3GlcNacB1-4)ManA1-3(GalB1-3GlcNAcB1-2ManA1-6)ManB1-4GlcNAcB1-4(FucA1-6)GlcNAc?	5	47		19.03	Neu5AcA2-3GalB1-3(Neu5AcA2-6)GlcNAcB1-2(Neu5AcA2-6GalB1-3GlcNacB1-4)ManA1-3(Neu5AcA2-3GalB1-3GlcNAcB1-2ManA1-6)ManB1-4GlcNAcB1-4GlcNAc?	9	19
13.105	Neu5AcA2-6GalB1-4GlcNAcB1-2ManA1-3(GalB1-3GlcNAcB1-2(Neu5Aca2-3Galb1-4GlcNacb1-6)Mana1-6)ManB1-4GlcNAcB1-4GlcNAc?	7	13		47.006	Neu5AcA2-3GalB1-3GlcNAcB1-2(GalB1-3GlcNacB1-4)ManA1-3(GalB1-3GlcNAcB1-2ManA1-6)ManB1-4GlcNAcB1-4(FucA1-6)GlcNAc?	5	47		19.031	Neu5AcA2-3GalB1-3(Neu5AcA2-6)GlcNAcB1-2(Neu5AcA2-6GalB1-4GlcNacB1-6)ManA1-6(Neu5AcA2-3GalB1-3GlcNAcB1-2ManA1-3)ManB1-4GlcNAcB1-4GlcNAc?	9	19
13.106	Neu5AcA2-6GalB1-4GlcNAcB1-2ManA1-3(GalB1-4GlcNAcB1-2(Neu5Aca2-6Galb1-3GlcNacb1-6)Mana1-6)ManB1-4GlcNAcB1-4GlcNAc?	7	13		47.007	Neu5AcA2-3GalB1-4GlcNAcB1-2(GalB1-3GlcNacB1-6)ManA1-6(GalB1-3GlcNAcB1-2ManA1-3)ManB1-4GlcNAcB1-4(FucA1-6)GlcNAc?	5	47		19.032	Neu5AcA2-6GalB1-4(Neu5AcA2-6)GlcNAcB1-2(Neu5AcA2-3GalB1-3GlcNacB1-6)ManA1-6(Neu5AcA2-3GalB1-3GlcNAcB1-2ManA1-3)ManB1-4GlcNAcB1-4GlcNAc?	9	19
13.107	Neu5AcA2-6GalB1-4GlcNAcB1-2ManA1-3(GalB1-4GlcNAcB1-2(Neu5Aca2-6Galb1-3GlcNacb1-6)Mana1-6)ManB1-4GlcNAcB1-4GlcNAc?	7	13		47.008	Neu5AcA2-3GalB1-4GlcNAcB1-2(GalB1-3GlcNacB1-6)ManA1-6(GalB1-3GlcNAcB1-2ManA1-3)ManB1-4GlcNAcB1-4(FucA1-6)GlcNAc?	5	47		19.033	Neu5AcA2-3GalB1-3GlcNacB1-4(Neu5AcA2-3GalB1-3GlcNAcB1-2)ManA1-3(Neu5AcA2-6GalB1-3(Neu5AcA2-6)GlcNAcB1-2ManA1-6)ManB1-4GlcNAcB1-4GlcNAc?	9	19
13.108	Neu5AcA2-6GalB1-4GlcNAcB1-2ManA1-3(GalB1-3GlcNAcB1-2(Neu5Aca2-6Galb1-4GlcNacb1-6)Mana1-6)ManB1-4GlcNAcB1-4GlcNAc?	7	13		47.009	Neu5AcA2-3GalB1-3GlcNacB1-4(GalB1-3GlcNAcB1-2)ManA1-3(GalB1-3GlcNAcB1-2ManA1-6)ManB1-4GlcNAcB1-4(FucA1-6)GlcNAc?	5	47		19.034	Neu5AcA2-6GalB1-3GlcNAcB1-2ManA1-6(GalB1-3GlcNAcB1-2(Neu5Aca2-3Galb1-3GlcNacb1-4)Mana1-3)ManB1-4GlcNAcB1-4GlcNAc?	9	19
13.109	Neu5AcA2-6GalB1-4GlcNAcB1-2ManA1-3(GalB1-3GlcNAcB1-2(Neu5Aca2-6Galb1-4GlcNacb1-6)Mana1-6)ManB1-4GlcNAcB1-4GlcNAc?	7	13		47.01	Neu5AcA2-3GalB1-4GlcNacB1-6(GalB1-3GlcNAcB1-2)ManA1-6(GalB1-3GlcNAcB1-2ManA1-3)ManB1-4GlcNAcB1-4(FucA1-6)GlcNAc?	5	47		19.035	Neu5AcA2-6GalB1-3GlcNAcB1-2ManA1-6(GalB1-3GlcNAcB1-2(Neu5Aca2-3Galb1-3GlcNacb1-4)Mana1-3)ManB1-4GlcNAcB1-4GlcNAc?	9	19
13.11	Neu5Aca2-6Galb1-4GlcNAcb1-2Mana1-6(GlcNAcb1-4)(Neu5Aca2-6Galb1-4GlcNAcb1-2Mana1-3)Manb1-4GlcNAcb1-4GlcNAcb-Sp21	7	13		48.001	GalB1-4GlcNacB1-4(GalB1-4GlcNAcB1-2)ManA1-3(Neu5AcA2-6GalB1-4GlcNAcB1-2ManA1-6)ManB1-4GlcNAcB1-4(FucA1-6)GlcNAc?	13	48		19.036	Neu5AcA2-6GalB1-4GlcNAcB1-2(Neu5Aca2-3Galb1-3GlcNacb1-4)Mana1-3(GalB1-3GlcNAcB1-2ManA1-6)ManB1-4GlcNAcB1-4GlcNAc?	9	19
13.111	Neu5Aca2-6Galb1-4GlcNAcb1-4Mana1-6(GlcNAcb1-4)(Neu5Aca2-6Galb1-4GlcNAcb1-4(Neu5Aca2-6Galb1-4GlcNAcb1-2)Mana1-3)Manb1-4GlcNAcb1-4GlcNAcb-Sp21	7	13		48.002	GalB1-4GlcNacB1-4(GalB1-4GlcNAcB1-2)ManA1-3(Neu5AcA2-6GalB1-4GlcNAcB1-2ManA1-6)ManB1-4GlcNAcB1-4(FucA1-6)GlcNAc?	13	48		19.037	Neu5AcA2-6GalB1-3GlcNAcB1-2(Neu5Aca2-3Galb1-3GlcNacb1-4)Mana1-3(GalB1-3GlcNAcB1-2ManA1-6)ManB1-4GlcNAcB1-4GlcNAc?	9	19
14.001	Neu5AcA2-6GalB1-4GlcNacB1-6(Neu5AcA2-6GalB1-4GlcNAcB1-2)ManA1-6(Neu5AcA2-3GalB1-4GlcNAcB1-2ManA1-3)ManB1-4GlcNAcB1-4GlcNAc?	6	14		48.003	Neu5AcA2-6GalB1-4GlcNAcB1-2(GalB1-4GlcNacB1-4)ManA1-3(GalB1-4GlcNAcB1-2ManA1-6)ManB1-4GlcNAcB1-4(FucA1-6)GlcNAc?	13	48		19.038	Neu5AcA2-6GalB1-4GlcNAcB1-2(Neu5Aca2-3Galb1-3GlcNacb1-4)Mana1-3(GalB1-3GlcNAcB1-2ManA1-6)ManB1-4GlcNAcB1-4GlcNAc?	9	19
14.002	Neu5AcA2-6GalB1-4(Neu5AcA2-6)GlcNAcB1-2(Neu5AcA2-6GalB1-4GlcNacB1-6)ManA1-6(Neu5AcA2-3GalB1-4GlcNAcB1-2ManA1-3)ManB1-4GlcNAcB1-4GlcNAc?	6	14		48.004	Neu5AcA2-6GalB1-3GlcNAcB1-2(GalB1-4GlcNacB1-4)ManA1-3(GalB1-4GlcNAcB1-2ManA1-6)ManB1-4GlcNAcB1-4(FucA1-6)GlcNAc?	13	48		19.039	Neu5AcA2-6GalB1-3GlcNAcB1-2(Neu5Aca2-3Galb1-3GlcNacb1-4)Mana1-3(GalB1-3GlcNAcB1-2ManA1-6)ManB1-4GlcNAcB1-4GlcNAc?	9	19
14.003	Neu5AcA2-3GalB1-4(Neu5AcA2-6)GlcNAcB1-2(Neu5AcA2-6GalB1-4GlcNacB1-6)ManA1-6(Neu5AcA2-3GalB1-4GlcNAcB1-2ManA1-3)ManB1-4GlcNAcB1-4GlcNAc?	6	14		48.005	Neu5AcA2-6GalB1-4GlcNAcB1-2(GalB1-4GlcNacB1-4)ManA1-3(GalB1-4GlcNAcB1-2ManA1-6)ManB1-4GlcNAcB1-4(FucA1-6)GlcNAc?	13	48		19.04	Neu5AcA2-3GalB1-3GlcNAcB1-2ManA1-6(GalB1-3GlcNAcB1-2(Neu5Aca2-6Galb1-3GlcNacb1-4)Mana1-3)ManB1-4GlcNAcB1-4GlcNAc?	9	19
14.004	Neu5AcA2-6GalB1-4GlcNAcB1-2(Neu5Aca2-6Galb1-4GlcNacb1-6)Mana1-6(GalB1-4GlcNAcB1-2ManA1-3)ManB1-4GlcNAcB1-4GlcNAc?	6	14		48.006	Neu5AcA2-6GalB1-3GlcNAcB1-2(GalB1-4GlcNacB1-4)ManA1-3(GalB1-4GlcNAcB1-2ManA1-6)ManB1-4GlcNAcB1-4(FucA1-6)GlcNAc?	13	48		19.041	Neu5AcA2-3GalB1-3GlcNAcB1-2ManA1-6(GalB1-3GlcNAcB1-2(Neu5Aca2-6Galb1-3GlcNacb1-4)Mana1-3)ManB1-4GlcNAcB1-4GlcNAc?	9	19
14.005	Neu5AcA2-6GalB1-4GlcNAcB1-2(Neu5Aca2-6Galb1-4GlcNacb1-6)Mana1-6(GalB1-4GlcNAcB1-2ManA1-3)ManB1-4GlcNAcB1-4GlcNAc?	6	14		48.007	Neu5AcA2-6GalB1-4GlcNAcB1-2(GalB1-4GlcNacB1-4)ManA1-6(GalB1-4GlcNAcB1-2ManA1-3)ManB1-4GlcNAcB1-4(FucA1-6)GlcNAc?	13	48		19.042	Neu5AcA2-3GalB1-3GlcNAcB1-2(Neu5Aca2-6Galb1-3GlcNacb1-4)Mana1-3(GalB1-3GlcNAcB1-2ManA1-6)ManB1-4GlcNAcB1-4GlcNAc?	9	19
15.001	Neu5AcA2-6GalB1-4GlcNacB1-6(Neu5AcA2-6GalB1-4GlcNAcB1-2)ManA1-6(Neu5AcA2-3GalB1-3GlcNAcB1-2ManA1-3)ManB1-4GlcNAcB1-4GlcNAc?	6	15		48.008	Neu5AcA2-6GalB1-3GlcNAcB1-2(GalB1-4GlcNacB1-4)ManA1-6(GalB1-4GlcNAcB1-2ManA1-3)ManB1-4GlcNAcB1-4(FucA1-6)GlcNAc?	13	48		19.043	Neu5AcA2-3GalB1-3GlcNAcB1-2(Neu5Aca2-6Galb1-3GlcNacb1-4)Mana1-3(GalB1-3GlcNAcB1-2ManA1-6)ManB1-4GlcNAcB1-4GlcNAc?	9	19
15.002	Neu5AcA2-6GalB1-4GlcNacB1-6(Neu5AcA2-3GalB1-4GlcNAcB1-2)ManA1-6(Neu5AcA2-3GalB1-3GlcNAcB1-2ManA1-3)ManB1-4GlcNAcB1-4GlcNAc?	6	15		48.009	Neu5AcA2-6GalB1-4GlcNAcB1-2(GalB1-4GlcNacB1-4)ManA1-6(GalB1-4GlcNAcB1-2ManA1-3)ManB1-4GlcNAcB1-4(FucA1-6)GlcNAc?	13	48		19.044	Neu5AcA2-3GalB1-3GlcNAcB1-2ManA1-6(GalB1-3GlcNAcB1-2(Neu5Aca2-6Galb1-4GlcNacb1-4)Mana1-3)ManB1-4GlcNAcB1-4GlcNAc?	9	19
15.003	Neu5AcA2-6GalB1-4GlcNacB1-6(GalB1-4GlcNAcB1-2)ManA1-6(GalB1-3GlcNAcB1-2ManA1-3)ManB1-4GlcNAcB1-4(FucA1-6)GlcNAc?	6	15		48.01	Neu5AcA2-6GalB1-3GlcNAcB1-2(GalB1-4GlcNacB1-4)ManA1-6(GalB1-4GlcNAcB1-2ManA1-3)ManB1-4GlcNAcB1-4(FucA1-6)GlcNAc?	13	48		19.045	Neu5AcA2-3GalB1-3GlcNAcB1-2ManA1-6(GalB1-3GlcNAcB1-2(Neu5Aca2-6Galb1-4GlcNacb1-4)Mana1-3)ManB1-4GlcNAcB1-4GlcNAc?	9	19
15.004	Neu5AcA2-6GalB1-4(Neu5AcA2-6)GlcNAcB1-2(Neu5AcA2-6GalB1-4GlcNacB1-6)ManA1-6(Neu5AcA2-3GalB1-3GlcNAcB1-2ManA1-3)ManB1-4GlcNAcB1-4GlcNAc?	6	15		48.011	GalB1-4GlcNacB1-4(GalB1-4GlcNAcB1-2)ManA1-6(Neu5AcA2-6GalB1-4GlcNAcB1-2ManA1-3)ManB1-4GlcNAcB1-4(FucA1-6)GlcNAc?	13	48		19.046	Neu5AcA2-3GalB1-3GlcNAcB1-2(Neu5Aca2-6Galb1-4GlcNacb1-4)Mana1-3(GalB1-3GlcNAcB1-2ManA1-6)ManB1-4GlcNAcB1-4GlcNAc?	9	19
15.005	Neu5AcA2-3GalB1-4(Neu5AcA2-6)GlcNAcB1-2(Neu5AcA2-6GalB1-4GlcNacB1-6)ManA1-6(Neu5AcA2-3GalB1-3GlcNAcB1-2ManA1-3)ManB1-4GlcNAcB1-4GlcNAc?	6	15		48.012	GalB1-4GlcNacB1-4(GalB1-4GlcNAcB1-2)ManA1-6(Neu5AcA2-6GalB1-4GlcNAcB1-2ManA1-3)ManB1-4GlcNAcB1-4(FucA1-6)GlcNAc?	13	48		19.047	Neu5AcA2-3GalB1-3GlcNAcB1-2(Neu5Aca2-6Galb1-4GlcNacb1-4)Mana1-3(GalB1-3GlcNAcB1-2ManA1-6)ManB1-4GlcNAcB1-4GlcNAc?	9	19
15.006	Neu5AcA2-6GalB1-4GlcNAcB1-2(Neu5Aca2-6Galb1-4GlcNacb1-6)Mana1-6(GalB1-3GlcNAcB1-2ManA1-3)ManB1-4GlcNAcB1-4GlcNAc?	6	15		48.013	Neu5AcA2-6GalB1-3GlcNacB1-4(GalB1-4GlcNAcB1-2)ManA1-3(GalB1-4GlcNAcB1-2ManA1-6)ManB1-4GlcNAcB1-4(FucA1-6)GlcNAc?	13	48		19.048	Neu5AcA2-6GalB1-4GlcNAcB1-2(Neu5Aca2-3Galb1-3GlcNacb1-6)Mana1-6(GalB1-3GlcNAcB1-2ManA1-3)ManB1-4GlcNAcB1-4GlcNAc?	9	19
15.007	Neu5AcA2-6GalB1-4GlcNAcB1-2(Neu5Aca2-6Galb1-4GlcNacb1-6)Mana1-6(GalB1-3GlcNAcB1-2ManA1-3)ManB1-4GlcNAcB1-4GlcNAc?	6	15		48.014	Neu5AcA2-6GalB1-4GlcNacB1-4(GalB1-4GlcNAcB1-2)ManA1-3(GalB1-4GlcNAcB1-2ManA1-6)ManB1-4GlcNAcB1-4(FucA1-6)GlcNAc?	13	48		19.049	Neu5AcA2-6GalB1-4GlcNAcB1-2(Neu5Aca2-3Galb1-3GlcNacb1-6)Mana1-6(GalB1-3GlcNAcB1-2ManA1-3)ManB1-4GlcNAcB1-4GlcNAc?	9	19
15.008	Neu5AcA2-3GalB1-4GlcNAcB1-2(Neu5Aca2-6Galb1-4GlcNacb1-6)Mana1-6(GalB1-3GlcNAcB1-2ManA1-3)ManB1-4GlcNAcB1-4GlcNAc?	6	15		48.015	Neu5AcA2-6GalB1-3GlcNacB1-6(GalB1-4GlcNAcB1-2)ManA1-6(GalB1-4GlcNAcB1-2ManA1-3)ManB1-4GlcNAcB1-4(FucA1-6)GlcNAc?	13	48		19.05	Neu5AcA2-3GalB1-3GlcNAcB1-2(Neu5Aca2-6Galb1-4GlcNacb1-6)Mana1-6(GalB1-3GlcNAcB1-2ManA1-3)ManB1-4GlcNAcB1-4GlcNAc?	9	19
15.009	Neu5AcA2-3GalB1-4GlcNAcB1-2(Neu5Aca2-6Galb1-4GlcNacb1-6)Mana1-6(GalB1-3GlcNAcB1-2ManA1-3)ManB1-4GlcNAcB1-4GlcNAc?	6	15		49.001	GalB1-4GlcNacB1-4(GalB1-4GlcNAcB1-2)ManA1-3(Neu5AcA2-3GalB1-4GlcNAcB1-2ManA1-6)ManB1-4GlcNAcB1-4(FucA1-6)GlcNAc?	14	49		19.051	Neu5AcA2-3GalB1-3GlcNAcB1-2(Neu5Aca2-6Galb1-4GlcNacb1-6)Mana1-6(GalB1-3GlcNAcB1-2ManA1-3)ManB1-4GlcNAcB1-4GlcNAc?	9	19
15.01	Neu5AcA2-3GalB1-3GlcNAcB1-2ManA1-3(GalB1-4GlcNAcB1-2(Neu5Aca2-6Galb1-4GlcNacb1-6)Mana1-6)ManB1-4GlcNAcB1-4GlcNAc?	6	15		49.002	GalB1-4GlcNacB1-4(GalB1-4GlcNAcB1-2)ManA1-3(Neu5AcA2-3GalB1-4GlcNAcB1-2ManA1-6)ManB1-4GlcNAcB1-4(FucA1-6)GlcNAc?	14	49		19.052	Neu5AcA2-3GalB1-3GlcNAcB1-2ManA1-3(GalB1-3GlcNAcB1-2(Neu5Aca2-6Galb1-4GlcNacb1-6)Mana1-6)ManB1-4GlcNAcB1-4GlcNAc?	9	19
15.011	Neu5AcA2-3GalB1-3GlcNAcB1-2ManA1-3(GalB1-4GlcNAcB1-2(Neu5Aca2-6Galb1-4GlcNacb1-6)Mana1-6)ManB1-4GlcNAcB1-4GlcNAc?	6	15		49.003	Neu5AcA2-3GalB1-4GlcNAcB1-2(GalB1-4GlcNacB1-4)ManA1-3(GalB1-4GlcNAcB1-2ManA1-6)ManB1-4GlcNAcB1-4(FucA1-6)GlcNAc?	14	49		19.053	Neu5AcA2-3GalB1-3GlcNAcB1-2ManA1-3(GalB1-3GlcNAcB1-2(Neu5Aca2-6Galb1-4GlcNacb1-6)Mana1-6)ManB1-4GlcNAcB1-4GlcNAc?	9	19
16.001	Neu5AcA2-6GalB1-4GlcNacB1-6(Neu5AcA2-6GalB1-3GlcNAcB1-2)ManA1-6(Neu5AcA2-3GalB1-4GlcNAcB1-2ManA1-3)ManB1-4GlcNAcB1-4GlcNAc?	7	16		49.004	Neu5AcA2-3GalB1-3GlcNAcB1-2(GalB1-4GlcNacB1-4)ManA1-3(GalB1-4GlcNAcB1-2ManA1-6)ManB1-4GlcNAcB1-4(FucA1-6)GlcNAc?	14	49		20.001	Neu5AcA2-6GalB1-3GlcNacB1-6(Neu5AcA2-6GalB1-3GlcNAcB1-2)ManA1-6(Neu5AcA2-6GalB1-4GlcNAcB1-2ManA1-3)ManB1-4GlcNAcB1-4GlcNAc?	2	20
16.002	Neu5AcA2-6GalB1-4GlcNacB1-6(Neu5AcA2-3GalB1-3GlcNAcB1-2)ManA1-6(Neu5AcA2-3GalB1-4GlcNAcB1-2ManA1-3)ManB1-4GlcNAcB1-4GlcNAc?	7	16		49.005	Neu5AcA2-3GalB1-4GlcNAcB1-2(GalB1-4GlcNacB1-4)ManA1-3(GalB1-4GlcNAcB1-2ManA1-6)ManB1-4GlcNAcB1-4(FucA1-6)GlcNAc?	14	49		20.002	Neu5AcA2-6GalB1-3GlcNacB1-6(Neu5AcA2-3GalB1-3GlcNAcB1-2)ManA1-6(Neu5AcA2-6GalB1-4GlcNAcB1-2ManA1-3)ManB1-4GlcNAcB1-4GlcNAc?	2	20
16.003	Neu5AcA2-6GalB1-3GlcNacB1-6(Neu5AcA2-6GalB1-4GlcNAcB1-2)ManA1-6(Neu5AcA2-3GalB1-4GlcNAcB1-2ManA1-3)ManB1-4GlcNAcB1-4GlcNAc?	7	16		49.006	Neu5AcA2-3GalB1-3GlcNAcB1-2(GalB1-4GlcNacB1-4)ManA1-3(GalB1-4GlcNAcB1-2ManA1-6)ManB1-4GlcNAcB1-4(FucA1-6)GlcNAc?	14	49		20.003	Neu5AcA2-3GalB1-3GlcNacB1-6(Neu5AcA2-6GalB1-3GlcNAcB1-2)ManA1-6(Neu5AcA2-6GalB1-4GlcNAcB1-2ManA1-3)ManB1-4GlcNAcB1-4GlcNAc?	2	20
16.004	Neu5AcA2-3GalB1-3GlcNacB1-6(Neu5AcA2-6GalB1-4GlcNAcB1-2)ManA1-6(Neu5AcA2-3GalB1-4GlcNAcB1-2ManA1-3)ManB1-4GlcNAcB1-4GlcNAc?	7	16		49.007	Neu5AcA2-3GalB1-4GlcNAcB1-2(GalB1-4GlcNacB1-4)ManA1-6(GalB1-4GlcNAcB1-2ManA1-3)ManB1-4GlcNAcB1-4(FucA1-6)GlcNAc?	14	49		20.004	Neu5AcA2-3GalB1-3GlcNacB1-4(Neu5AcA2-6GalB1-3GlcNAcB1-2)ManA1-3(Neu5AcA2-6GalB1-4GlcNAcB1-2ManA1-6)ManB1-4GlcNAcB1-4GlcNAc?	2	20
16.005	Neu5AcA2-3GalB1-3GlcNacB1-4(Neu5AcA2-6GalB1-4GlcNAcB1-2)ManA1-3(Neu5AcA2-3GalB1-4GlcNAcB1-2ManA1-6)ManB1-4GlcNAcB1-4GlcNAc?	7	16		49.008	Neu5AcA2-3GalB1-3GlcNAcB1-2(GalB1-4GlcNacB1-4)ManA1-6(GalB1-4GlcNAcB1-2ManA1-3)ManB1-4GlcNAcB1-4(FucA1-6)GlcNAc?	14	49		20.005	Neu5AcA2-6GalB1-3GlcNacB1-4(Neu5AcA2-6GalB1-3GlcNAcB1-2)ManA1-3(Neu5AcA2-6GalB1-4GlcNAcB1-2ManA1-6)ManB1-4GlcNAcB1-4GlcNAc?	2	20
16.006	Neu5AcA2-6GalB1-4GlcNacB1-4(Neu5AcA2-6GalB1-4GlcNAcB1-2)ManA1-3(Neu5AcA2-3GalB1-4GlcNAcB1-2ManA1-6)ManB1-4GlcNAcB1-4GlcNAc?	7	16		49.009	Neu5AcA2-3GalB1-4GlcNAcB1-2(GalB1-4GlcNacB1-4)ManA1-6(GalB1-4GlcNAcB1-2ManA1-3)ManB1-4GlcNAcB1-4(FucA1-6)GlcNAc?	14	49		20.006	Neu5AcA2-6GalB1-3GlcNacB1-4(Neu5AcA2-3GalB1-3GlcNAcB1-2)ManA1-3(Neu5AcA2-6GalB1-4GlcNAcB1-2ManA1-6)ManB1-4GlcNAcB1-4GlcNAc?	2	20
16.007	Neu5AcA2-6GalB1-4GlcNacB1-4(Neu5AcA2-6GalB1-3GlcNAcB1-2)ManA1-3(Neu5AcA2-3GalB1-4GlcNAcB1-2ManA1-6)ManB1-4GlcNAcB1-4GlcNAc?	7	16		49.01	Neu5AcA2-3GalB1-3GlcNAcB1-2(GalB1-4GlcNacB1-4)ManA1-6(GalB1-4GlcNAcB1-2ManA1-3)ManB1-4GlcNAcB1-4(FucA1-6)GlcNAc?	14	49		20.007	Neu5AcA2-6GalB1-3GlcNacB1-6(Neu5AcA2-6GalB1-3GlcNAcB1-2)ManA1-6(Neu5AcA2-6GalB1-4(Neu5AcA2-6)GlcNAcB1-2ManA1-3)ManB1-4GlcNAcB1-4GlcNAc?	2	20
16.008	Neu5AcA2-6GalB1-4GlcNacB1-4(Neu5AcA2-3GalB1-3GlcNAcB1-2)ManA1-3(Neu5AcA2-3GalB1-4GlcNAcB1-2ManA1-6)ManB1-4GlcNAcB1-4GlcNAc?	7	16		49.011	GalB1-4GlcNacB1-4(GalB1-4GlcNAcB1-2)ManA1-6(Neu5AcA2-3GalB1-4GlcNAcB1-2ManA1-3)ManB1-4GlcNAcB1-4(FucA1-6)GlcNAc?	14	49		20.008	Neu5AcA2-6GalB1-3GlcNacB1-6(Neu5AcA2-6GalB1-3GlcNAcB1-2)ManA1-6(Neu5AcA2-3GalB1-4(Neu5AcA2-6)GlcNAcB1-2ManA1-3)ManB1-4GlcNAcB1-4GlcNAc?	2	20
16.009	Neu5AcA2-6GalB1-3GlcNacB1-4(Neu5AcA2-6GalB1-4GlcNAcB1-2)ManA1-3(Neu5AcA2-3GalB1-4GlcNAcB1-2ManA1-6)ManB1-4GlcNAcB1-4GlcNAc?	7	16		49.012	GalB1-4GlcNacB1-4(GalB1-4GlcNAcB1-2)ManA1-6(Neu5AcA2-3GalB1-4GlcNAcB1-2ManA1-3)ManB1-4GlcNAcB1-4(FucA1-6)GlcNAc?	14	49		20.009	Neu5AcA2-6GalB1-3GlcNacB1-6(Neu5AcA2-3GalB1-3GlcNAcB1-2)ManA1-6(Neu5AcA2-6GalB1-4(Neu5AcA2-6)GlcNAcB1-2ManA1-3)ManB1-4GlcNAcB1-4GlcNAc?	2	20
16.01	Neu5AcA2-6GalB1-4GlcNAcB1-2(GalB1-3GlcNacB1-4)ManA1-3(GalB1-4GlcNAcB1-2ManA1-6)ManB1-4GlcNAcB1-4(FucA1-6)GlcNAc?	7	16		49.013	Neu5AcA2-3GalB1-3GlcNacB1-4(GalB1-4GlcNAcB1-2)ManA1-3(GalB1-4GlcNAcB1-2ManA1-6)ManB1-4GlcNAcB1-4(FucA1-6)GlcNAc?	14	49		20.01	Neu5AcA2-6GalB1-3GlcNacB1-6(Neu5AcA2-3GalB1-3GlcNAcB1-2)ManA1-6(Neu5AcA2-3GalB1-4(Neu5AcA2-6)GlcNAcB1-2ManA1-3)ManB1-4GlcNAcB1-4GlcNAc?	2	20
16.011	Neu5AcA2-6GalB1-4GlcNAcB1-2(GalB1-3GlcNacB1-4)ManA1-3(GalB1-4GlcNAcB1-2ManA1-6)ManB1-4GlcNAcB1-4(FucA1-6)GlcNAc?	7	16		49.014	Neu5AcA2-3GalB1-4GlcNacB1-4(GalB1-4GlcNAcB1-2)ManA1-3(GalB1-4GlcNAcB1-2ManA1-6)ManB1-4GlcNAcB1-4(FucA1-6)GlcNAc?	14	49		20.011	Neu5AcA2-3GalB1-3GlcNacB1-6(Neu5AcA2-6GalB1-3GlcNAcB1-2)ManA1-6(Neu5AcA2-6GalB1-4(Neu5AcA2-6)GlcNAcB1-2ManA1-3)ManB1-4GlcNAcB1-4GlcNAc?	2	20
16.012	Neu5AcA2-6GalB1-4GlcNAcB1-2(GalB1-3GlcNacB1-6)ManA1-6(GalB1-4GlcNAcB1-2ManA1-3)ManB1-4GlcNAcB1-4(FucA1-6)GlcNAc?	7	16		49.015	Neu5AcA2-3GalB1-3GlcNacB1-6(GalB1-4GlcNAcB1-2)ManA1-6(GalB1-4GlcNAcB1-2ManA1-3)ManB1-4GlcNAcB1-4(FucA1-6)GlcNAc?	14	49		20.012	Neu5AcA2-3GalB1-3GlcNacB1-6(Neu5AcA2-6GalB1-3GlcNAcB1-2)ManA1-6(Neu5AcA2-3GalB1-4(Neu5AcA2-6)GlcNAcB1-2ManA1-3)ManB1-4GlcNAcB1-4GlcNAc?	2	20
16.013	Neu5AcA2-6GalB1-4GlcNAcB1-2(GalB1-3GlcNacB1-6)ManA1-6(GalB1-4GlcNAcB1-2ManA1-3)ManB1-4GlcNAcB1-4(FucA1-6)GlcNAc?	7	16		50.001	Neu5AcA2-3GalB1-4GlcNacB1-6(GalB1-4GlcNAcB1-2)ManA1-6(GalB1-4GlcNAcB1-2ManA1-3)ManB1-4GlcNAcB1-4(FucA1-6)GlcNAc?	15	50		20.013	Neu5AcA2-6GalB1-3(Neu5AcA2-6)GlcNAcB1-2(Neu5AcA2-3GalB1-3GlcNacB1-4)ManA1-3(Neu5AcA2-6GalB1-4GlcNAcB1-2ManA1-6)ManB1-4GlcNAcB1-4GlcNAc?	2	20
16.014	Neu5AcA2-6GalB1-4GlcNacB1-4(GalB1-3GlcNAcB1-2)ManA1-3(GalB1-4GlcNAcB1-2ManA1-6)ManB1-4GlcNAcB1-4(FucA1-6)GlcNAc?	7	16							20.014	Neu5AcA2-6GalB1-3(Neu5AcA2-6)GlcNAcB1-2(Neu5AcA2-6GalB1-3GlcNacB1-4)ManA1-3(Neu5AcA2-6GalB1-4GlcNAcB1-2ManA1-6)ManB1-4GlcNAcB1-4GlcNAc?	2	20
16.015	Neu5AcA2-6GalB1-4GlcNacB1-6(GalB1-3GlcNAcB1-2)ManA1-6(GalB1-4GlcNAcB1-2ManA1-3)ManB1-4GlcNAcB1-4(FucA1-6)GlcNAc?	7	16							20.015	Neu5AcA2-3GalB1-3(Neu5AcA2-6)GlcNAcB1-2(Neu5AcA2-6GalB1-3GlcNacB1-4)ManA1-3(Neu5AcA2-6GalB1-4GlcNAcB1-2ManA1-6)ManB1-4GlcNAcB1-4GlcNAc?	2	20
16.016	Neu5AcA2-6GalB1-4(Neu5AcA2-6)GlcNAcB1-2(Neu5AcA2-3GalB1-3GlcNacB1-4)ManA1-3(Neu5AcA2-3GalB1-4GlcNAcB1-2ManA1-6)ManB1-4GlcNAcB1-4GlcNAc?	7	16							20.016	Neu5AcA2-6GalB1-3(Neu5AcA2-6)GlcNAcB1-2(Neu5AcA2-6GalB1-3GlcNacB1-6)ManA1-6(Neu5AcA2-6GalB1-4GlcNAcB1-2ManA1-3)ManB1-4GlcNAcB1-4GlcNAc?	2	20
16.017	Neu5AcA2-6GalB1-4(Neu5AcA2-6)GlcNAcB1-2(Neu5AcA2-6GalB1-4GlcNacB1-4)ManA1-3(Neu5AcA2-3GalB1-4GlcNAcB1-2ManA1-6)ManB1-4GlcNAcB1-4GlcNAc?	7	16							20.017	Neu5AcA2-3GalB1-3(Neu5AcA2-6)GlcNAcB1-2(Neu5AcA2-6GalB1-3GlcNacB1-6)ManA1-6(Neu5AcA2-6GalB1-4GlcNAcB1-2ManA1-3)ManB1-4GlcNAcB1-4GlcNAc?	2	20
16.018	Neu5AcA2-6GalB1-3(Neu5AcA2-6)GlcNAcB1-2(Neu5AcA2-6GalB1-4GlcNacB1-4)ManA1-3(Neu5AcA2-3GalB1-4GlcNAcB1-2ManA1-6)ManB1-4GlcNAcB1-4GlcNAc?	7	16							20.018	Neu5AcA2-6GalB1-3(Neu5AcA2-6)GlcNAcB1-2(Neu5AcA2-3GalB1-3GlcNacB1-6)ManA1-6(Neu5AcA2-6GalB1-4GlcNAcB1-2ManA1-3)ManB1-4GlcNAcB1-4GlcNAc?	2	20
16.019	Neu5AcA2-3GalB1-4(Neu5AcA2-6)GlcNAcB1-2(Neu5AcA2-6GalB1-4GlcNacB1-4)ManA1-3(Neu5AcA2-3GalB1-4GlcNAcB1-2ManA1-6)ManB1-4GlcNAcB1-4GlcNAc?	7	16							20.019	Neu5AcA2-3GalB1-3GlcNacB1-4(Neu5AcA2-6GalB1-3GlcNAcB1-2)ManA1-3(Neu5AcA2-6GalB1-4(Neu5AcA2-6)GlcNAcB1-2ManA1-6)ManB1-4GlcNAcB1-4GlcNAc?	2	20
16.02	Neu5AcA2-3GalB1-3(Neu5AcA2-6)GlcNAcB1-2(Neu5AcA2-6GalB1-4GlcNacB1-4)ManA1-3(Neu5AcA2-3GalB1-4GlcNAcB1-2ManA1-6)ManB1-4GlcNAcB1-4GlcNAc?	7	16							20.02	Neu5AcA2-3GalB1-3GlcNacB1-4(Neu5AcA2-6GalB1-3GlcNAcB1-2)ManA1-3(Neu5AcA2-3GalB1-4(Neu5AcA2-6)GlcNAcB1-2ManA1-6)ManB1-4GlcNAcB1-4GlcNAc?	2	20
16.021	Neu5AcA2-6GalB1-4(Neu5AcA2-6)GlcNAcB1-2(Neu5AcA2-6GalB1-3GlcNacB1-4)ManA1-3(Neu5AcA2-3GalB1-4GlcNAcB1-2ManA1-6)ManB1-4GlcNAcB1-4GlcNAc?	7	16							20.021	Neu5AcA2-6GalB1-3GlcNacB1-4(Neu5AcA2-6GalB1-3GlcNAcB1-2)ManA1-3(Neu5AcA2-6GalB1-4(Neu5AcA2-6)GlcNAcB1-2ManA1-6)ManB1-4GlcNAcB1-4GlcNAc?	2	20
16.022	Neu5AcA2-3GalB1-4(Neu5AcA2-6)GlcNAcB1-2(Neu5AcA2-6GalB1-3GlcNacB1-4)ManA1-3(Neu5AcA2-3GalB1-4GlcNAcB1-2ManA1-6)ManB1-4GlcNAcB1-4GlcNAc?	7	16							20.022	Neu5AcA2-6GalB1-3GlcNacB1-4(Neu5AcA2-3GalB1-3GlcNAcB1-2)ManA1-3(Neu5AcA2-6GalB1-4(Neu5AcA2-6)GlcNAcB1-2ManA1-6)ManB1-4GlcNAcB1-4GlcNAc?	2	20
16.023	Neu5AcA2-6GalB1-3(Neu5AcA2-6)GlcNAcB1-2(Neu5AcA2-6GalB1-4GlcNacB1-6)ManA1-6(Neu5AcA2-3GalB1-4GlcNAcB1-2ManA1-3)ManB1-4GlcNAcB1-4GlcNAc?	7	16							20.023	Neu5AcA2-6GalB1-3GlcNacB1-4(Neu5AcA2-6GalB1-3GlcNAcB1-2)ManA1-3(Neu5AcA2-3GalB1-4(Neu5AcA2-6)GlcNAcB1-2ManA1-6)ManB1-4GlcNAcB1-4GlcNAc?	2	20
16.024	Neu5AcA2-3GalB1-3(Neu5AcA2-6)GlcNAcB1-2(Neu5AcA2-6GalB1-4GlcNacB1-6)ManA1-6(Neu5AcA2-3GalB1-4GlcNAcB1-2ManA1-3)ManB1-4GlcNAcB1-4GlcNAc?	7	16							20.024	Neu5AcA2-6GalB1-3GlcNacB1-4(Neu5AcA2-3GalB1-3GlcNAcB1-2)ManA1-3(Neu5AcA2-3GalB1-4(Neu5AcA2-6)GlcNAcB1-2ManA1-6)ManB1-4GlcNAcB1-4GlcNAc?	2	20
16.025	Neu5AcA2-6GalB1-4(Neu5AcA2-6)GlcNAcB1-2(Neu5AcA2-6GalB1-3GlcNacB1-6)ManA1-6(Neu5AcA2-3GalB1-4GlcNAcB1-2ManA1-3)ManB1-4GlcNAcB1-4GlcNAc?	7	16							20.025	Neu5AcA2-6GalB1-4GlcNAcB1-2ManA1-6(GalB1-3GlcNAcB1-2(Neu5Aca2-6Galb1-3GlcNacb1-4)Mana1-3)ManB1-4GlcNAcB1-4GlcNAc?	2	20
16.026	Neu5AcA2-3GalB1-4(Neu5AcA2-6)GlcNAcB1-2(Neu5AcA2-6GalB1-3GlcNacB1-6)ManA1-6(Neu5AcA2-3GalB1-4GlcNAcB1-2ManA1-3)ManB1-4GlcNAcB1-4GlcNAc?	7	16							20.026	Neu5AcA2-6GalB1-4GlcNAcB1-2ManA1-6(GalB1-3GlcNAcB1-2(Neu5Aca2-6Galb1-3GlcNacb1-4)Mana1-3)ManB1-4GlcNAcB1-4GlcNAc?	2	20
16.027	Neu5AcA2-6GalB1-4(Neu5AcA2-6)GlcNAcB1-2(Neu5AcA2-3GalB1-3GlcNacB1-6)ManA1-6(Neu5AcA2-3GalB1-4GlcNAcB1-2ManA1-3)ManB1-4GlcNAcB1-4GlcNAc?	7	16							20.027	Neu5AcA2-6GalB1-4GlcNAcB1-2ManA1-3(GalB1-3GlcNAcB1-2(Neu5Aca2-6Galb1-3GlcNacb1-6)Mana1-6)ManB1-4GlcNAcB1-4GlcNAc?	2	20
16.028	Neu5AcA2-6GalB1-4GlcNAcB1-2(Neu5Aca2-3Galb1-3GlcNacb1-4)Mana1-3(GalB1-4GlcNAcB1-2ManA1-6)ManB1-4GlcNAcB1-4GlcNAc?	7	16							20.028	Neu5AcA2-6GalB1-4GlcNAcB1-2ManA1-3(GalB1-3GlcNAcB1-2(Neu5Aca2-6Galb1-3GlcNacb1-6)Mana1-6)ManB1-4GlcNAcB1-4GlcNAc?	2	20
16.029	Neu5AcA2-6GalB1-4GlcNAcB1-2(Neu5Aca2-3Galb1-3GlcNacb1-4)Mana1-3(GalB1-4GlcNAcB1-2ManA1-6)ManB1-4GlcNAcB1-4GlcNAc?	7	16							21.001	Neu5AcA2-6GalB1-3GlcNacB1-6(Neu5AcA2-6GalB1-3GlcNAcB1-2)ManA1-6(Neu5AcA2-6GalB1-3GlcNAcB1-2ManA1-3)ManB1-4GlcNAcB1-4GlcNAc?	2	21
16.03	Neu5AcA2-6GalB1-4GlcNAcB1-2(Neu5Aca2-6Galb1-3GlcNacb1-4)Mana1-3(GalB1-4GlcNAcB1-2ManA1-6)ManB1-4GlcNAcB1-4GlcNAc?	7	16							21.002	Neu5AcA2-6GalB1-3GlcNacB1-6(Neu5AcA2-3GalB1-3GlcNAcB1-2)ManA1-6(Neu5AcA2-6GalB1-3GlcNAcB1-2ManA1-3)ManB1-4GlcNAcB1-4GlcNAc?	2	21
16.031	Neu5AcA2-6GalB1-4GlcNAcB1-2(Neu5Aca2-6Galb1-3GlcNacb1-4)Mana1-3(GalB1-4GlcNAcB1-2ManA1-6)ManB1-4GlcNAcB1-4GlcNAc?	7	16							21.003	Neu5AcA2-3GalB1-3GlcNacB1-6(Neu5AcA2-6GalB1-3GlcNAcB1-2)ManA1-6(Neu5AcA2-6GalB1-3GlcNAcB1-2ManA1-3)ManB1-4GlcNAcB1-4GlcNAc?	2	21
16.032	Neu5AcA2-3GalB1-4GlcNAcB1-2ManA1-6(GalB1-3GlcNAcB1-2(Neu5Aca2-6Galb1-4GlcNacb1-4)Mana1-3)ManB1-4GlcNAcB1-4GlcNAc?	7	16							21.011	Neu5AcA2-6GalB1-3GlcNacB1-6(Neu5AcA2-6GalB1-3GlcNAcB1-2)ManA1-6(Neu5AcA2-6GalB1-3(Neu5AcA2-6)GlcNAcB1-2ManA1-3)ManB1-4GlcNAcB1-4GlcNAc?	2	21
16.033	Neu5AcA2-3GalB1-4GlcNAcB1-2ManA1-6(GalB1-3GlcNAcB1-2(Neu5Aca2-6Galb1-4GlcNacb1-4)Mana1-3)ManB1-4GlcNAcB1-4GlcNAc?	7	16							21.012	Neu5AcA2-6GalB1-3GlcNacB1-6(Neu5AcA2-6GalB1-3GlcNAcB1-2)ManA1-6(Neu5AcA2-3GalB1-3(Neu5AcA2-6)GlcNAcB1-2ManA1-3)ManB1-4GlcNAcB1-4GlcNAc?	2	21
16.034	Neu5AcA2-6GalB1-4GlcNAcB1-2(Neu5Aca2-6Galb1-4GlcNacb1-4)Mana1-3(GalB1-4GlcNAcB1-2ManA1-6)ManB1-4GlcNAcB1-4GlcNAc?	7	16							21.013	Neu5AcA2-6GalB1-3GlcNacB1-6(Neu5AcA2-3GalB1-3GlcNAcB1-2)ManA1-6(Neu5AcA2-6GalB1-3(Neu5AcA2-6)GlcNAcB1-2ManA1-3)ManB1-4GlcNAcB1-4GlcNAc?	2	21
16.035	Neu5AcA2-6GalB1-3GlcNAcB1-2(Neu5Aca2-6Galb1-4GlcNacb1-4)Mana1-3(GalB1-4GlcNAcB1-2ManA1-6)ManB1-4GlcNAcB1-4GlcNAc?	7	16							21.014	Neu5AcA2-3GalB1-3GlcNacB1-6(Neu5AcA2-6GalB1-3GlcNAcB1-2)ManA1-6(Neu5AcA2-6GalB1-3(Neu5AcA2-6)GlcNAcB1-2ManA1-3)ManB1-4GlcNAcB1-4GlcNAc?	2	21
16.036	Neu5AcA2-3GalB1-3GlcNAcB1-2(Neu5Aca2-6Galb1-4GlcNacb1-4)Mana1-3(GalB1-4GlcNAcB1-2ManA1-6)ManB1-4GlcNAcB1-4GlcNAc?	7	16							21.015	Neu5AcA2-6GalB1-3(Neu5AcA2-6)GlcNAcB1-2(Neu5AcA2-6GalB1-3GlcNacB1-6)ManA1-6(Neu5AcA2-6GalB1-3GlcNAcB1-2ManA1-3)ManB1-4GlcNAcB1-4GlcNAc?	2	21
16.037	Neu5AcA2-6GalB1-4GlcNAcB1-2(Neu5Aca2-6Galb1-4GlcNacb1-4)Mana1-3(GalB1-4GlcNAcB1-2ManA1-6)ManB1-4GlcNAcB1-4GlcNAc?	7	16							21.016	Neu5AcA2-3GalB1-3(Neu5AcA2-6)GlcNAcB1-2(Neu5AcA2-6GalB1-3GlcNacB1-6)ManA1-6(Neu5AcA2-6GalB1-3GlcNAcB1-2ManA1-3)ManB1-4GlcNAcB1-4GlcNAc?	2	21
16.038	Neu5AcA2-6GalB1-3GlcNAcB1-2(Neu5Aca2-6Galb1-4GlcNacb1-4)Mana1-3(GalB1-4GlcNAcB1-2ManA1-6)ManB1-4GlcNAcB1-4GlcNAc?	7	16							21.017	Neu5AcA2-6GalB1-3(Neu5AcA2-6)GlcNAcB1-2(Neu5AcA2-3GalB1-3GlcNacB1-6)ManA1-6(Neu5AcA2-6GalB1-3GlcNAcB1-2ManA1-3)ManB1-4GlcNAcB1-4GlcNAc?	2	21
16.039	Neu5AcA2-3GalB1-3GlcNAcB1-2(Neu5Aca2-6Galb1-4GlcNacb1-4)Mana1-3(GalB1-4GlcNAcB1-2ManA1-6)ManB1-4GlcNAcB1-4GlcNAc?	7	16							21.018	Neu5AcA2-6GalB1-3GlcNAcB1-2ManA1-3(GalB1-3GlcNAcB1-2(Neu5Aca2-6Galb1-3GlcNacb1-6)Mana1-6)ManB1-4GlcNAcB1-4GlcNAc?	2	21
16.04	Neu5AcA2-6GalB1-4GlcNAcB1-2(Neu5Aca2-3Galb1-3GlcNacb1-6)Mana1-6(GalB1-4GlcNAcB1-2ManA1-3)ManB1-4GlcNAcB1-4GlcNAc?	7	16							21.019	Neu5AcA2-6GalB1-3GlcNAcB1-2ManA1-3(GalB1-3GlcNAcB1-2(Neu5Aca2-6Galb1-3GlcNacb1-6)Mana1-6)ManB1-4GlcNAcB1-4GlcNAc?	2	21
16.041	Neu5AcA2-6GalB1-4GlcNAcB1-2(Neu5Aca2-3Galb1-3GlcNacb1-6)Mana1-6(GalB1-4GlcNAcB1-2ManA1-3)ManB1-4GlcNAcB1-4GlcNAc?	7	16							22.001	Neu5AcA2-6GalB1-3GlcNacB1-6(Neu5AcA2-6GalB1-3GlcNAcB1-2)ManA1-6(Neu5AcA2-3GalB1-4GlcNAcB1-2ManA1-3)ManB1-4GlcNAcB1-4GlcNAc?	2	22
16.042	Neu5AcA2-6GalB1-4GlcNAcB1-2(Neu5Aca2-6Galb1-3GlcNacb1-6)Mana1-6(GalB1-4GlcNAcB1-2ManA1-3)ManB1-4GlcNAcB1-4GlcNAc?	7	16							22.002	Neu5AcA2-6GalB1-3GlcNacB1-6(Neu5AcA2-3GalB1-3GlcNAcB1-2)ManA1-6(Neu5AcA2-3GalB1-4GlcNAcB1-2ManA1-3)ManB1-4GlcNAcB1-4GlcNAc?	2	22
16.043	Neu5AcA2-6GalB1-4GlcNAcB1-2(Neu5Aca2-6Galb1-3GlcNacb1-6)Mana1-6(GalB1-4GlcNAcB1-2ManA1-3)ManB1-4GlcNAcB1-4GlcNAc?	7	16							22.003	Neu5AcA2-3GalB1-3GlcNacB1-6(Neu5AcA2-6GalB1-3GlcNAcB1-2)ManA1-6(Neu5AcA2-3GalB1-4GlcNAcB1-2ManA1-3)ManB1-4GlcNAcB1-4GlcNAc?	2	22
16.044	Neu5AcA2-6GalB1-3GlcNAcB1-2(Neu5Aca2-6Galb1-4GlcNacb1-6)Mana1-6(GalB1-4GlcNAcB1-2ManA1-3)ManB1-4GlcNAcB1-4GlcNAc?	7	16							22.004	Neu5AcA2-3GalB1-3GlcNacB1-4(Neu5AcA2-6GalB1-3GlcNAcB1-2)ManA1-3(Neu5AcA2-3GalB1-4GlcNAcB1-2ManA1-6)ManB1-4GlcNAcB1-4GlcNAc?	2	22
16.045	Neu5AcA2-6GalB1-3GlcNAcB1-2(Neu5Aca2-6Galb1-4GlcNacb1-6)Mana1-6(GalB1-4GlcNAcB1-2ManA1-3)ManB1-4GlcNAcB1-4GlcNAc?	7	16							22.005	Neu5AcA2-6GalB1-3GlcNacB1-4(Neu5AcA2-6GalB1-3GlcNAcB1-2)ManA1-3(Neu5AcA2-3GalB1-4GlcNAcB1-2ManA1-6)ManB1-4GlcNAcB1-4GlcNAc?	2	22
16.046	Neu5AcA2-3GalB1-3GlcNAcB1-2(Neu5Aca2-6Galb1-4GlcNacb1-6)Mana1-6(GalB1-4GlcNAcB1-2ManA1-3)ManB1-4GlcNAcB1-4GlcNAc?	7	16							22.006	Neu5AcA2-6GalB1-3GlcNacB1-4(Neu5AcA2-3GalB1-3GlcNAcB1-2)ManA1-3(Neu5AcA2-3GalB1-4GlcNAcB1-2ManA1-6)ManB1-4GlcNAcB1-4GlcNAc?	2	22
16.047	Neu5AcA2-3GalB1-3GlcNAcB1-2(Neu5Aca2-6Galb1-4GlcNacb1-6)Mana1-6(GalB1-4GlcNAcB1-2ManA1-3)ManB1-4GlcNAcB1-4GlcNAc?	7	16							22.013	Neu5AcA2-6GalB1-3(Neu5AcA2-6)GlcNAcB1-2(Neu5AcA2-3GalB1-3GlcNacB1-4)ManA1-3(Neu5AcA2-3GalB1-4GlcNAcB1-2ManA1-6)ManB1-4GlcNAcB1-4GlcNAc?	2	22
16.048	Neu5AcA2-3GalB1-4GlcNAcB1-2ManA1-3(GalB1-3GlcNAcB1-2(Neu5Aca2-6Galb1-4GlcNacb1-6)Mana1-6)ManB1-4GlcNAcB1-4GlcNAc?	7	16							22.014	Neu5AcA2-6GalB1-3(Neu5AcA2-6)GlcNAcB1-2(Neu5AcA2-6GalB1-3GlcNacB1-4)ManA1-3(Neu5AcA2-3GalB1-4GlcNAcB1-2ManA1-6)ManB1-4GlcNAcB1-4GlcNAc?	2	22
16.049	Neu5AcA2-3GalB1-4GlcNAcB1-2ManA1-3(GalB1-3GlcNAcB1-2(Neu5Aca2-6Galb1-4GlcNacb1-6)Mana1-6)ManB1-4GlcNAcB1-4GlcNAc?	7	16							22.015	Neu5AcA2-3GalB1-3(Neu5AcA2-6)GlcNAcB1-2(Neu5AcA2-6GalB1-3GlcNacB1-4)ManA1-3(Neu5AcA2-3GalB1-4GlcNAcB1-2ManA1-6)ManB1-4GlcNAcB1-4GlcNAc?	2	22
17.001	Neu5AcA2-6GalB1-4GlcNacB1-6(Neu5AcA2-6GalB1-3GlcNAcB1-2)ManA1-6(Neu5AcA2-3GalB1-3GlcNAcB1-2ManA1-3)ManB1-4GlcNAcB1-4GlcNAc?	2	17							22.016	Neu5AcA2-6GalB1-3(Neu5AcA2-6)GlcNAcB1-2(Neu5AcA2-6GalB1-3GlcNacB1-6)ManA1-6(Neu5AcA2-3GalB1-4GlcNAcB1-2ManA1-3)ManB1-4GlcNAcB1-4GlcNAc?	2	22
17.002	Neu5AcA2-6GalB1-3GlcNacB1-6(Neu5AcA2-6GalB1-4GlcNAcB1-2)ManA1-6(Neu5AcA2-3GalB1-3GlcNAcB1-2ManA1-3)ManB1-4GlcNAcB1-4GlcNAc?	2	17							22.017	Neu5AcA2-3GalB1-3(Neu5AcA2-6)GlcNAcB1-2(Neu5AcA2-6GalB1-3GlcNacB1-6)ManA1-6(Neu5AcA2-3GalB1-4GlcNAcB1-2ManA1-3)ManB1-4GlcNAcB1-4GlcNAc?	2	22
17.003	Neu5AcA2-6GalB1-3GlcNacB1-6(Neu5AcA2-3GalB1-4GlcNAcB1-2)ManA1-6(Neu5AcA2-3GalB1-3GlcNAcB1-2ManA1-3)ManB1-4GlcNAcB1-4GlcNAc?	2	17							22.018	Neu5AcA2-6GalB1-3(Neu5AcA2-6)GlcNAcB1-2(Neu5AcA2-3GalB1-3GlcNacB1-6)ManA1-6(Neu5AcA2-3GalB1-4GlcNAcB1-2ManA1-3)ManB1-4GlcNAcB1-4GlcNAc?	2	22
17.004	Neu5AcA2-3GalB1-4GlcNacB1-6(Neu5AcA2-6GalB1-3GlcNAcB1-2)ManA1-6(Neu5AcA2-3GalB1-3GlcNAcB1-2ManA1-3)ManB1-4GlcNAcB1-4GlcNAc?	2	17							22.019	Neu5AcA2-6GalB1-3GlcNAcB1-2(Neu5Aca2-3Galb1-3GlcNacb1-4)Mana1-3(GalB1-4GlcNAcB1-2ManA1-6)ManB1-4GlcNAcB1-4GlcNAc?	2	22
17.005	Neu5AcA2-3GalB1-4GlcNacB1-4(Neu5AcA2-6GalB1-3GlcNAcB1-2)ManA1-3(Neu5AcA2-3GalB1-3GlcNAcB1-2ManA1-6)ManB1-4GlcNAcB1-4GlcNAc?	2	17							22.02	Neu5AcA2-6GalB1-3GlcNAcB1-2(Neu5Aca2-3Galb1-3GlcNacb1-4)Mana1-3(GalB1-4GlcNAcB1-2ManA1-6)ManB1-4GlcNAcB1-4GlcNAc?	2	22
17.006	Neu5AcA2-6GalB1-4GlcNacB1-4(Neu5AcA2-6GalB1-3GlcNAcB1-2)ManA1-3(Neu5AcA2-3GalB1-3GlcNAcB1-2ManA1-6)ManB1-4GlcNAcB1-4GlcNAc?	2	17							22.021	Neu5AcA2-3GalB1-4GlcNAcB1-2ManA1-6(GalB1-3GlcNAcB1-2(Neu5Aca2-6Galb1-3GlcNacb1-4)Mana1-3)ManB1-4GlcNAcB1-4GlcNAc?	2	22
17.007	Neu5AcA2-6GalB1-3GlcNacB1-4(Neu5AcA2-6GalB1-4GlcNAcB1-2)ManA1-3(Neu5AcA2-3GalB1-3GlcNAcB1-2ManA1-6)ManB1-4GlcNAcB1-4GlcNAc?	2	17							22.022	Neu5AcA2-3GalB1-4GlcNAcB1-2ManA1-6(GalB1-3GlcNAcB1-2(Neu5Aca2-6Galb1-3GlcNacb1-4)Mana1-3)ManB1-4GlcNAcB1-4GlcNAc?	2	22
17.008	Neu5AcA2-6GalB1-3GlcNacB1-4(Neu5AcA2-6GalB1-3GlcNAcB1-2)ManA1-3(Neu5AcA2-3GalB1-3GlcNAcB1-2ManA1-6)ManB1-4GlcNAcB1-4GlcNAc?	2	17							22.023	Neu5AcA2-6GalB1-3GlcNAcB1-2(Neu5Aca2-6Galb1-3GlcNacb1-4)Mana1-3(GalB1-4GlcNAcB1-2ManA1-6)ManB1-4GlcNAcB1-4GlcNAc?	2	22
17.009	Neu5AcA2-6GalB1-3GlcNacB1-4(Neu5AcA2-3GalB1-4GlcNAcB1-2)ManA1-3(Neu5AcA2-3GalB1-3GlcNAcB1-2ManA1-6)ManB1-4GlcNAcB1-4GlcNAc?	2	17							22.024	Neu5AcA2-3GalB1-3GlcNAcB1-2(Neu5Aca2-6Galb1-3GlcNacb1-4)Mana1-3(GalB1-4GlcNAcB1-2ManA1-6)ManB1-4GlcNAcB1-4GlcNAc?	2	22
17.01	Neu5AcA2-6GalB1-3GlcNAcB1-2(GalB1-4GlcNacB1-4)ManA1-3(GalB1-3GlcNAcB1-2ManA1-6)ManB1-4GlcNAcB1-4(FucA1-6)GlcNAc?	2	17							22.025	Neu5AcA2-6GalB1-3GlcNAcB1-2(Neu5Aca2-6Galb1-3GlcNacb1-4)Mana1-3(GalB1-4GlcNAcB1-2ManA1-6)ManB1-4GlcNAcB1-4GlcNAc?	2	22
17.011	Neu5AcA2-6GalB1-3GlcNAcB1-2(GalB1-4GlcNacB1-4)ManA1-3(GalB1-3GlcNAcB1-2ManA1-6)ManB1-4GlcNAcB1-4(FucA1-6)GlcNAc?	2	17							22.026	Neu5AcA2-3GalB1-3GlcNAcB1-2(Neu5Aca2-6Galb1-3GlcNacb1-4)Mana1-3(GalB1-4GlcNAcB1-2ManA1-6)ManB1-4GlcNAcB1-4GlcNAc?	2	22
17.012	Neu5AcA2-6GalB1-3GlcNAcB1-2(GalB1-4GlcNacB1-4)ManA1-6(GalB1-3GlcNAcB1-2ManA1-3)ManB1-4GlcNAcB1-4(FucA1-6)GlcNAc?	2	17							22.027	Neu5AcA2-6GalB1-3GlcNAcB1-2(Neu5Aca2-3Galb1-3GlcNacb1-6)Mana1-6(GalB1-4GlcNAcB1-2ManA1-3)ManB1-4GlcNAcB1-4GlcNAc?	2	22
17.013	Neu5AcA2-6GalB1-3GlcNAcB1-2(GalB1-4GlcNacB1-4)ManA1-6(GalB1-3GlcNAcB1-2ManA1-3)ManB1-4GlcNAcB1-4(FucA1-6)GlcNAc?	2	17							22.028	Neu5AcA2-6GalB1-3GlcNAcB1-2(Neu5Aca2-3Galb1-3GlcNacb1-6)Mana1-6(GalB1-4GlcNAcB1-2ManA1-3)ManB1-4GlcNAcB1-4GlcNAc?	2	22
17.014	Neu5AcA2-6GalB1-3GlcNacB1-4(GalB1-4GlcNAcB1-2)ManA1-3(GalB1-3GlcNAcB1-2ManA1-6)ManB1-4GlcNAcB1-4(FucA1-6)GlcNAc?	2	17							22.029	Neu5AcA2-6GalB1-3GlcNAcB1-2(Neu5Aca2-6Galb1-3GlcNacb1-6)Mana1-6(GalB1-4GlcNAcB1-2ManA1-3)ManB1-4GlcNAcB1-4GlcNAc?	2	22
17.015	Neu5AcA2-6GalB1-3GlcNacB1-6(GalB1-4GlcNAcB1-2)ManA1-6(GalB1-3GlcNAcB1-2ManA1-3)ManB1-4GlcNAcB1-4(FucA1-6)GlcNAc?	2	17							22.03	Neu5AcA2-6GalB1-3GlcNAcB1-2(Neu5Aca2-6Galb1-3GlcNacb1-6)Mana1-6(GalB1-4GlcNAcB1-2ManA1-3)ManB1-4GlcNAcB1-4GlcNAc?	2	22
17.016	Neu5AcA2-6GalB1-3(Neu5AcA2-6)GlcNAcB1-2(Neu5AcA2-3GalB1-4GlcNacB1-4)ManA1-3(Neu5AcA2-3GalB1-3GlcNAcB1-2ManA1-6)ManB1-4GlcNAcB1-4GlcNAc?	2	17							22.031	Neu5AcA2-3GalB1-3GlcNAcB1-2(Neu5Aca2-6Galb1-3GlcNacb1-6)Mana1-6(GalB1-4GlcNAcB1-2ManA1-3)ManB1-4GlcNAcB1-4GlcNAc?	2	22
17.017	Neu5AcA2-6GalB1-3(Neu5AcA2-6)GlcNAcB1-2(Neu5AcA2-6GalB1-4GlcNacB1-4)ManA1-3(Neu5AcA2-3GalB1-3GlcNAcB1-2ManA1-6)ManB1-4GlcNAcB1-4GlcNAc?	2	17							22.032	Neu5AcA2-3GalB1-3GlcNAcB1-2(Neu5Aca2-6Galb1-3GlcNacb1-6)Mana1-6(GalB1-4GlcNAcB1-2ManA1-3)ManB1-4GlcNAcB1-4GlcNAc?	2	22
17.018	Neu5AcA2-6GalB1-4(Neu5AcA2-6)GlcNAcB1-2(Neu5AcA2-6GalB1-3GlcNacB1-4)ManA1-3(Neu5AcA2-3GalB1-3GlcNAcB1-2ManA1-6)ManB1-4GlcNAcB1-4GlcNAc?	2	17							22.033	Neu5AcA2-3GalB1-4GlcNAcB1-2ManA1-3(GalB1-3GlcNAcB1-2(Neu5Aca2-6Galb1-3GlcNacb1-6)Mana1-6)ManB1-4GlcNAcB1-4GlcNAc?	2	22
17.019	Neu5AcA2-6GalB1-3(Neu5AcA2-6)GlcNAcB1-2(Neu5AcA2-6GalB1-3GlcNacB1-4)ManA1-3(Neu5AcA2-3GalB1-3GlcNAcB1-2ManA1-6)ManB1-4GlcNAcB1-4GlcNAc?	2	17							22.034	Neu5AcA2-3GalB1-4GlcNAcB1-2ManA1-3(GalB1-3GlcNAcB1-2(Neu5Aca2-6Galb1-3GlcNacb1-6)Mana1-6)ManB1-4GlcNAcB1-4GlcNAc?	2	22
17.02	Neu5AcA2-3GalB1-4(Neu5AcA2-6)GlcNAcB1-2(Neu5AcA2-6GalB1-3GlcNacB1-4)ManA1-3(Neu5AcA2-3GalB1-3GlcNAcB1-2ManA1-6)ManB1-4GlcNAcB1-4GlcNAc?	2	17							23.001	Neu5AcA2-6GalB1-3GlcNacB1-6(Neu5AcA2-6GalB1-3GlcNAcB1-2)ManA1-6(Neu5AcA2-3GalB1-3GlcNAcB1-2ManA1-3)ManB1-4GlcNAcB1-4GlcNAc?	2	23
17.021	Neu5AcA2-6GalB1-3(Neu5AcA2-6)GlcNAcB1-2(Neu5AcA2-6GalB1-4GlcNacB1-6)ManA1-6(Neu5AcA2-3GalB1-3GlcNAcB1-2ManA1-3)ManB1-4GlcNAcB1-4GlcNAc?	2	17							23.002	Neu5AcA2-6GalB1-3GlcNacB1-6(Neu5AcA2-3GalB1-3GlcNAcB1-2)ManA1-6(Neu5AcA2-3GalB1-3GlcNAcB1-2ManA1-3)ManB1-4GlcNAcB1-4GlcNAc?	9	23
17.022	Neu5AcA2-6GalB1-4(Neu5AcA2-6)GlcNAcB1-2(Neu5AcA2-6GalB1-3GlcNacB1-6)ManA1-6(Neu5AcA2-3GalB1-3GlcNAcB1-2ManA1-3)ManB1-4GlcNAcB1-4GlcNAc?	2	17							23.003	Neu5AcA2-3GalB1-3GlcNacB1-6(Neu5AcA2-6GalB1-3GlcNAcB1-2)ManA1-6(Neu5AcA2-3GalB1-3GlcNAcB1-2ManA1-3)ManB1-4GlcNAcB1-4GlcNAc?	9	23
17.023	Neu5AcA2-3GalB1-4(Neu5AcA2-6)GlcNAcB1-2(Neu5AcA2-6GalB1-3GlcNacB1-6)ManA1-6(Neu5AcA2-3GalB1-3GlcNAcB1-2ManA1-3)ManB1-4GlcNAcB1-4GlcNAc?	2	17							23.011	Neu5AcA2-6GalB1-3(Neu5AcA2-6)GlcNAcB1-2(Neu5AcA2-6GalB1-3GlcNacB1-6)ManA1-6(Neu5AcA2-3GalB1-3GlcNAcB1-2ManA1-3)ManB1-4GlcNAcB1-4GlcNAc?	2	23
17.024	Neu5AcA2-6GalB1-3(Neu5AcA2-6)GlcNAcB1-2(Neu5AcA2-3GalB1-4GlcNacB1-6)ManA1-6(Neu5AcA2-3GalB1-3GlcNAcB1-2ManA1-3)ManB1-4GlcNAcB1-4GlcNAc?	2	17							23.012	Neu5AcA2-3GalB1-3(Neu5AcA2-6)GlcNAcB1-2(Neu5AcA2-6GalB1-3GlcNacB1-6)ManA1-6(Neu5AcA2-3GalB1-3GlcNAcB1-2ManA1-3)ManB1-4GlcNAcB1-4GlcNAc?	9	23
17.025	Neu5AcA2-6GalB1-3GlcNAcB1-2(Neu5Aca2-3Galb1-4GlcNacb1-4)Mana1-3(GalB1-3GlcNAcB1-2ManA1-6)ManB1-4GlcNAcB1-4GlcNAc?	2	17							23.013	Neu5AcA2-6GalB1-3(Neu5AcA2-6)GlcNAcB1-2(Neu5AcA2-3GalB1-3GlcNacB1-6)ManA1-6(Neu5AcA2-3GalB1-3GlcNAcB1-2ManA1-3)ManB1-4GlcNAcB1-4GlcNAc?	9	23
17.026	Neu5AcA2-6GalB1-3GlcNAcB1-2(Neu5Aca2-3Galb1-4GlcNacb1-4)Mana1-3(GalB1-3GlcNAcB1-2ManA1-6)ManB1-4GlcNAcB1-4GlcNAc?	2	17							23.014	Neu5AcA2-6GalB1-3GlcNAcB1-2(Neu5Aca2-3Galb1-3GlcNacb1-6)Mana1-6(GalB1-3GlcNAcB1-2ManA1-3)ManB1-4GlcNAcB1-4GlcNAc?	9	23
17.027	Neu5AcA2-3GalB1-3GlcNAcB1-2ManA1-6(GalB1-4GlcNAcB1-2(Neu5Aca2-6Galb1-3GlcNacb1-4)Mana1-3)ManB1-4GlcNAcB1-4GlcNAc?	2	17							23.015	Neu5AcA2-6GalB1-3GlcNAcB1-2(Neu5Aca2-3Galb1-3GlcNacb1-6)Mana1-6(GalB1-3GlcNAcB1-2ManA1-3)ManB1-4GlcNAcB1-4GlcNAc?	9	23
17.028	Neu5AcA2-3GalB1-3GlcNAcB1-2ManA1-6(GalB1-4GlcNAcB1-2(Neu5Aca2-6Galb1-3GlcNacb1-4)Mana1-3)ManB1-4GlcNAcB1-4GlcNAc?	2	17							23.016	Neu5AcA2-6GalB1-3GlcNAcB1-2(Neu5Aca2-6Galb1-3GlcNacb1-6)Mana1-6(GalB1-3GlcNAcB1-2ManA1-3)ManB1-4GlcNAcB1-4GlcNAc?	2	23
17.029	Neu5AcA2-6GalB1-4GlcNAcB1-2(Neu5Aca2-6Galb1-3GlcNacb1-4)Mana1-3(GalB1-3GlcNAcB1-2ManA1-6)ManB1-4GlcNAcB1-4GlcNAc?	2	17							23.017	Neu5AcA2-6GalB1-3GlcNAcB1-2(Neu5Aca2-6Galb1-3GlcNacb1-6)Mana1-6(GalB1-3GlcNAcB1-2ManA1-3)ManB1-4GlcNAcB1-4GlcNAc?	2	23
17.03	Neu5AcA2-6GalB1-3GlcNAcB1-2(Neu5Aca2-6Galb1-3GlcNacb1-4)Mana1-3(GalB1-3GlcNAcB1-2ManA1-6)ManB1-4GlcNAcB1-4GlcNAc?	2	17							23.018	Neu5AcA2-3GalB1-3GlcNAcB1-2(Neu5Aca2-6Galb1-3GlcNacb1-6)Mana1-6(GalB1-3GlcNAcB1-2ManA1-3)ManB1-4GlcNAcB1-4GlcNAc?	9	23
17.031	Neu5AcA2-3GalB1-4GlcNAcB1-2(Neu5Aca2-6Galb1-3GlcNacb1-4)Mana1-3(GalB1-3GlcNAcB1-2ManA1-6)ManB1-4GlcNAcB1-4GlcNAc?	2	17							23.019	Neu5AcA2-3GalB1-3GlcNAcB1-2(Neu5Aca2-6Galb1-3GlcNacb1-6)Mana1-6(GalB1-3GlcNAcB1-2ManA1-3)ManB1-4GlcNAcB1-4GlcNAc?	9	23
17.032	Neu5AcA2-6GalB1-4GlcNAcB1-2(Neu5Aca2-6Galb1-3GlcNacb1-4)Mana1-3(GalB1-3GlcNAcB1-2ManA1-6)ManB1-4GlcNAcB1-4GlcNAc?	2	17							23.02	Neu5AcA2-3GalB1-3GlcNAcB1-2ManA1-3(GalB1-3GlcNAcB1-2(Neu5Aca2-6Galb1-3GlcNacb1-6)Mana1-6)ManB1-4GlcNAcB1-4GlcNAc?	9	23
17.033	Neu5AcA2-6GalB1-3GlcNAcB1-2(Neu5Aca2-6Galb1-3GlcNacb1-4)Mana1-3(GalB1-3GlcNAcB1-2ManA1-6)ManB1-4GlcNAcB1-4GlcNAc?	2	17							23.021	Neu5AcA2-3GalB1-3GlcNAcB1-2ManA1-3(GalB1-3GlcNAcB1-2(Neu5Aca2-6Galb1-3GlcNacb1-6)Mana1-6)ManB1-4GlcNAcB1-4GlcNAc?	9	23
17.034	Neu5AcA2-3GalB1-4GlcNAcB1-2(Neu5Aca2-6Galb1-3GlcNacb1-4)Mana1-3(GalB1-3GlcNAcB1-2ManA1-6)ManB1-4GlcNAcB1-4GlcNAc?	2	17							24.001	Neu5AcA2-6GalB1-3GlcNacB1-6(Neu5AcA2-3GalB1-4GlcNAcB1-2)ManA1-6(Neu5AcA2-3GalB1-4GlcNAcB1-2ManA1-3)ManB1-4GlcNAcB1-4GlcNAc?	10	24
17.035	Neu5AcA2-6GalB1-3GlcNAcB1-2(Neu5Aca2-6Galb1-4GlcNacb1-4)Mana1-3(GalB1-3GlcNAcB1-2ManA1-6)ManB1-4GlcNAcB1-4GlcNAc?	2	17							24.002	Neu5AcA2-3GalB1-4GlcNacB1-6(Neu5AcA2-6GalB1-3GlcNAcB1-2)ManA1-6(Neu5AcA2-3GalB1-4GlcNAcB1-2ManA1-3)ManB1-4GlcNAcB1-4GlcNAc?	10	24
17.036	Neu5AcA2-6GalB1-3GlcNAcB1-2(Neu5Aca2-6Galb1-4GlcNacb1-4)Mana1-3(GalB1-3GlcNAcB1-2ManA1-6)ManB1-4GlcNAcB1-4GlcNAc?	2	17							24.003	Neu5AcA2-3GalB1-4GlcNacB1-4(Neu5AcA2-3GalB1-4GlcNAcB1-2)ManA1-3(Neu5AcA2-6GalB1-4GlcNAcB1-2ManA1-6)ManB1-4GlcNAcB1-4GlcNAc?	10	24
17.037	Neu5AcA2-6GalB1-3GlcNAcB1-2(Neu5Aca2-3Galb1-4GlcNacb1-6)Mana1-6(GalB1-3GlcNAcB1-2ManA1-3)ManB1-4GlcNAcB1-4GlcNAc?	2	17							24.004	Neu5AcA2-3GalB1-4GlcNacB1-4(Neu5AcA2-6GalB1-4GlcNAcB1-2)ManA1-3(Neu5AcA2-3GalB1-4GlcNAcB1-2ManA1-6)ManB1-4GlcNAcB1-4GlcNAc?	10	24
17.038	Neu5AcA2-6GalB1-3GlcNAcB1-2(Neu5Aca2-3Galb1-4GlcNacb1-6)Mana1-6(GalB1-3GlcNAcB1-2ManA1-3)ManB1-4GlcNAcB1-4GlcNAc?	2	17							24.005	Neu5AcA2-3GalB1-4GlcNacB1-4(Neu5AcA2-6GalB1-3GlcNAcB1-2)ManA1-3(Neu5AcA2-3GalB1-4GlcNAcB1-2ManA1-6)ManB1-4GlcNAcB1-4GlcNAc?	10	24
17.039	Neu5AcA2-6GalB1-4GlcNAcB1-2(Neu5Aca2-6Galb1-3GlcNacb1-6)Mana1-6(GalB1-3GlcNAcB1-2ManA1-3)ManB1-4GlcNAcB1-4GlcNAc?	2	17							24.006	Neu5AcA2-6GalB1-4GlcNacB1-4(Neu5AcA2-3GalB1-4GlcNAcB1-2)ManA1-3(Neu5AcA2-3GalB1-4GlcNAcB1-2ManA1-6)ManB1-4GlcNAcB1-4GlcNAc?	10	24
17.04	Neu5AcA2-6GalB1-4GlcNAcB1-2(Neu5Aca2-6Galb1-3GlcNacb1-6)Mana1-6(GalB1-3GlcNAcB1-2ManA1-3)ManB1-4GlcNAcB1-4GlcNAc?	2	17							24.007	Neu5AcA2-6GalB1-3GlcNacB1-4(Neu5AcA2-3GalB1-4GlcNAcB1-2)ManA1-3(Neu5AcA2-3GalB1-4GlcNAcB1-2ManA1-6)ManB1-4GlcNAcB1-4GlcNAc?	10	24
17.041	Neu5AcA2-3GalB1-4GlcNAcB1-2(Neu5Aca2-6Galb1-3GlcNacb1-6)Mana1-6(GalB1-3GlcNAcB1-2ManA1-3)ManB1-4GlcNAcB1-4GlcNAc?	2	17							24.016	Neu5AcA2-6GalB1-4(Neu5AcA2-6)GlcNAcB1-2(Neu5AcA2-3GalB1-4GlcNacB1-4)ManA1-3(Neu5AcA2-3GalB1-4GlcNAcB1-2ManA1-6)ManB1-4GlcNAcB1-4GlcNAc?	10	24
17.042	Neu5AcA2-3GalB1-4GlcNAcB1-2(Neu5Aca2-6Galb1-3GlcNacb1-6)Mana1-6(GalB1-3GlcNAcB1-2ManA1-3)ManB1-4GlcNAcB1-4GlcNAc?	2	17							24.017	Neu5AcA2-6GalB1-3(Neu5AcA2-6)GlcNAcB1-2(Neu5AcA2-3GalB1-4GlcNacB1-4)ManA1-3(Neu5AcA2-3GalB1-4GlcNAcB1-2ManA1-6)ManB1-4GlcNAcB1-4GlcNAc?	10	24
17.043	Neu5AcA2-3GalB1-3GlcNAcB1-2ManA1-3(GalB1-4GlcNAcB1-2(Neu5Aca2-6Galb1-3GlcNacb1-6)Mana1-6)ManB1-4GlcNAcB1-4GlcNAc?	2	17							24.018	Neu5AcA2-6GalB1-3(Neu5AcA2-6)GlcNAcB1-2(Neu5AcA2-3GalB1-4GlcNacB1-6)ManA1-6(Neu5AcA2-3GalB1-4GlcNAcB1-2ManA1-3)ManB1-4GlcNAcB1-4GlcNAc?	10	24
17.044	Neu5AcA2-3GalB1-3GlcNAcB1-2ManA1-3(GalB1-4GlcNAcB1-2(Neu5Aca2-6Galb1-3GlcNacb1-6)Mana1-6)ManB1-4GlcNAcB1-4GlcNAc?	2	17							24.019	Neu5AcA2-3GalB1-4GlcNacB1-4(Neu5AcA2-3GalB1-4GlcNAcB1-2)ManA1-3(Neu5AcA2-6GalB1-4(Neu5AcA2-6)GlcNAcB1-2ManA1-6)ManB1-4GlcNAcB1-4GlcNAc?	10	24
17.045	Neu5AcA2-6GalB1-3GlcNAcB1-2(Neu5Aca2-6Galb1-4GlcNacb1-6)Mana1-6(GalB1-3GlcNAcB1-2ManA1-3)ManB1-4GlcNAcB1-4GlcNAc?	2	17							24.02	Neu5AcA2-6GalB1-4GlcNAcB1-2ManA1-6(GalB1-4GlcNAcB1-2(Neu5Aca2-3Galb1-4GlcNacb1-4)Mana1-3)ManB1-4GlcNAcB1-4GlcNAc?	10	24
17.046	Neu5AcA2-6GalB1-3GlcNAcB1-2(Neu5Aca2-6Galb1-4GlcNacb1-6)Mana1-6(GalB1-3GlcNAcB1-2ManA1-3)ManB1-4GlcNAcB1-4GlcNAc?	2	17							24.021	Neu5AcA2-6GalB1-4GlcNAcB1-2ManA1-6(GalB1-4GlcNAcB1-2(Neu5Aca2-3Galb1-4GlcNacb1-4)Mana1-3)ManB1-4GlcNAcB1-4GlcNAc?	10	24
18.001	Neu5AcA2-6GalB1-4GlcNacB1-6(Neu5AcA2-3GalB1-4GlcNAcB1-2)ManA1-6(Neu5AcA2-3GalB1-4GlcNAcB1-2ManA1-3)ManB1-4GlcNAcB1-4GlcNAc?	8	18							24.022	Neu5AcA2-6GalB1-4GlcNAcB1-2(Neu5Aca2-3Galb1-4GlcNacb1-4)Mana1-3(GalB1-4GlcNAcB1-2ManA1-6)ManB1-4GlcNAcB1-4GlcNAc?	10	24
18.002	Neu5AcA2-6GalB1-4GlcNacB1-6(GalB1-4GlcNAcB1-2)ManA1-6(GalB1-4GlcNAcB1-2ManA1-3)ManB1-4GlcNAcB1-4(FucA1-6)GlcNAc?	13	18							24.023	Neu5AcA2-6GalB1-3GlcNAcB1-2(Neu5Aca2-3Galb1-4GlcNacb1-4)Mana1-3(GalB1-4GlcNAcB1-2ManA1-6)ManB1-4GlcNAcB1-4GlcNAc?	10	24
18.003	Neu5AcA2-3GalB1-4GlcNAcB1-2(Neu5Aca2-6Galb1-4GlcNacb1-6)Mana1-6(GalB1-4GlcNAcB1-2ManA1-3)ManB1-4GlcNAcB1-4GlcNAc?	8	18							24.024	Neu5AcA2-6GalB1-4GlcNAcB1-2(Neu5Aca2-3Galb1-4GlcNacb1-4)Mana1-3(GalB1-4GlcNAcB1-2ManA1-6)ManB1-4GlcNAcB1-4GlcNAc?	10	24
18.004	Neu5AcA2-3GalB1-4GlcNAcB1-2(Neu5Aca2-6Galb1-4GlcNacb1-6)Mana1-6(GalB1-4GlcNAcB1-2ManA1-3)ManB1-4GlcNAcB1-4GlcNAc?	8	18							24.025	Neu5AcA2-6GalB1-3GlcNAcB1-2(Neu5Aca2-3Galb1-4GlcNacb1-4)Mana1-3(GalB1-4GlcNAcB1-2ManA1-6)ManB1-4GlcNAcB1-4GlcNAc?	10	24
18.005	Neu5AcA2-3GalB1-4GlcNAcB1-2ManA1-3(GalB1-4GlcNAcB1-2(Neu5Aca2-6Galb1-4GlcNacb1-6)Mana1-6)ManB1-4GlcNAcB1-4GlcNAc?	8	18							24.026	Neu5AcA2-3GalB1-4GlcNAcB1-2ManA1-6(GalB1-4GlcNAcB1-2(Neu5Aca2-6Galb1-3GlcNacb1-4)Mana1-3)ManB1-4GlcNAcB1-4GlcNAc?	10	24
18.006	Neu5AcA2-3GalB1-4GlcNAcB1-2ManA1-3(GalB1-4GlcNAcB1-2(Neu5Aca2-6Galb1-4GlcNacb1-6)Mana1-6)ManB1-4GlcNAcB1-4GlcNAc?	8	18							24.027	Neu5AcA2-3GalB1-4GlcNAcB1-2ManA1-6(GalB1-4GlcNAcB1-2(Neu5Aca2-6Galb1-3GlcNacb1-4)Mana1-3)ManB1-4GlcNAcB1-4GlcNAc?	10	24
19.001	Neu5AcA2-6GalB1-4GlcNacB1-6(Neu5AcA2-3GalB1-3GlcNAcB1-2)ManA1-6(Neu5AcA2-3GalB1-3GlcNAcB1-2ManA1-3)ManB1-4GlcNAcB1-4GlcNAc?	9	19							24.028	Neu5AcA2-3GalB1-4GlcNAcB1-2(Neu5Aca2-6Galb1-3GlcNacb1-4)Mana1-3(GalB1-4GlcNAcB1-2ManA1-6)ManB1-4GlcNAcB1-4GlcNAc?	10	24
19.002	Neu5AcA2-3GalB1-3GlcNacB1-6(Neu5AcA2-6GalB1-4GlcNAcB1-2)ManA1-6(Neu5AcA2-3GalB1-3GlcNAcB1-2ManA1-3)ManB1-4GlcNAcB1-4GlcNAc?	9	19							24.029	Neu5AcA2-3GalB1-4GlcNAcB1-2(Neu5Aca2-6Galb1-3GlcNacb1-4)Mana1-3(GalB1-4GlcNAcB1-2ManA1-6)ManB1-4GlcNAcB1-4GlcNAc?	10	24
19.003	Neu5AcA2-3GalB1-3GlcNacB1-4(Neu5AcA2-3GalB1-3GlcNAcB1-2)ManA1-3(Neu5AcA2-6GalB1-3GlcNAcB1-2ManA1-6)ManB1-4GlcNAcB1-4GlcNAc?	9	19							24.03	Neu5AcA2-3GalB1-4GlcNAcB1-2ManA1-6(GalB1-4GlcNAcB1-2(Neu5Aca2-6Galb1-4GlcNacb1-4)Mana1-3)ManB1-4GlcNAcB1-4GlcNAc?	10	24
19.004	Neu5AcA2-3GalB1-3GlcNacB1-4(Neu5AcA2-6GalB1-4GlcNAcB1-2)ManA1-3(Neu5AcA2-3GalB1-3GlcNAcB1-2ManA1-6)ManB1-4GlcNAcB1-4GlcNAc?	9	19							24.031	Neu5AcA2-3GalB1-4GlcNAcB1-2ManA1-6(GalB1-4GlcNAcB1-2(Neu5Aca2-6Galb1-4GlcNacb1-4)Mana1-3)ManB1-4GlcNAcB1-4GlcNAc?	10	24
19.005	Neu5AcA2-3GalB1-3GlcNacB1-4(Neu5AcA2-6GalB1-3GlcNAcB1-2)ManA1-3(Neu5AcA2-3GalB1-3GlcNAcB1-2ManA1-6)ManB1-4GlcNAcB1-4GlcNAc?	9	19							24.032	Neu5AcA2-3GalB1-4GlcNAcB1-2(Neu5Aca2-6Galb1-4GlcNacb1-4)Mana1-3(GalB1-4GlcNAcB1-2ManA1-6)ManB1-4GlcNAcB1-4GlcNAc?	10	24
19.006	Neu5AcA2-6GalB1-4GlcNacB1-4(Neu5AcA2-3GalB1-3GlcNAcB1-2)ManA1-3(Neu5AcA2-3GalB1-3GlcNAcB1-2ManA1-6)ManB1-4GlcNAcB1-4GlcNAc?	9	19							24.033	Neu5AcA2-3GalB1-4GlcNAcB1-2(Neu5Aca2-6Galb1-4GlcNacb1-4)Mana1-3(GalB1-4GlcNAcB1-2ManA1-6)ManB1-4GlcNAcB1-4GlcNAc?	10	24
19.007	Neu5AcA2-6GalB1-3GlcNacB1-4(Neu5AcA2-3GalB1-3GlcNAcB1-2)ManA1-3(Neu5AcA2-3GalB1-3GlcNAcB1-2ManA1-6)ManB1-4GlcNAcB1-4GlcNAc?	9	19							24.034	Neu5AcA2-6GalB1-3GlcNAcB1-2(Neu5Aca2-3Galb1-4GlcNacb1-6)Mana1-6(GalB1-4GlcNAcB1-2ManA1-3)ManB1-4GlcNAcB1-4GlcNAc?	10	24
19.008	GalB1-3GlcNacB1-4(GalB1-3GlcNAcB1-2)ManA1-3(Neu5AcA2-6GalB1-3GlcNAcB1-2ManA1-6)ManB1-4GlcNAcB1-4(FucA1-6)GlcNAc?	9	19							24.035	Neu5AcA2-6GalB1-3GlcNAcB1-2(Neu5Aca2-3Galb1-4GlcNacb1-6)Mana1-6(GalB1-4GlcNAcB1-2ManA1-3)ManB1-4GlcNAcB1-4GlcNAc?	10	24
19.009	GalB1-3GlcNacB1-4(GalB1-3GlcNAcB1-2)ManA1-3(Neu5AcA2-6GalB1-3GlcNAcB1-2ManA1-6)ManB1-4GlcNAcB1-4(FucA1-6)GlcNAc?	9	19							24.036	Neu5AcA2-3GalB1-4GlcNAcB1-2(Neu5Aca2-6Galb1-3GlcNacb1-6)Mana1-6(GalB1-4GlcNAcB1-2ManA1-3)ManB1-4GlcNAcB1-4GlcNAc?	10	24
19.01	Neu5AcA2-6GalB1-4GlcNAcB1-2(GalB1-3GlcNacB1-4)ManA1-3(GalB1-3GlcNAcB1-2ManA1-6)ManB1-4GlcNAcB1-4(FucA1-6)GlcNAc?	9	19							24.037	Neu5AcA2-3GalB1-4GlcNAcB1-2(Neu5Aca2-6Galb1-3GlcNacb1-6)Mana1-6(GalB1-4GlcNAcB1-2ManA1-3)ManB1-4GlcNAcB1-4GlcNAc?	10	24
19.011	Neu5AcA2-6GalB1-3GlcNAcB1-2(GalB1-3GlcNacB1-4)ManA1-3(GalB1-3GlcNAcB1-2ManA1-6)ManB1-4GlcNAcB1-4(FucA1-6)GlcNAc?	9	19							24.038	Neu5AcA2-3GalB1-4GlcNAcB1-2ManA1-3(GalB1-4GlcNAcB1-2(Neu5Aca2-6Galb1-3GlcNacb1-6)Mana1-6)ManB1-4GlcNAcB1-4GlcNAc?	10	24
19.012	Neu5AcA2-6GalB1-4GlcNAcB1-2(GalB1-3GlcNacB1-4)ManA1-3(GalB1-3GlcNAcB1-2ManA1-6)ManB1-4GlcNAcB1-4(FucA1-6)GlcNAc?	9	19							24.039	Neu5AcA2-3GalB1-4GlcNAcB1-2ManA1-3(GalB1-4GlcNAcB1-2(Neu5Aca2-6Galb1-3GlcNacb1-6)Mana1-6)ManB1-4GlcNAcB1-4GlcNAc?	10	24
19.013	Neu5AcA2-6GalB1-3GlcNAcB1-2(GalB1-3GlcNacB1-4)ManA1-3(GalB1-3GlcNAcB1-2ManA1-6)ManB1-4GlcNAcB1-4(FucA1-6)GlcNAc?	9	19							25.001	Neu5AcA2-3GalB1-4GlcNacB1-6(Neu5AcA2-6GalB1-4GlcNAcB1-2)ManA1-6(Neu5AcA2-6GalB1-4GlcNAcB1-2ManA1-3)ManB1-4GlcNAcB1-4GlcNAc?	11	25
19.014	Neu5AcA2-6GalB1-4GlcNAcB1-2(GalB1-3GlcNacB1-6)ManA1-6(GalB1-3GlcNAcB1-2ManA1-3)ManB1-4GlcNAcB1-4(FucA1-6)GlcNAc?	9	19							25.008	Neu5AcA2-3GalB1-4GlcNacB1-6(Neu5AcA2-6GalB1-4GlcNAcB1-2)ManA1-6(Neu5AcA2-6GalB1-4(Neu5AcA2-6)GlcNAcB1-2ManA1-3)ManB1-4GlcNAcB1-4GlcNAc?	11	25
19.015	Neu5AcA2-6GalB1-4GlcNAcB1-2(GalB1-3GlcNacB1-6)ManA1-6(GalB1-3GlcNAcB1-2ManA1-3)ManB1-4GlcNAcB1-4(FucA1-6)GlcNAc?	9	19							25.009	Neu5AcA2-3GalB1-4GlcNacB1-6(Neu5AcA2-6GalB1-4GlcNAcB1-2)ManA1-6(Neu5AcA2-3GalB1-4(Neu5AcA2-6)GlcNAcB1-2ManA1-3)ManB1-4GlcNAcB1-4GlcNAc?	11	25
19.016	Neu5AcA2-6GalB1-3GlcNacB1-4(GalB1-3GlcNAcB1-2)ManA1-3(GalB1-3GlcNAcB1-2ManA1-6)ManB1-4GlcNAcB1-4(FucA1-6)GlcNAc?	9	19							25.01	Neu5AcA2-6GalB1-4(Neu5AcA2-6)GlcNAcB1-2(Neu5AcA2-3GalB1-4GlcNacB1-6)ManA1-6(Neu5AcA2-6GalB1-4GlcNAcB1-2ManA1-3)ManB1-4GlcNAcB1-4GlcNAc?	11	25
19.017	Neu5AcA2-6GalB1-4GlcNacB1-4(GalB1-3GlcNAcB1-2)ManA1-3(GalB1-3GlcNAcB1-2ManA1-6)ManB1-4GlcNAcB1-4(FucA1-6)GlcNAc?	9	19							25.011	Neu5AcA2-3GalB1-4(Neu5AcA2-6)GlcNAcB1-2(Neu5AcA2-3GalB1-4GlcNacB1-6)ManA1-6(Neu5AcA2-6GalB1-4GlcNAcB1-2ManA1-3)ManB1-4GlcNAcB1-4GlcNAc?	11	25
19.018	Neu5AcA2-6GalB1-4GlcNacB1-6(GalB1-3GlcNAcB1-2)ManA1-6(GalB1-3GlcNAcB1-2ManA1-3)ManB1-4GlcNAcB1-4(FucA1-6)GlcNAc?	9	19							26.001	Neu5AcA2-3GalB1-4GlcNacB1-6(Neu5AcA2-6GalB1-4GlcNAcB1-2)ManA1-6(Neu5AcA2-6GalB1-3GlcNAcB1-2ManA1-3)ManB1-4GlcNAcB1-4GlcNAc?	11	26
19.019	Neu5AcA2-3GalB1-3GlcNacB1-4(Neu5AcA2-3GalB1-3GlcNAcB1-2)ManA1-3(Neu5AcA2-6GalB1-4GlcNAcB1-2(GalB1-3GlcNacB1-6)ManA1-6)ManB1-4GlcNAcB1-4GlcNAc?	9	19							26.006	Neu5AcA2-3GalB1-4GlcNacB1-6(Neu5AcA2-6GalB1-4GlcNAcB1-2)ManA1-6(Neu5AcA2-6GalB1-3(Neu5AcA2-6)GlcNAcB1-2ManA1-3)ManB1-4GlcNAcB1-4GlcNAc?	11	26
19.02	Neu5AcA2-6GalB1-4GlcNacB1-6(Neu5AcA2-6GalB1-3GlcNAcB1-2)ManA1-6(Neu5AcA2-3GalB1-3GlcNAcB1-2(Galb1-3GlcNacb1-4)Mana1-3)ManB1-4GlcNAcB1-4GlcNAc?	9	19							26.007	Neu5AcA2-3GalB1-4GlcNacB1-6(Neu5AcA2-6GalB1-4GlcNAcB1-2)ManA1-6(Neu5AcA2-3GalB1-3(Neu5AcA2-6)GlcNAcB1-2ManA1-3)ManB1-4GlcNAcB1-4GlcNAc?	11	26
19.021	Neu5AcA2-6GalB1-4GlcNacB1-6(Neu5AcA2-3GalB1-3GlcNAcB1-2)ManA1-6(Neu5AcA2-3GalB1-3GlcNAcB1-2(Galb1-3GlcNacb1-4)Mana1-3)ManB1-4GlcNAcB1-4GlcNAc?	9	19							26.008	Neu5AcA2-6GalB1-4(Neu5AcA2-6)GlcNAcB1-2(Neu5AcA2-3GalB1-4GlcNacB1-6)ManA1-6(Neu5AcA2-6GalB1-3GlcNAcB1-2ManA1-3)ManB1-4GlcNAcB1-4GlcNAc?	11	26
19.022	Neu5AcA2-6GalB1-3GlcNacB1-6(Neu5AcA2-6GalB1-4GlcNAcB1-2)ManA1-6(Neu5AcA2-3GalB1-3GlcNAcB1-2(Galb1-3GlcNacb1-4)Mana1-3)ManB1-4GlcNAcB1-4GlcNAc?	9	19							26.009	Neu5AcA2-3GalB1-4(Neu5AcA2-6)GlcNAcB1-2(Neu5AcA2-3GalB1-4GlcNacB1-6)ManA1-6(Neu5AcA2-6GalB1-3GlcNAcB1-2ManA1-3)ManB1-4GlcNAcB1-4GlcNAc?	11	26
19.023	Neu5AcA2-6GalB1-3GlcNacB1-6(Neu5AcA2-3GalB1-4GlcNAcB1-2)ManA1-6(Neu5AcA2-3GalB1-3GlcNAcB1-2(Galb1-3GlcNacb1-4)Mana1-3)ManB1-4GlcNAcB1-4GlcNAc?	9	19							27.001	Neu5AcA2-3GalB1-4GlcNacB1-6(Neu5AcA2-6GalB1-4GlcNAcB1-2)ManA1-6(Neu5AcA2-3GalB1-4GlcNAcB1-2ManA1-3)ManB1-4GlcNAcB1-4GlcNAc?	11	27
19.024	Neu5AcA2-3GalB1-4GlcNacB1-6(Neu5AcA2-6GalB1-3GlcNAcB1-2)ManA1-6(Neu5AcA2-3GalB1-3GlcNAcB1-2(Galb1-3GlcNacb1-4)Mana1-3)ManB1-4GlcNAcB1-4GlcNAc?	9	19							27.002	Neu5AcA2-6GalB1-4(Neu5AcA2-6)GlcNAcB1-2(Neu5AcA2-3GalB1-4GlcNacB1-6)ManA1-6(Neu5AcA2-3GalB1-4GlcNAcB1-2ManA1-3)ManB1-4GlcNAcB1-4GlcNAc?	11	27
19.025	Neu5AcA2-3GalB1-3GlcNacB1-6(Neu5AcA2-6GalB1-4GlcNAcB1-2)ManA1-6(Neu5AcA2-3GalB1-3GlcNAcB1-2(Galb1-3GlcNacb1-4)Mana1-3)ManB1-4GlcNAcB1-4GlcNAc?	9	19							27.003	Neu5AcA2-6GalB1-4GlcNAcB1-2(Neu5Aca2-3Galb1-4GlcNacb1-6)Mana1-6(GalB1-4GlcNAcB1-2ManA1-3)ManB1-4GlcNAcB1-4GlcNAc?	11	27
19.026	Neu5AcA2-3GalB1-3GlcNacB1-4(Neu5AcA2-3GalB1-3GlcNAcB1-2)ManA1-3(Neu5AcA2-6GalB1-3GlcNAcB1-2(Galb1-4GlcNacb1-6)ManA1-6)ManB1-4GlcNAcB1-4GlcNAc?	9	19							27.004	Neu5AcA2-6GalB1-4GlcNAcB1-2(Neu5Aca2-3Galb1-4GlcNacb1-6)Mana1-6(GalB1-4GlcNAcB1-2ManA1-3)ManB1-4GlcNAcB1-4GlcNAc?	11	27
19.027	Neu5AcA2-6GalB1-4(Neu5AcA2-6)GlcNAcB1-2(Neu5AcA2-3GalB1-3GlcNacB1-4)ManA1-3(Neu5AcA2-3GalB1-3GlcNAcB1-2ManA1-6)ManB1-4GlcNAcB1-4GlcNAc?	9	19							28.001	Neu5AcA2-3GalB1-4GlcNacB1-6(Neu5AcA2-6GalB1-4GlcNAcB1-2)ManA1-6(Neu5AcA2-3GalB1-3GlcNAcB1-2ManA1-3)ManB1-4GlcNAcB1-4GlcNAc?	11	28
19.028	Neu5AcA2-6GalB1-3(Neu5AcA2-6)GlcNAcB1-2(Neu5AcA2-3GalB1-3GlcNacB1-4)ManA1-3(Neu5AcA2-3GalB1-3GlcNAcB1-2ManA1-6)ManB1-4GlcNAcB1-4GlcNAc?	9	19							28.002	Neu5AcA2-6GalB1-4(Neu5AcA2-6)GlcNAcB1-2(Neu5AcA2-3GalB1-4GlcNacB1-6)ManA1-6(Neu5AcA2-3GalB1-3GlcNAcB1-2ManA1-3)ManB1-4GlcNAcB1-4GlcNAc?	11	28
19.029	Neu5AcA2-3GalB1-3(Neu5AcA2-6)GlcNAcB1-2(Neu5AcA2-6GalB1-4GlcNacB1-4)ManA1-3(Neu5AcA2-3GalB1-3GlcNAcB1-2ManA1-6)ManB1-4GlcNAcB1-4GlcNAc?	9	19							28.003	Neu5AcA2-6GalB1-4GlcNAcB1-2(Neu5Aca2-3Galb1-4GlcNacb1-6)Mana1-6(GalB1-3GlcNAcB1-2ManA1-3)ManB1-4GlcNAcB1-4GlcNAc?	11	28
19.03	Neu5AcA2-3GalB1-3(Neu5AcA2-6)GlcNAcB1-2(Neu5AcA2-6GalB1-3GlcNacB1-4)ManA1-3(Neu5AcA2-3GalB1-3GlcNAcB1-2ManA1-6)ManB1-4GlcNAcB1-4GlcNAc?	9	19							28.004	Neu5AcA2-6GalB1-4GlcNAcB1-2(Neu5Aca2-3Galb1-4GlcNacb1-6)Mana1-6(GalB1-3GlcNAcB1-2ManA1-3)ManB1-4GlcNAcB1-4GlcNAc?	11	28
19.031	Neu5AcA2-3GalB1-3(Neu5AcA2-6)GlcNAcB1-2(Neu5AcA2-6GalB1-4GlcNacB1-6)ManA1-6(Neu5AcA2-3GalB1-3GlcNAcB1-2ManA1-3)ManB1-4GlcNAcB1-4GlcNAc?	9	19							29.001	Neu5AcA2-3GalB1-4GlcNacB1-6(Neu5AcA2-3GalB1-4GlcNAcB1-2)ManA1-6(Neu5AcA2-6GalB1-4GlcNAcB1-2ManA1-3)ManB1-4GlcNAcB1-4GlcNAc?	11	29
19.032	Neu5AcA2-6GalB1-4(Neu5AcA2-6)GlcNAcB1-2(Neu5AcA2-3GalB1-3GlcNacB1-6)ManA1-6(Neu5AcA2-3GalB1-3GlcNAcB1-2ManA1-3)ManB1-4GlcNAcB1-4GlcNAc?	9	19							29.01	Neu5AcA2-3GalB1-4GlcNacB1-6(Neu5AcA2-3GalB1-4GlcNAcB1-2)ManA1-6(Neu5AcA2-6GalB1-4(Neu5AcA2-6)GlcNAcB1-2ManA1-3)ManB1-4GlcNAcB1-4GlcNAc?	11	29
19.033	Neu5AcA2-3GalB1-3GlcNacB1-4(Neu5AcA2-3GalB1-3GlcNAcB1-2)ManA1-3(Neu5AcA2-6GalB1-3(Neu5AcA2-6)GlcNAcB1-2ManA1-6)ManB1-4GlcNAcB1-4GlcNAc?	9	19							29.011	Neu5AcA2-6GalB1-4GlcNAcB1-2ManA1-3(GalB1-4GlcNAcB1-2(Neu5Aca2-3Galb1-4GlcNacb1-6)Mana1-6)ManB1-4GlcNAcB1-4GlcNAc?	11	29
19.034	Neu5AcA2-6GalB1-3GlcNAcB1-2ManA1-6(GalB1-3GlcNAcB1-2(Neu5Aca2-3Galb1-3GlcNacb1-4)Mana1-3)ManB1-4GlcNAcB1-4GlcNAc?	9	19							29.012	Neu5AcA2-6GalB1-4GlcNAcB1-2ManA1-3(GalB1-4GlcNAcB1-2(Neu5Aca2-3Galb1-4GlcNacb1-6)Mana1-6)ManB1-4GlcNAcB1-4GlcNAc?	11	29
19.035	Neu5AcA2-6GalB1-3GlcNAcB1-2ManA1-6(GalB1-3GlcNAcB1-2(Neu5Aca2-3Galb1-3GlcNacb1-4)Mana1-3)ManB1-4GlcNAcB1-4GlcNAc?	9	19							30.001	Neu5AcA2-3GalB1-4GlcNacB1-6(Neu5AcA2-3GalB1-4GlcNAcB1-2)ManA1-6(Neu5AcA2-6GalB1-3GlcNAcB1-2ManA1-3)ManB1-4GlcNAcB1-4GlcNAc?	11	30
19.036	Neu5AcA2-6GalB1-4GlcNAcB1-2(Neu5Aca2-3Galb1-3GlcNacb1-4)Mana1-3(GalB1-3GlcNAcB1-2ManA1-6)ManB1-4GlcNAcB1-4GlcNAc?	9	19							30.006	Neu5AcA2-3GalB1-4GlcNacB1-6(Neu5AcA2-3GalB1-4GlcNAcB1-2)ManA1-6(Neu5AcA2-6GalB1-3(Neu5AcA2-6)GlcNAcB1-2ManA1-3)ManB1-4GlcNAcB1-4GlcNAc?	11	30
19.037	Neu5AcA2-6GalB1-3GlcNAcB1-2(Neu5Aca2-3Galb1-3GlcNacb1-4)Mana1-3(GalB1-3GlcNAcB1-2ManA1-6)ManB1-4GlcNAcB1-4GlcNAc?	9	19							30.007	Neu5AcA2-6GalB1-3GlcNAcB1-2ManA1-3(GalB1-4GlcNAcB1-2(Neu5Aca2-3Galb1-4GlcNacb1-6)Mana1-6)ManB1-4GlcNAcB1-4GlcNAc?	11	30
19.038	Neu5AcA2-6GalB1-4GlcNAcB1-2(Neu5Aca2-3Galb1-3GlcNacb1-4)Mana1-3(GalB1-3GlcNAcB1-2ManA1-6)ManB1-4GlcNAcB1-4GlcNAc?	9	19							30.008	Neu5AcA2-6GalB1-3GlcNAcB1-2ManA1-3(GalB1-4GlcNAcB1-2(Neu5Aca2-3Galb1-4GlcNacb1-6)Mana1-6)ManB1-4GlcNAcB1-4GlcNAc?	11	30
19.039	Neu5AcA2-6GalB1-3GlcNAcB1-2(Neu5Aca2-3Galb1-3GlcNacb1-4)Mana1-3(GalB1-3GlcNAcB1-2ManA1-6)ManB1-4GlcNAcB1-4GlcNAc?	9	19							31.001	Neu5AcA2-3GalB1-4GlcNacB1-6(Neu5AcA2-3GalB1-4GlcNAcB1-2)ManA1-6(Neu5AcA2-3GalB1-4GlcNAcB1-2ManA1-3)ManB1-4GlcNAcB1-4GlcNAc?	12	31
19.04	Neu5AcA2-3GalB1-3GlcNAcB1-2ManA1-6(GalB1-3GlcNAcB1-2(Neu5Aca2-6Galb1-3GlcNacb1-4)Mana1-3)ManB1-4GlcNAcB1-4GlcNAc?	9	19							31.002	Neu5AcA2-3GalB1-4GlcNacB1-6(Neu5AcA2-3GalB1-4GlcNAcB1-2)ManA1-6(Neu5AcA2-3GalB1-4(Neu5AcA2-6)GlcNAcB1-2ManA1-3)ManB1-4GlcNAcB1-4GlcNAc?	12	31
19.041	Neu5AcA2-3GalB1-3GlcNAcB1-2ManA1-6(GalB1-3GlcNAcB1-2(Neu5Aca2-6Galb1-3GlcNacb1-4)Mana1-3)ManB1-4GlcNAcB1-4GlcNAc?	9	19							31.003	Neu5AcA2-3GalB1-4(Neu5AcA2-6)GlcNAcB1-2(Neu5AcA2-3GalB1-4GlcNacB1-6)ManA1-6(Neu5AcA2-3GalB1-4GlcNAcB1-2ManA1-3)ManB1-4GlcNAcB1-4GlcNAc?	12	31
19.042	Neu5AcA2-3GalB1-3GlcNAcB1-2(Neu5Aca2-6Galb1-3GlcNacb1-4)Mana1-3(GalB1-3GlcNAcB1-2ManA1-6)ManB1-4GlcNAcB1-4GlcNAc?	9	19							31.004	Neu5AcA2-3GalB1-4GlcNAcB1-2(Neu5Aca2-3Galb1-4GlcNacb1-6)Mana1-6(GalB1-4GlcNAcB1-2ManA1-3)ManB1-4GlcNAcB1-4GlcNAc?	12	31
19.043	Neu5AcA2-3GalB1-3GlcNAcB1-2(Neu5Aca2-6Galb1-3GlcNacb1-4)Mana1-3(GalB1-3GlcNAcB1-2ManA1-6)ManB1-4GlcNAcB1-4GlcNAc?	9	19							31.005	Neu5AcA2-3GalB1-4GlcNAcB1-2(Neu5Aca2-3Galb1-4GlcNacb1-6)Mana1-6(GalB1-4GlcNAcB1-2ManA1-3)ManB1-4GlcNAcB1-4GlcNAc?	12	31
19.044	Neu5AcA2-3GalB1-3GlcNAcB1-2ManA1-6(GalB1-3GlcNAcB1-2(Neu5Aca2-6Galb1-4GlcNacb1-4)Mana1-3)ManB1-4GlcNAcB1-4GlcNAc?	9	19							31.006	Neu5AcA2-3GalB1-4GlcNAcB1-2ManA1-3(GalB1-4GlcNAcB1-2(Neu5Aca2-3Galb1-4GlcNacb1-6)Mana1-6)ManB1-4GlcNAcB1-4GlcNAc?	12	31
19.045	Neu5AcA2-3GalB1-3GlcNAcB1-2ManA1-6(GalB1-3GlcNAcB1-2(Neu5Aca2-6Galb1-4GlcNacb1-4)Mana1-3)ManB1-4GlcNAcB1-4GlcNAc?	9	19							31.007	Neu5AcA2-3GalB1-4GlcNAcB1-2ManA1-3(GalB1-4GlcNAcB1-2(Neu5Aca2-3Galb1-4GlcNacb1-6)Mana1-6)ManB1-4GlcNAcB1-4GlcNAc?	12	31
19.046	Neu5AcA2-3GalB1-3GlcNAcB1-2(Neu5Aca2-6Galb1-4GlcNacb1-4)Mana1-3(GalB1-3GlcNAcB1-2ManA1-6)ManB1-4GlcNAcB1-4GlcNAc?	9	19							32.001	Neu5AcA2-3GalB1-4GlcNacB1-6(Neu5AcA2-3GalB1-4GlcNAcB1-2)ManA1-6(Neu5AcA2-3GalB1-3GlcNAcB1-2ManA1-3)ManB1-4GlcNAcB1-4GlcNAc?	12	32
19.047	Neu5AcA2-3GalB1-3GlcNAcB1-2(Neu5Aca2-6Galb1-4GlcNacb1-4)Mana1-3(GalB1-3GlcNAcB1-2ManA1-6)ManB1-4GlcNAcB1-4GlcNAc?	9	19							32.003	Neu5AcA2-3GalB1-4GlcNacB1-6(Neu5AcA2-3GalB1-4GlcNAcB1-2)ManA1-6(Neu5AcA2-3GalB1-3(Neu5AcA2-6)GlcNAcB1-2ManA1-3)ManB1-4GlcNAcB1-4GlcNAc?	12	32
19.048	Neu5AcA2-6GalB1-4GlcNAcB1-2(Neu5Aca2-3Galb1-3GlcNacb1-6)Mana1-6(GalB1-3GlcNAcB1-2ManA1-3)ManB1-4GlcNAcB1-4GlcNAc?	9	19							32.004	Neu5AcA2-3GalB1-4GlcNAcB1-2(Neu5Aca2-3Galb1-4GlcNacb1-6)Mana1-6(GalB1-3GlcNAcB1-2ManA1-3)ManB1-4GlcNAcB1-4GlcNAc?	12	32
19.049	Neu5AcA2-6GalB1-4GlcNAcB1-2(Neu5Aca2-3Galb1-3GlcNacb1-6)Mana1-6(GalB1-3GlcNAcB1-2ManA1-3)ManB1-4GlcNAcB1-4GlcNAc?	9	19							32.005	Neu5AcA2-3GalB1-4GlcNAcB1-2(Neu5Aca2-3Galb1-4GlcNacb1-6)Mana1-6(GalB1-3GlcNAcB1-2ManA1-3)ManB1-4GlcNAcB1-4GlcNAc?	12	32
19.05	Neu5AcA2-3GalB1-3GlcNAcB1-2(Neu5Aca2-6Galb1-4GlcNacb1-6)Mana1-6(GalB1-3GlcNAcB1-2ManA1-3)ManB1-4GlcNAcB1-4GlcNAc?	9	19							32.006	Neu5AcA2-3GalB1-3GlcNAcB1-2ManA1-3(GalB1-4GlcNAcB1-2(Neu5Aca2-3Galb1-4GlcNacb1-6)Mana1-6)ManB1-4GlcNAcB1-4GlcNAc?	12	32
19.051	Neu5AcA2-3GalB1-3GlcNAcB1-2(Neu5Aca2-6Galb1-4GlcNacb1-6)Mana1-6(GalB1-3GlcNAcB1-2ManA1-3)ManB1-4GlcNAcB1-4GlcNAc?	9	19							32.007	Neu5AcA2-3GalB1-3GlcNAcB1-2ManA1-3(GalB1-4GlcNAcB1-2(Neu5Aca2-3Galb1-4GlcNacb1-6)Mana1-6)ManB1-4GlcNAcB1-4GlcNAc?	12	32
19.052	Neu5AcA2-3GalB1-3GlcNAcB1-2ManA1-3(GalB1-3GlcNAcB1-2(Neu5Aca2-6Galb1-4GlcNacb1-6)Mana1-6)ManB1-4GlcNAcB1-4GlcNAc?	9	19							33.001	Neu5AcA2-3GalB1-4GlcNacB1-6(Neu5AcA2-3GalB1-3GlcNAcB1-2)ManA1-6(Neu5AcA2-3GalB1-4GlcNAcB1-2ManA1-3)ManB1-4GlcNAcB1-4GlcNAc?	3	33
19.053	Neu5AcA2-3GalB1-3GlcNAcB1-2ManA1-3(GalB1-3GlcNAcB1-2(Neu5Aca2-6Galb1-4GlcNacb1-6)Mana1-6)ManB1-4GlcNAcB1-4GlcNAc?	9	19							33.002	Neu5AcA2-3GalB1-3GlcNacB1-6(Neu5AcA2-3GalB1-4GlcNAcB1-2)ManA1-6(Neu5AcA2-3GalB1-4GlcNAcB1-2ManA1-3)ManB1-4GlcNAcB1-4GlcNAc?	3	33
20.001	Neu5AcA2-6GalB1-3GlcNacB1-6(Neu5AcA2-6GalB1-3GlcNAcB1-2)ManA1-6(Neu5AcA2-6GalB1-4GlcNAcB1-2ManA1-3)ManB1-4GlcNAcB1-4GlcNAc?	2	20							33.003	Neu5AcA2-3GalB1-3GlcNacB1-4(Neu5AcA2-3GalB1-4GlcNAcB1-2)ManA1-3(Neu5AcA2-3GalB1-4GlcNAcB1-2ManA1-6)ManB1-4GlcNAcB1-4GlcNAc?	3	33
20.002	Neu5AcA2-6GalB1-3GlcNacB1-6(Neu5AcA2-3GalB1-3GlcNAcB1-2)ManA1-6(Neu5AcA2-6GalB1-4GlcNAcB1-2ManA1-3)ManB1-4GlcNAcB1-4GlcNAc?	2	20							33.004	Neu5AcA2-3GalB1-4GlcNacB1-4(Neu5AcA2-3GalB1-4GlcNAcB1-2)ManA1-3(Neu5AcA2-3GalB1-4GlcNAcB1-2ManA1-6)ManB1-4GlcNAcB1-4GlcNAc?	3	33
20.003	Neu5AcA2-3GalB1-3GlcNacB1-6(Neu5AcA2-6GalB1-3GlcNAcB1-2)ManA1-6(Neu5AcA2-6GalB1-4GlcNAcB1-2ManA1-3)ManB1-4GlcNAcB1-4GlcNAc?	2	20							33.005	Neu5AcA2-3GalB1-4GlcNacB1-4(Neu5AcA2-3GalB1-3GlcNAcB1-2)ManA1-3(Neu5AcA2-3GalB1-4GlcNAcB1-2ManA1-6)ManB1-4GlcNAcB1-4GlcNAc?	3	33
20.004	Neu5AcA2-3GalB1-3GlcNacB1-4(Neu5AcA2-6GalB1-3GlcNAcB1-2)ManA1-3(Neu5AcA2-6GalB1-4GlcNAcB1-2ManA1-6)ManB1-4GlcNAcB1-4GlcNAc?	2	20							33.024	Neu5AcA2-3GalB1-4(Neu5AcA2-6)GlcNAcB1-2(Neu5AcA2-3GalB1-4GlcNacB1-4)ManA1-3(Neu5AcA2-3GalB1-4GlcNAcB1-2ManA1-6)ManB1-4GlcNAcB1-4GlcNAc?	3	33
20.005	Neu5AcA2-6GalB1-3GlcNacB1-4(Neu5AcA2-6GalB1-3GlcNAcB1-2)ManA1-3(Neu5AcA2-6GalB1-4GlcNAcB1-2ManA1-6)ManB1-4GlcNAcB1-4GlcNAc?	2	20							33.025	Neu5AcA2-3GalB1-3(Neu5AcA2-6)GlcNAcB1-2(Neu5AcA2-3GalB1-4GlcNacB1-4)ManA1-3(Neu5AcA2-3GalB1-4GlcNAcB1-2ManA1-6)ManB1-4GlcNAcB1-4GlcNAc?	3	33
20.006	Neu5AcA2-6GalB1-3GlcNacB1-4(Neu5AcA2-3GalB1-3GlcNAcB1-2)ManA1-3(Neu5AcA2-6GalB1-4GlcNAcB1-2ManA1-6)ManB1-4GlcNAcB1-4GlcNAc?	2	20							33.026	Neu5AcA2-3GalB1-3(Neu5AcA2-6)GlcNAcB1-2(Neu5AcA2-3GalB1-4GlcNacB1-6)ManA1-6(Neu5AcA2-3GalB1-4GlcNAcB1-2ManA1-3)ManB1-4GlcNAcB1-4GlcNAc?	3	33
20.007	Neu5AcA2-6GalB1-3GlcNacB1-6(Neu5AcA2-6GalB1-3GlcNAcB1-2)ManA1-6(Neu5AcA2-6GalB1-4(Neu5AcA2-6)GlcNAcB1-2ManA1-3)ManB1-4GlcNAcB1-4GlcNAc?	2	20							33.027	Neu5AcA2-3GalB1-4GlcNacB1-4(Neu5AcA2-3GalB1-4GlcNAcB1-2)ManA1-3(Neu5AcA2-3GalB1-4(Neu5AcA2-6)GlcNAcB1-2ManA1-6)ManB1-4GlcNAcB1-4GlcNAc?	3	33
20.008	Neu5AcA2-6GalB1-3GlcNacB1-6(Neu5AcA2-6GalB1-3GlcNAcB1-2)ManA1-6(Neu5AcA2-3GalB1-4(Neu5AcA2-6)GlcNAcB1-2ManA1-3)ManB1-4GlcNAcB1-4GlcNAc?	2	20							33.028	Neu5AcA2-3GalB1-4GlcNAcB1-2ManA1-6(GalB1-4GlcNAcB1-2(Neu5Aca2-3Galb1-3GlcNacb1-4)Mana1-3)ManB1-4GlcNAcB1-4GlcNAc?	3	33
20.009	Neu5AcA2-6GalB1-3GlcNacB1-6(Neu5AcA2-3GalB1-3GlcNAcB1-2)ManA1-6(Neu5AcA2-6GalB1-4(Neu5AcA2-6)GlcNAcB1-2ManA1-3)ManB1-4GlcNAcB1-4GlcNAc?	2	20							33.029	Neu5AcA2-3GalB1-4GlcNAcB1-2ManA1-6(GalB1-4GlcNAcB1-2(Neu5Aca2-3Galb1-3GlcNacb1-4)Mana1-3)ManB1-4GlcNAcB1-4GlcNAc?	3	33
20.01	Neu5AcA2-6GalB1-3GlcNacB1-6(Neu5AcA2-3GalB1-3GlcNAcB1-2)ManA1-6(Neu5AcA2-3GalB1-4(Neu5AcA2-6)GlcNAcB1-2ManA1-3)ManB1-4GlcNAcB1-4GlcNAc?	2	20							33.03	Neu5AcA2-3GalB1-4GlcNAcB1-2(Neu5Aca2-3Galb1-3GlcNacb1-4)Mana1-3(GalB1-4GlcNAcB1-2ManA1-6)ManB1-4GlcNAcB1-4GlcNAc?	3	33
20.011	Neu5AcA2-3GalB1-3GlcNacB1-6(Neu5AcA2-6GalB1-3GlcNAcB1-2)ManA1-6(Neu5AcA2-6GalB1-4(Neu5AcA2-6)GlcNAcB1-2ManA1-3)ManB1-4GlcNAcB1-4GlcNAc?	2	20							33.031	Neu5AcA2-3GalB1-4GlcNAcB1-2(Neu5Aca2-3Galb1-3GlcNacb1-4)Mana1-3(GalB1-4GlcNAcB1-2ManA1-6)ManB1-4GlcNAcB1-4GlcNAc?	3	33
20.012	Neu5AcA2-3GalB1-3GlcNacB1-6(Neu5AcA2-6GalB1-3GlcNAcB1-2)ManA1-6(Neu5AcA2-3GalB1-4(Neu5AcA2-6)GlcNAcB1-2ManA1-3)ManB1-4GlcNAcB1-4GlcNAc?	2	20							33.032	Neu5AcA2-3GalB1-4GlcNAcB1-2ManA1-6(GalB1-4GlcNAcB1-2(Neu5Aca2-3Galb1-4GlcNacb1-4)Mana1-3)ManB1-4GlcNAcB1-4GlcNAc?	3	33
20.013	Neu5AcA2-6GalB1-3(Neu5AcA2-6)GlcNAcB1-2(Neu5AcA2-3GalB1-3GlcNacB1-4)ManA1-3(Neu5AcA2-6GalB1-4GlcNAcB1-2ManA1-6)ManB1-4GlcNAcB1-4GlcNAc?	2	20							33.033	Neu5AcA2-3GalB1-4GlcNAcB1-2ManA1-6(GalB1-3GlcNAcB1-2(Neu5Aca2-3Galb1-4GlcNacb1-4)Mana1-3)ManB1-4GlcNAcB1-4GlcNAc?	3	33
20.014	Neu5AcA2-6GalB1-3(Neu5AcA2-6)GlcNAcB1-2(Neu5AcA2-6GalB1-3GlcNacB1-4)ManA1-3(Neu5AcA2-6GalB1-4GlcNAcB1-2ManA1-6)ManB1-4GlcNAcB1-4GlcNAc?	2	20							33.034	Neu5AcA2-3GalB1-4GlcNAcB1-2ManA1-6(GalB1-4GlcNAcB1-2(Neu5Aca2-3Galb1-4GlcNacb1-4)Mana1-3)ManB1-4GlcNAcB1-4GlcNAc?	3	33
20.015	Neu5AcA2-3GalB1-3(Neu5AcA2-6)GlcNAcB1-2(Neu5AcA2-6GalB1-3GlcNacB1-4)ManA1-3(Neu5AcA2-6GalB1-4GlcNAcB1-2ManA1-6)ManB1-4GlcNAcB1-4GlcNAc?	2	20							33.035	Neu5AcA2-3GalB1-4GlcNAcB1-2ManA1-6(GalB1-3GlcNAcB1-2(Neu5Aca2-3Galb1-4GlcNacb1-4)Mana1-3)ManB1-4GlcNAcB1-4GlcNAc?	3	33
20.016	Neu5AcA2-6GalB1-3(Neu5AcA2-6)GlcNAcB1-2(Neu5AcA2-6GalB1-3GlcNacB1-6)ManA1-6(Neu5AcA2-6GalB1-4GlcNAcB1-2ManA1-3)ManB1-4GlcNAcB1-4GlcNAc?	2	20							33.036	Neu5AcA2-3GalB1-4GlcNAcB1-2(Neu5Aca2-3Galb1-4GlcNacb1-4)Mana1-3(GalB1-4GlcNAcB1-2ManA1-6)ManB1-4GlcNAcB1-4GlcNAc?	3	33
20.017	Neu5AcA2-3GalB1-3(Neu5AcA2-6)GlcNAcB1-2(Neu5AcA2-6GalB1-3GlcNacB1-6)ManA1-6(Neu5AcA2-6GalB1-4GlcNAcB1-2ManA1-3)ManB1-4GlcNAcB1-4GlcNAc?	2	20							33.037	Neu5AcA2-3GalB1-3GlcNAcB1-2(Neu5Aca2-3Galb1-4GlcNacb1-4)Mana1-3(GalB1-4GlcNAcB1-2ManA1-6)ManB1-4GlcNAcB1-4GlcNAc?	3	33
20.018	Neu5AcA2-6GalB1-3(Neu5AcA2-6)GlcNAcB1-2(Neu5AcA2-3GalB1-3GlcNacB1-6)ManA1-6(Neu5AcA2-6GalB1-4GlcNAcB1-2ManA1-3)ManB1-4GlcNAcB1-4GlcNAc?	2	20							33.038	Neu5AcA2-3GalB1-4GlcNAcB1-2(Neu5Aca2-3Galb1-4GlcNacb1-4)Mana1-3(GalB1-4GlcNAcB1-2ManA1-6)ManB1-4GlcNAcB1-4GlcNAc?	3	33
20.019	Neu5AcA2-3GalB1-3GlcNacB1-4(Neu5AcA2-6GalB1-3GlcNAcB1-2)ManA1-3(Neu5AcA2-6GalB1-4(Neu5AcA2-6)GlcNAcB1-2ManA1-6)ManB1-4GlcNAcB1-4GlcNAc?	2	20							33.039	Neu5AcA2-3GalB1-3GlcNAcB1-2(Neu5Aca2-3Galb1-4GlcNacb1-4)Mana1-3(GalB1-4GlcNAcB1-2ManA1-6)ManB1-4GlcNAcB1-4GlcNAc?	3	33
20.02	Neu5AcA2-3GalB1-3GlcNacB1-4(Neu5AcA2-6GalB1-3GlcNAcB1-2)ManA1-3(Neu5AcA2-3GalB1-4(Neu5AcA2-6)GlcNAcB1-2ManA1-6)ManB1-4GlcNAcB1-4GlcNAc?	2	20							33.04	Neu5AcA2-3GalB1-4GlcNAcB1-2(Neu5Aca2-3Galb1-3GlcNacb1-6)Mana1-6(GalB1-4GlcNAcB1-2ManA1-3)ManB1-4GlcNAcB1-4GlcNAc?	3	33
20.021	Neu5AcA2-6GalB1-3GlcNacB1-4(Neu5AcA2-6GalB1-3GlcNAcB1-2)ManA1-3(Neu5AcA2-6GalB1-4(Neu5AcA2-6)GlcNAcB1-2ManA1-6)ManB1-4GlcNAcB1-4GlcNAc?	2	20							33.041	Neu5AcA2-3GalB1-4GlcNAcB1-2(Neu5Aca2-3Galb1-3GlcNacb1-6)Mana1-6(GalB1-4GlcNAcB1-2ManA1-3)ManB1-4GlcNAcB1-4GlcNAc?	3	33
20.022	Neu5AcA2-6GalB1-3GlcNacB1-4(Neu5AcA2-3GalB1-3GlcNAcB1-2)ManA1-3(Neu5AcA2-6GalB1-4(Neu5AcA2-6)GlcNAcB1-2ManA1-6)ManB1-4GlcNAcB1-4GlcNAc?	2	20							33.042	Neu5AcA2-3GalB1-4GlcNAcB1-2ManA1-3(GalB1-4GlcNAcB1-2(Neu5Aca2-3Galb1-3GlcNacb1-6)Mana1-6)ManB1-4GlcNAcB1-4GlcNAc?	3	33
20.023	Neu5AcA2-6GalB1-3GlcNacB1-4(Neu5AcA2-6GalB1-3GlcNAcB1-2)ManA1-3(Neu5AcA2-3GalB1-4(Neu5AcA2-6)GlcNAcB1-2ManA1-6)ManB1-4GlcNAcB1-4GlcNAc?	2	20							33.043	Neu5AcA2-3GalB1-4GlcNAcB1-2ManA1-3(GalB1-4GlcNAcB1-2(Neu5Aca2-3Galb1-3GlcNacb1-6)Mana1-6)ManB1-4GlcNAcB1-4GlcNAc?	3	33
20.024	Neu5AcA2-6GalB1-3GlcNacB1-4(Neu5AcA2-3GalB1-3GlcNAcB1-2)ManA1-3(Neu5AcA2-3GalB1-4(Neu5AcA2-6)GlcNAcB1-2ManA1-6)ManB1-4GlcNAcB1-4GlcNAc?	2	20							33.044	Neu5AcA2-3GalB1-3GlcNAcB1-2(Neu5Aca2-3Galb1-4GlcNacb1-6)Mana1-6(GalB1-4GlcNAcB1-2ManA1-3)ManB1-4GlcNAcB1-4GlcNAc?	3	33
20.025	Neu5AcA2-6GalB1-4GlcNAcB1-2ManA1-6(GalB1-3GlcNAcB1-2(Neu5Aca2-6Galb1-3GlcNacb1-4)Mana1-3)ManB1-4GlcNAcB1-4GlcNAc?	2	20							33.045	Neu5AcA2-3GalB1-3GlcNAcB1-2(Neu5Aca2-3Galb1-4GlcNacb1-6)Mana1-6(GalB1-4GlcNAcB1-2ManA1-3)ManB1-4GlcNAcB1-4GlcNAc?	3	33
20.026	Neu5AcA2-6GalB1-4GlcNAcB1-2ManA1-6(GalB1-3GlcNAcB1-2(Neu5Aca2-6Galb1-3GlcNacb1-4)Mana1-3)ManB1-4GlcNAcB1-4GlcNAc?	2	20							33.046	Neu5AcA2-3GalB1-4GlcNAcB1-2ManA1-3(GalB1-3GlcNAcB1-2(Neu5Aca2-3Galb1-4GlcNacb1-6)Mana1-6)ManB1-4GlcNAcB1-4GlcNAc?	3	33
20.027	Neu5AcA2-6GalB1-4GlcNAcB1-2ManA1-3(GalB1-3GlcNAcB1-2(Neu5Aca2-6Galb1-3GlcNacb1-6)Mana1-6)ManB1-4GlcNAcB1-4GlcNAc?	2	20							33.047	Neu5AcA2-3GalB1-4GlcNAcB1-2ManA1-3(GalB1-3GlcNAcB1-2(Neu5Aca2-3Galb1-4GlcNacb1-6)Mana1-6)ManB1-4GlcNAcB1-4GlcNAc?	3	33
20.028	Neu5AcA2-6GalB1-4GlcNAcB1-2ManA1-3(GalB1-3GlcNAcB1-2(Neu5Aca2-6Galb1-3GlcNacb1-6)Mana1-6)ManB1-4GlcNAcB1-4GlcNAc?	2	20							34.001	Neu5AcA2-3GalB1-4GlcNacB1-6(Neu5AcA2-3GalB1-3GlcNAcB1-2)ManA1-6(Neu5AcA2-3GalB1-3GlcNAcB1-2ManA1-3)ManB1-4GlcNAcB1-4GlcNAc?	5	34
21.001	Neu5AcA2-6GalB1-3GlcNacB1-6(Neu5AcA2-6GalB1-3GlcNAcB1-2)ManA1-6(Neu5AcA2-6GalB1-3GlcNAcB1-2ManA1-3)ManB1-4GlcNAcB1-4GlcNAc?	2	21							34.002	Neu5AcA2-3GalB1-3GlcNacB1-6(Neu5AcA2-3GalB1-4GlcNAcB1-2)ManA1-6(Neu5AcA2-3GalB1-3GlcNAcB1-2ManA1-3)ManB1-4GlcNAcB1-4GlcNAc?	5	34
21.002	Neu5AcA2-6GalB1-3GlcNacB1-6(Neu5AcA2-3GalB1-3GlcNAcB1-2)ManA1-6(Neu5AcA2-6GalB1-3GlcNAcB1-2ManA1-3)ManB1-4GlcNAcB1-4GlcNAc?	2	21							34.003	Neu5AcA2-3GalB1-3GlcNacB1-4(Neu5AcA2-3GalB1-4GlcNAcB1-2)ManA1-3(Neu5AcA2-3GalB1-3GlcNAcB1-2ManA1-6)ManB1-4GlcNAcB1-4GlcNAc?	5	34
21.003	Neu5AcA2-3GalB1-3GlcNacB1-6(Neu5AcA2-6GalB1-3GlcNAcB1-2)ManA1-6(Neu5AcA2-6GalB1-3GlcNAcB1-2ManA1-3)ManB1-4GlcNAcB1-4GlcNAc?	2	21							34.004	Neu5AcA2-3GalB1-3GlcNacB1-4(Neu5AcA2-3GalB1-3GlcNAcB1-2)ManA1-3(Neu5AcA2-3GalB1-3GlcNAcB1-2ManA1-6)ManB1-4GlcNAcB1-4GlcNAc?	5	34
21.004	Neu5AcA2-6GalB1-4GlcNacB1-4(Neu5AcA2-6GalB1-3GlcNAcB1-2)ManA1-3(Neu5AcA2-6GalB1-3GlcNAcB1-2(GalB1-3GlcNacB1-6)ManA1-6)ManB1-4GlcNAcB1-4GlcNAc?	2	21							34.015	Neu5AcA2-3GalB1-4(Neu5AcA2-6)GlcNAcB1-2(Neu5AcA2-3GalB1-3GlcNacB1-4)ManA1-3(Neu5AcA2-3GalB1-3GlcNAcB1-2ManA1-6)ManB1-4GlcNAcB1-4GlcNAc?	5	34
21.005	Neu5AcA2-6GalB1-3GlcNacB1-4(Neu5AcA2-6GalB1-4GlcNAcB1-2)ManA1-3(Neu5AcA2-6GalB1-3GlcNAcB1-2(GalB1-3GlcNacB1-6)ManA1-6)ManB1-4GlcNAcB1-4GlcNAc?	2	21							34.016	Neu5AcA2-3GalB1-3(Neu5AcA2-6)GlcNAcB1-2(Neu5AcA2-3GalB1-3GlcNacB1-4)ManA1-3(Neu5AcA2-3GalB1-3GlcNAcB1-2ManA1-6)ManB1-4GlcNAcB1-4GlcNAc?	5	34
21.006	Neu5AcA2-6GalB1-3GlcNacB1-4(Neu5AcA2-6GalB1-3GlcNAcB1-2)ManA1-3(Neu5AcA2-6GalB1-3GlcNAcB1-2(GalB1-3GlcNacB1-6)ManA1-6)ManB1-4GlcNAcB1-4GlcNAc?	2	21							34.017	Neu5AcA2-3GalB1-3(Neu5AcA2-6)GlcNAcB1-2(Neu5AcA2-3GalB1-4GlcNacB1-6)ManA1-6(Neu5AcA2-3GalB1-3GlcNAcB1-2ManA1-3)ManB1-4GlcNAcB1-4GlcNAc?	5	34
21.007	Neu5AcA2-6GalB1-3GlcNacB1-4(Neu5AcA2-3GalB1-4GlcNAcB1-2)ManA1-3(Neu5AcA2-6GalB1-3GlcNAcB1-2(GalB1-3GlcNacB1-6)ManA1-6)ManB1-4GlcNAcB1-4GlcNAc?	2	21							34.018	Neu5AcA2-3GalB1-4(Neu5AcA2-6)GlcNAcB1-2(Neu5AcA2-3GalB1-3GlcNacB1-6)ManA1-6(Neu5AcA2-3GalB1-3GlcNAcB1-2ManA1-3)ManB1-4GlcNAcB1-4GlcNAc?	5	34
21.008	Neu5AcA2-6GalB1-3GlcNacB1-6(Neu5AcA2-6GalB1-3GlcNAcB1-2)ManA1-6(Neu5AcA2-6GalB1-4GlcNAcB1-2(Galb1-3GlcNacb1-4)Mana1-3)ManB1-4GlcNAcB1-4GlcNAc?	2	21							34.019	Neu5AcA2-3GalB1-3(Neu5AcA2-6)GlcNAcB1-2(Neu5AcA2-3GalB1-3GlcNacB1-6)ManA1-6(Neu5AcA2-3GalB1-3GlcNAcB1-2ManA1-3)ManB1-4GlcNAcB1-4GlcNAc?	5	34
21.009	Neu5AcA2-6GalB1-3GlcNacB1-6(Neu5AcA2-6GalB1-3GlcNAcB1-2)ManA1-6(Neu5AcA2-6GalB1-3GlcNAcB1-2(Galb1-3GlcNacb1-4)Mana1-3)ManB1-4GlcNAcB1-4GlcNAc?	2	21							34.02	Neu5AcA2-3GalB1-3GlcNacB1-4(Neu5AcA2-3GalB1-3GlcNAcB1-2)ManA1-3(Neu5AcA2-3GalB1-3(Neu5AcA2-6)GlcNAcB1-2ManA1-6)ManB1-4GlcNAcB1-4GlcNAc?	5	34
21.01	Neu5AcA2-6GalB1-3GlcNacB1-6(Neu5AcA2-6GalB1-3GlcNAcB1-2)ManA1-6(Neu5AcA2-3GalB1-4GlcNAcB1-2(Galb1-3GlcNacb1-4)Mana1-3)ManB1-4GlcNAcB1-4GlcNAc?	2	21							34.021	Neu5AcA2-3GalB1-3GlcNAcB1-2ManA1-6(GalB1-4GlcNAcB1-2(Neu5Aca2-3Galb1-3GlcNacb1-4)Mana1-3)ManB1-4GlcNAcB1-4GlcNAc?	5	34
21.011	Neu5AcA2-6GalB1-3GlcNacB1-6(Neu5AcA2-6GalB1-3GlcNAcB1-2)ManA1-6(Neu5AcA2-6GalB1-3(Neu5AcA2-6)GlcNAcB1-2ManA1-3)ManB1-4GlcNAcB1-4GlcNAc?	2	21							34.022	Neu5AcA2-3GalB1-3GlcNAcB1-2ManA1-6(GalB1-3GlcNAcB1-2(Neu5Aca2-3Galb1-3GlcNacb1-4)Mana1-3)ManB1-4GlcNAcB1-4GlcNAc?	5	34
21.012	Neu5AcA2-6GalB1-3GlcNacB1-6(Neu5AcA2-6GalB1-3GlcNAcB1-2)ManA1-6(Neu5AcA2-3GalB1-3(Neu5AcA2-6)GlcNAcB1-2ManA1-3)ManB1-4GlcNAcB1-4GlcNAc?	2	21							34.023	Neu5AcA2-3GalB1-3GlcNAcB1-2ManA1-6(GalB1-4GlcNAcB1-2(Neu5Aca2-3Galb1-3GlcNacb1-4)Mana1-3)ManB1-4GlcNAcB1-4GlcNAc?	5	34
21.013	Neu5AcA2-6GalB1-3GlcNacB1-6(Neu5AcA2-3GalB1-3GlcNAcB1-2)ManA1-6(Neu5AcA2-6GalB1-3(Neu5AcA2-6)GlcNAcB1-2ManA1-3)ManB1-4GlcNAcB1-4GlcNAc?	2	21							34.024	Neu5AcA2-3GalB1-3GlcNAcB1-2ManA1-6(GalB1-3GlcNAcB1-2(Neu5Aca2-3Galb1-3GlcNacb1-4)Mana1-3)ManB1-4GlcNAcB1-4GlcNAc?	5	34
21.014	Neu5AcA2-3GalB1-3GlcNacB1-6(Neu5AcA2-6GalB1-3GlcNAcB1-2)ManA1-6(Neu5AcA2-6GalB1-3(Neu5AcA2-6)GlcNAcB1-2ManA1-3)ManB1-4GlcNAcB1-4GlcNAc?	2	21							34.025	Neu5AcA2-3GalB1-4GlcNAcB1-2(Neu5Aca2-3Galb1-3GlcNacb1-4)Mana1-3(GalB1-3GlcNAcB1-2ManA1-6)ManB1-4GlcNAcB1-4GlcNAc?	5	34
21.015	Neu5AcA2-6GalB1-3(Neu5AcA2-6)GlcNAcB1-2(Neu5AcA2-6GalB1-3GlcNacB1-6)ManA1-6(Neu5AcA2-6GalB1-3GlcNAcB1-2ManA1-3)ManB1-4GlcNAcB1-4GlcNAc?	2	21							34.026	Neu5AcA2-3GalB1-3GlcNAcB1-2(Neu5Aca2-3Galb1-3GlcNacb1-4)Mana1-3(GalB1-3GlcNAcB1-2ManA1-6)ManB1-4GlcNAcB1-4GlcNAc?	5	34
21.016	Neu5AcA2-3GalB1-3(Neu5AcA2-6)GlcNAcB1-2(Neu5AcA2-6GalB1-3GlcNacB1-6)ManA1-6(Neu5AcA2-6GalB1-3GlcNAcB1-2ManA1-3)ManB1-4GlcNAcB1-4GlcNAc?	2	21							34.027	Neu5AcA2-3GalB1-4GlcNAcB1-2(Neu5Aca2-3Galb1-3GlcNacb1-4)Mana1-3(GalB1-3GlcNAcB1-2ManA1-6)ManB1-4GlcNAcB1-4GlcNAc?	5	34
21.017	Neu5AcA2-6GalB1-3(Neu5AcA2-6)GlcNAcB1-2(Neu5AcA2-3GalB1-3GlcNacB1-6)ManA1-6(Neu5AcA2-6GalB1-3GlcNAcB1-2ManA1-3)ManB1-4GlcNAcB1-4GlcNAc?	2	21							34.028	Neu5AcA2-3GalB1-3GlcNAcB1-2(Neu5Aca2-3Galb1-3GlcNacb1-4)Mana1-3(GalB1-3GlcNAcB1-2ManA1-6)ManB1-4GlcNAcB1-4GlcNAc?	5	34
21.018	Neu5AcA2-6GalB1-3GlcNAcB1-2ManA1-3(GalB1-3GlcNAcB1-2(Neu5Aca2-6Galb1-3GlcNacb1-6)Mana1-6)ManB1-4GlcNAcB1-4GlcNAc?	2	21							34.029	Neu5AcA2-3GalB1-4GlcNAcB1-2(Neu5Aca2-3Galb1-3GlcNacb1-6)Mana1-6(GalB1-3GlcNAcB1-2ManA1-3)ManB1-4GlcNAcB1-4GlcNAc?	5	34
21.019	Neu5AcA2-6GalB1-3GlcNAcB1-2ManA1-3(GalB1-3GlcNAcB1-2(Neu5Aca2-6Galb1-3GlcNacb1-6)Mana1-6)ManB1-4GlcNAcB1-4GlcNAc?	2	21							34.03	Neu5AcA2-3GalB1-4GlcNAcB1-2(Neu5Aca2-3Galb1-3GlcNacb1-6)Mana1-6(GalB1-3GlcNAcB1-2ManA1-3)ManB1-4GlcNAcB1-4GlcNAc?	5	34
22.001	Neu5AcA2-6GalB1-3GlcNacB1-6(Neu5AcA2-6GalB1-3GlcNAcB1-2)ManA1-6(Neu5AcA2-3GalB1-4GlcNAcB1-2ManA1-3)ManB1-4GlcNAcB1-4GlcNAc?	2	22							34.031	Neu5AcA2-3GalB1-3GlcNAcB1-2ManA1-3(GalB1-4GlcNAcB1-2(Neu5Aca2-3Galb1-3GlcNacb1-6)Mana1-6)ManB1-4GlcNAcB1-4GlcNAc?	5	34
22.002	Neu5AcA2-6GalB1-3GlcNacB1-6(Neu5AcA2-3GalB1-3GlcNAcB1-2)ManA1-6(Neu5AcA2-3GalB1-4GlcNAcB1-2ManA1-3)ManB1-4GlcNAcB1-4GlcNAc?	2	22							34.032	Neu5AcA2-3GalB1-3GlcNAcB1-2ManA1-3(GalB1-4GlcNAcB1-2(Neu5Aca2-3Galb1-3GlcNacb1-6)Mana1-6)ManB1-4GlcNAcB1-4GlcNAc?	5	34
22.003	Neu5AcA2-3GalB1-3GlcNacB1-6(Neu5AcA2-6GalB1-3GlcNAcB1-2)ManA1-6(Neu5AcA2-3GalB1-4GlcNAcB1-2ManA1-3)ManB1-4GlcNAcB1-4GlcNAc?	2	22							34.033	Neu5AcA2-3GalB1-3GlcNAcB1-2(Neu5Aca2-3Galb1-4GlcNacb1-6)Mana1-6(GalB1-3GlcNAcB1-2ManA1-3)ManB1-4GlcNAcB1-4GlcNAc?	5	34
22.004	Neu5AcA2-3GalB1-3GlcNacB1-4(Neu5AcA2-6GalB1-3GlcNAcB1-2)ManA1-3(Neu5AcA2-3GalB1-4GlcNAcB1-2ManA1-6)ManB1-4GlcNAcB1-4GlcNAc?	2	22							34.034	Neu5AcA2-3GalB1-3GlcNAcB1-2(Neu5Aca2-3Galb1-4GlcNacb1-6)Mana1-6(GalB1-3GlcNAcB1-2ManA1-3)ManB1-4GlcNAcB1-4GlcNAc?	5	34
22.005	Neu5AcA2-6GalB1-3GlcNacB1-4(Neu5AcA2-6GalB1-3GlcNAcB1-2)ManA1-3(Neu5AcA2-3GalB1-4GlcNAcB1-2ManA1-6)ManB1-4GlcNAcB1-4GlcNAc?	2	22							34.035	Neu5AcA2-3GalB1-3GlcNAcB1-2ManA1-3(GalB1-3GlcNAcB1-2(Neu5Aca2-3Galb1-4GlcNacb1-6)Mana1-6)ManB1-4GlcNAcB1-4GlcNAc?	5	34
22.006	Neu5AcA2-6GalB1-3GlcNacB1-4(Neu5AcA2-3GalB1-3GlcNAcB1-2)ManA1-3(Neu5AcA2-3GalB1-4GlcNAcB1-2ManA1-6)ManB1-4GlcNAcB1-4GlcNAc?	2	22							34.036	Neu5AcA2-3GalB1-3GlcNAcB1-2ManA1-3(GalB1-3GlcNAcB1-2(Neu5Aca2-3Galb1-4GlcNacb1-6)Mana1-6)ManB1-4GlcNAcB1-4GlcNAc?	5	34
22.007	Neu5AcA2-6GalB1-3GlcNAcB1-2(GalB1-3GlcNacB1-4)ManA1-3(GalB1-4GlcNAcB1-2ManA1-6)ManB1-4GlcNAcB1-4(FucA1-6)GlcNAc?	2	22							35.001	Neu5AcA2-3GalB1-3GlcNacB1-6(Neu5AcA2-3GalB1-3GlcNAcB1-2)ManA1-6(Neu5AcA2-6GalB1-4GlcNAcB1-2ManA1-3)ManB1-4GlcNAcB1-4GlcNAc?	9	35
22.008	Neu5AcA2-6GalB1-3GlcNAcB1-2(GalB1-3GlcNacB1-4)ManA1-3(GalB1-4GlcNAcB1-2ManA1-6)ManB1-4GlcNAcB1-4(FucA1-6)GlcNAc?	2	22							35.004	Neu5AcA2-3GalB1-3GlcNacB1-6(Neu5AcA2-3GalB1-3GlcNAcB1-2)ManA1-6(Neu5AcA2-6GalB1-4(Neu5AcA2-6)GlcNAcB1-2ManA1-3)ManB1-4GlcNAcB1-4GlcNAc?	9	35
22.009	Neu5AcA2-6GalB1-3GlcNAcB1-2(GalB1-3GlcNacB1-6)ManA1-6(GalB1-4GlcNAcB1-2ManA1-3)ManB1-4GlcNAcB1-4(FucA1-6)GlcNAc?	2	22							35.005	Neu5AcA2-6GalB1-4GlcNAcB1-2ManA1-3(GalB1-3GlcNAcB1-2(Neu5Aca2-3Galb1-3GlcNacb1-6)Mana1-6)ManB1-4GlcNAcB1-4GlcNAc?	9	35
22.01	Neu5AcA2-6GalB1-3GlcNAcB1-2(GalB1-3GlcNacB1-6)ManA1-6(GalB1-4GlcNAcB1-2ManA1-3)ManB1-4GlcNAcB1-4(FucA1-6)GlcNAc?	2	22							35.006	Neu5AcA2-6GalB1-4GlcNAcB1-2ManA1-3(GalB1-3GlcNAcB1-2(Neu5Aca2-3Galb1-3GlcNacb1-6)Mana1-6)ManB1-4GlcNAcB1-4GlcNAc?	9	35
22.011	Neu5AcA2-6GalB1-3GlcNacB1-4(GalB1-3GlcNAcB1-2)ManA1-3(GalB1-4GlcNAcB1-2ManA1-6)ManB1-4GlcNAcB1-4(FucA1-6)GlcNAc?	2	22							36.001	Neu5AcA2-3GalB1-3GlcNacB1-6(Neu5AcA2-3GalB1-3GlcNAcB1-2)ManA1-6(Neu5AcA2-6GalB1-3GlcNAcB1-2ManA1-3)ManB1-4GlcNAcB1-4GlcNAc?	9	36
22.012	Neu5AcA2-6GalB1-3GlcNacB1-6(GalB1-3GlcNAcB1-2)ManA1-6(GalB1-4GlcNAcB1-2ManA1-3)ManB1-4GlcNAcB1-4(FucA1-6)GlcNAc?	2	22							36.016	Neu5AcA2-3GalB1-3GlcNacB1-6(Neu5AcA2-3GalB1-3GlcNAcB1-2)ManA1-6(Neu5AcA2-6GalB1-3(Neu5AcA2-6)GlcNAcB1-2ManA1-3)ManB1-4GlcNAcB1-4GlcNAc?	9	36
22.013	Neu5AcA2-6GalB1-3(Neu5AcA2-6)GlcNAcB1-2(Neu5AcA2-3GalB1-3GlcNacB1-4)ManA1-3(Neu5AcA2-3GalB1-4GlcNAcB1-2ManA1-6)ManB1-4GlcNAcB1-4GlcNAc?	2	22							36.017	Neu5AcA2-6GalB1-3GlcNAcB1-2ManA1-3(GalB1-3GlcNAcB1-2(Neu5Aca2-3Galb1-3GlcNacb1-6)Mana1-6)ManB1-4GlcNAcB1-4GlcNAc?	9	36
22.014	Neu5AcA2-6GalB1-3(Neu5AcA2-6)GlcNAcB1-2(Neu5AcA2-6GalB1-3GlcNacB1-4)ManA1-3(Neu5AcA2-3GalB1-4GlcNAcB1-2ManA1-6)ManB1-4GlcNAcB1-4GlcNAc?	2	22							36.018	Neu5AcA2-6GalB1-3GlcNAcB1-2ManA1-3(GalB1-3GlcNAcB1-2(Neu5Aca2-3Galb1-3GlcNacb1-6)Mana1-6)ManB1-4GlcNAcB1-4GlcNAc?	9	36
22.015	Neu5AcA2-3GalB1-3(Neu5AcA2-6)GlcNAcB1-2(Neu5AcA2-6GalB1-3GlcNacB1-4)ManA1-3(Neu5AcA2-3GalB1-4GlcNAcB1-2ManA1-6)ManB1-4GlcNAcB1-4GlcNAc?	2	22							37.001	Neu5AcA2-3GalB1-3GlcNacB1-6(Neu5AcA2-3GalB1-3GlcNAcB1-2)ManA1-6(Neu5AcA2-3GalB1-4GlcNAcB1-2ManA1-3)ManB1-4GlcNAcB1-4GlcNAc?	5	37
22.016	Neu5AcA2-6GalB1-3(Neu5AcA2-6)GlcNAcB1-2(Neu5AcA2-6GalB1-3GlcNacB1-6)ManA1-6(Neu5AcA2-3GalB1-4GlcNAcB1-2ManA1-3)ManB1-4GlcNAcB1-4GlcNAc?	2	22							37.007	Neu5AcA2-3GalB1-3GlcNAcB1-2(Neu5Aca2-3Galb1-3GlcNacb1-6)Mana1-6(GalB1-4GlcNAcB1-2ManA1-3)ManB1-4GlcNAcB1-4GlcNAc?	5	37
22.017	Neu5AcA2-3GalB1-3(Neu5AcA2-6)GlcNAcB1-2(Neu5AcA2-6GalB1-3GlcNacB1-6)ManA1-6(Neu5AcA2-3GalB1-4GlcNAcB1-2ManA1-3)ManB1-4GlcNAcB1-4GlcNAc?	2	22							37.008	Neu5AcA2-3GalB1-3GlcNAcB1-2(Neu5Aca2-3Galb1-3GlcNacb1-6)Mana1-6(GalB1-4GlcNAcB1-2ManA1-3)ManB1-4GlcNAcB1-4GlcNAc?	5	37
22.018	Neu5AcA2-6GalB1-3(Neu5AcA2-6)GlcNAcB1-2(Neu5AcA2-3GalB1-3GlcNacB1-6)ManA1-6(Neu5AcA2-3GalB1-4GlcNAcB1-2ManA1-3)ManB1-4GlcNAcB1-4GlcNAc?	2	22							37.009	Neu5AcA2-3GalB1-4GlcNAcB1-2ManA1-3(GalB1-3GlcNAcB1-2(Neu5Aca2-3Galb1-3GlcNacb1-6)Mana1-6)ManB1-4GlcNAcB1-4GlcNAc?	5	37
22.019	Neu5AcA2-6GalB1-3GlcNAcB1-2(Neu5Aca2-3Galb1-3GlcNacb1-4)Mana1-3(GalB1-4GlcNAcB1-2ManA1-6)ManB1-4GlcNAcB1-4GlcNAc?	2	22							37.01	Neu5AcA2-3GalB1-4GlcNAcB1-2ManA1-3(GalB1-3GlcNAcB1-2(Neu5Aca2-3Galb1-3GlcNacb1-6)Mana1-6)ManB1-4GlcNAcB1-4GlcNAc?	5	37
22.02	Neu5AcA2-6GalB1-3GlcNAcB1-2(Neu5Aca2-3Galb1-3GlcNacb1-4)Mana1-3(GalB1-4GlcNAcB1-2ManA1-6)ManB1-4GlcNAcB1-4GlcNAc?	2	22							38.001	Neu5AcA2-3GalB1-3GlcNacB1-6(Neu5AcA2-3GalB1-3GlcNAcB1-2)ManA1-6(Neu5AcA2-3GalB1-3GlcNAcB1-2ManA1-3)ManB1-4GlcNAcB1-4GlcNAc?	5	38
22.021	Neu5AcA2-3GalB1-4GlcNAcB1-2ManA1-6(GalB1-3GlcNAcB1-2(Neu5Aca2-6Galb1-3GlcNacb1-4)Mana1-3)ManB1-4GlcNAcB1-4GlcNAc?	2	22							38.013	Neu5AcA2-3GalB1-3GlcNacB1-6(Neu5AcA2-3GalB1-3GlcNAcB1-2)ManA1-6(Neu5AcA2-3GalB1-3(Neu5AcA2-6)GlcNAcB1-2ManA1-3)ManB1-4GlcNAcB1-4GlcNAc?	5	38
22.022	Neu5AcA2-3GalB1-4GlcNAcB1-2ManA1-6(GalB1-3GlcNAcB1-2(Neu5Aca2-6Galb1-3GlcNacb1-4)Mana1-3)ManB1-4GlcNAcB1-4GlcNAc?	2	22							38.014	Neu5AcA2-3GalB1-3GlcNAcB1-2(Neu5Aca2-3Galb1-3GlcNacb1-6)Mana1-6(GalB1-3GlcNAcB1-2ManA1-3)ManB1-4GlcNAcB1-4GlcNAc?	5	38
22.023	Neu5AcA2-6GalB1-3GlcNAcB1-2(Neu5Aca2-6Galb1-3GlcNacb1-4)Mana1-3(GalB1-4GlcNAcB1-2ManA1-6)ManB1-4GlcNAcB1-4GlcNAc?	2	22							38.015	Neu5AcA2-3GalB1-3GlcNAcB1-2(Neu5Aca2-3Galb1-3GlcNacb1-6)Mana1-6(GalB1-3GlcNAcB1-2ManA1-3)ManB1-4GlcNAcB1-4GlcNAc?	5	38
22.024	Neu5AcA2-3GalB1-3GlcNAcB1-2(Neu5Aca2-6Galb1-3GlcNacb1-4)Mana1-3(GalB1-4GlcNAcB1-2ManA1-6)ManB1-4GlcNAcB1-4GlcNAc?	2	22							38.016	Neu5AcA2-3GalB1-3GlcNAcB1-2ManA1-3(GalB1-3GlcNAcB1-2(Neu5Aca2-3Galb1-3GlcNacb1-6)Mana1-6)ManB1-4GlcNAcB1-4GlcNAc?	5	38
22.025	Neu5AcA2-6GalB1-3GlcNAcB1-2(Neu5Aca2-6Galb1-3GlcNacb1-4)Mana1-3(GalB1-4GlcNAcB1-2ManA1-6)ManB1-4GlcNAcB1-4GlcNAc?	2	22							38.017	Neu5AcA2-3GalB1-3GlcNAcB1-2ManA1-3(GalB1-3GlcNAcB1-2(Neu5Aca2-3Galb1-3GlcNacb1-6)Mana1-6)ManB1-4GlcNAcB1-4GlcNAc?	5	38
22.026	Neu5AcA2-3GalB1-3GlcNAcB1-2(Neu5Aca2-6Galb1-3GlcNacb1-4)Mana1-3(GalB1-4GlcNAcB1-2ManA1-6)ManB1-4GlcNAcB1-4GlcNAc?	2	22							39.001	Neu5AcA2-3GalB1-3GlcNacB1-4(Neu5AcA2-3GalB1-3GlcNAcB1-2)ManA1-3(Neu5AcA2-6GalB1-4GlcNAcB1-2ManA1-6)ManB1-4GlcNAcB1-4GlcNAc?	9	39
22.027	Neu5AcA2-6GalB1-3GlcNAcB1-2(Neu5Aca2-3Galb1-3GlcNacb1-6)Mana1-6(GalB1-4GlcNAcB1-2ManA1-3)ManB1-4GlcNAcB1-4GlcNAc?	2	22							39.004	Neu5AcA2-3GalB1-3GlcNacB1-4(Neu5AcA2-3GalB1-3GlcNAcB1-2)ManA1-3(Neu5AcA2-6GalB1-4(Neu5AcA2-6)GlcNAcB1-2ManA1-6)ManB1-4GlcNAcB1-4GlcNAc?	9	39
22.028	Neu5AcA2-6GalB1-3GlcNAcB1-2(Neu5Aca2-3Galb1-3GlcNacb1-6)Mana1-6(GalB1-4GlcNAcB1-2ManA1-3)ManB1-4GlcNAcB1-4GlcNAc?	2	22							39.005	Neu5AcA2-6GalB1-4GlcNAcB1-2ManA1-6(GalB1-3GlcNAcB1-2(Neu5Aca2-3Galb1-3GlcNacb1-4)Mana1-3)ManB1-4GlcNAcB1-4GlcNAc?	9	39
22.029	Neu5AcA2-6GalB1-3GlcNAcB1-2(Neu5Aca2-6Galb1-3GlcNacb1-6)Mana1-6(GalB1-4GlcNAcB1-2ManA1-3)ManB1-4GlcNAcB1-4GlcNAc?	2	22							39.006	Neu5AcA2-6GalB1-4GlcNAcB1-2ManA1-6(GalB1-3GlcNAcB1-2(Neu5Aca2-3Galb1-3GlcNacb1-4)Mana1-3)ManB1-4GlcNAcB1-4GlcNAc?	9	39
22.03	Neu5AcA2-6GalB1-3GlcNAcB1-2(Neu5Aca2-6Galb1-3GlcNacb1-6)Mana1-6(GalB1-4GlcNAcB1-2ManA1-3)ManB1-4GlcNAcB1-4GlcNAc?	2	22							40.001	Neu5AcA2-3GalB1-3GlcNacB1-4(Neu5AcA2-3GalB1-3GlcNAcB1-2)ManA1-3(Neu5AcA2-3GalB1-4GlcNAcB1-2ManA1-6)ManB1-4GlcNAcB1-4GlcNAc?	5	40
22.031	Neu5AcA2-3GalB1-3GlcNAcB1-2(Neu5Aca2-6Galb1-3GlcNacb1-6)Mana1-6(GalB1-4GlcNAcB1-2ManA1-3)ManB1-4GlcNAcB1-4GlcNAc?	2	22							40.007	Neu5AcA2-3GalB1-4GlcNAcB1-2ManA1-6(GalB1-3GlcNAcB1-2(Neu5Aca2-3Galb1-3GlcNacb1-4)Mana1-3)ManB1-4GlcNAcB1-4GlcNAc?	5	40
22.032	Neu5AcA2-3GalB1-3GlcNAcB1-2(Neu5Aca2-6Galb1-3GlcNacb1-6)Mana1-6(GalB1-4GlcNAcB1-2ManA1-3)ManB1-4GlcNAcB1-4GlcNAc?	2	22							40.008	Neu5AcA2-3GalB1-4GlcNAcB1-2ManA1-6(GalB1-3GlcNAcB1-2(Neu5Aca2-3Galb1-3GlcNacb1-4)Mana1-3)ManB1-4GlcNAcB1-4GlcNAc?	5	40
22.033	Neu5AcA2-3GalB1-4GlcNAcB1-2ManA1-3(GalB1-3GlcNAcB1-2(Neu5Aca2-6Galb1-3GlcNacb1-6)Mana1-6)ManB1-4GlcNAcB1-4GlcNAc?	2	22							40.009	Neu5AcA2-3GalB1-3GlcNAcB1-2(Neu5Aca2-3Galb1-3GlcNacb1-4)Mana1-3(GalB1-4GlcNAcB1-2ManA1-6)ManB1-4GlcNAcB1-4GlcNAc?	5	40
22.034	Neu5AcA2-3GalB1-4GlcNAcB1-2ManA1-3(GalB1-3GlcNAcB1-2(Neu5Aca2-6Galb1-3GlcNacb1-6)Mana1-6)ManB1-4GlcNAcB1-4GlcNAc?	2	22							40.01	Neu5AcA2-3GalB1-3GlcNAcB1-2(Neu5Aca2-3Galb1-3GlcNacb1-4)Mana1-3(GalB1-4GlcNAcB1-2ManA1-6)ManB1-4GlcNAcB1-4GlcNAc?	5	40
23.001	Neu5AcA2-6GalB1-3GlcNacB1-6(Neu5AcA2-6GalB1-3GlcNAcB1-2)ManA1-6(Neu5AcA2-3GalB1-3GlcNAcB1-2ManA1-3)ManB1-4GlcNAcB1-4GlcNAc?	2	23							41.001	Neu5AcA2-3GalB1-4GlcNacB1-4(Neu5AcA2-6GalB1-4GlcNAcB1-2)ManA1-3(Neu5AcA2-6GalB1-3GlcNAcB1-2ManA1-6)ManB1-4GlcNAcB1-4GlcNAc?	7	41
23.002	Neu5AcA2-6GalB1-3GlcNacB1-6(Neu5AcA2-3GalB1-3GlcNAcB1-2)ManA1-6(Neu5AcA2-3GalB1-3GlcNAcB1-2ManA1-3)ManB1-4GlcNAcB1-4GlcNAc?	9	23							41.002	Neu5AcA2-6GalB1-4GlcNacB1-4(Neu5AcA2-6GalB1-4GlcNAcB1-2)ManA1-3(Neu5AcA2-6GalB1-3GlcNAcB1-2ManA1-6)ManB1-4GlcNAcB1-4GlcNAc?	7	41
23.003	Neu5AcA2-3GalB1-3GlcNacB1-6(Neu5AcA2-6GalB1-3GlcNAcB1-2)ManA1-6(Neu5AcA2-3GalB1-3GlcNAcB1-2ManA1-3)ManB1-4GlcNAcB1-4GlcNAc?	9	23							41.003	Neu5AcA2-6GalB1-4GlcNacB1-4(Neu5AcA2-3GalB1-4GlcNAcB1-2)ManA1-3(Neu5AcA2-6GalB1-3GlcNAcB1-2ManA1-6)ManB1-4GlcNAcB1-4GlcNAc?	7	41
23.004	Neu5AcA2-6GalB1-3GlcNAcB1-2(GalB1-3GlcNacB1-6)ManA1-6(GalB1-3GlcNAcB1-2ManA1-3)ManB1-4GlcNAcB1-4(FucA1-6)GlcNAc?	9	23							41.004	Neu5AcA2-6GalB1-4(Neu5AcA2-6)GlcNAcB1-2(Neu5AcA2-3GalB1-4GlcNacB1-4)ManA1-3(Neu5AcA2-6GalB1-3GlcNAcB1-2ManA1-6)ManB1-4GlcNAcB1-4GlcNAc?	7	41
23.005	Neu5AcA2-6GalB1-3GlcNAcB1-2(GalB1-3GlcNacB1-6)ManA1-6(GalB1-3GlcNAcB1-2ManA1-3)ManB1-4GlcNAcB1-4(FucA1-6)GlcNAc?	9	23							41.005	Neu5AcA2-3GalB1-4(Neu5AcA2-6)GlcNAcB1-2(Neu5AcA2-3GalB1-4GlcNacB1-4)ManA1-3(Neu5AcA2-6GalB1-3GlcNAcB1-2ManA1-6)ManB1-4GlcNAcB1-4GlcNAc?	7	41
23.006	Neu5AcA2-6GalB1-3GlcNacB1-6(GalB1-3GlcNAcB1-2)ManA1-6(GalB1-3GlcNAcB1-2ManA1-3)ManB1-4GlcNAcB1-4(FucA1-6)GlcNAc?	9	23							41.006	Neu5AcA2-6GalB1-4(Neu5AcA2-6)GlcNAcB1-2(Neu5AcA2-6GalB1-4GlcNacB1-4)ManA1-3(Neu5AcA2-6GalB1-3GlcNAcB1-2ManA1-6)ManB1-4GlcNAcB1-4GlcNAc?	7	41
23.007	Neu5AcA2-3GalB1-3GlcNacB1-4(Neu5AcA2-3GalB1-3GlcNAcB1-2)ManA1-3(Neu5AcA2-6GalB1-3GlcNAcB1-2(GalB1-3GlcNacB1-6)ManA1-6)ManB1-4GlcNAcB1-4GlcNAc?	9	23							41.007	Neu5AcA2-3GalB1-4(Neu5AcA2-6)GlcNAcB1-2(Neu5AcA2-6GalB1-4GlcNacB1-4)ManA1-3(Neu5AcA2-6GalB1-3GlcNAcB1-2ManA1-6)ManB1-4GlcNAcB1-4GlcNAc?	7	41
23.008	Neu5AcA2-6GalB1-3GlcNacB1-6(Neu5AcA2-6GalB1-3GlcNAcB1-2)ManA1-6(Neu5AcA2-3GalB1-3GlcNAcB1-2(Galb1-3GlcNacb1-4)Mana1-3)ManB1-4GlcNAcB1-4GlcNAc?	9	23							41.008	Neu5AcA2-3GalB1-4GlcNacB1-4(Neu5AcA2-6GalB1-4GlcNAcB1-2)ManA1-3(Neu5AcA2-6GalB1-3(Neu5AcA2-6)GlcNAcB1-2ManA1-6)ManB1-4GlcNAcB1-4GlcNAc?	7	41
23.009	Neu5AcA2-6GalB1-3GlcNacB1-6(Neu5AcA2-3GalB1-3GlcNAcB1-2)ManA1-6(Neu5AcA2-3GalB1-3GlcNAcB1-2(Galb1-3GlcNacb1-4)Mana1-3)ManB1-4GlcNAcB1-4GlcNAc?	9	23							41.009	Neu5AcA2-3GalB1-4GlcNacB1-4(Neu5AcA2-6GalB1-4GlcNAcB1-2)ManA1-3(Neu5AcA2-3GalB1-3(Neu5AcA2-6)GlcNAcB1-2ManA1-6)ManB1-4GlcNAcB1-4GlcNAc?	7	41
23.01	Neu5AcA2-3GalB1-3GlcNacB1-6(Neu5AcA2-6GalB1-3GlcNAcB1-2)ManA1-6(Neu5AcA2-3GalB1-3GlcNAcB1-2(Galb1-3GlcNacb1-4)Mana1-3)ManB1-4GlcNAcB1-4GlcNAc?	9	23							41.01	Neu5AcA2-6GalB1-4GlcNacB1-4(Neu5AcA2-6GalB1-4GlcNAcB1-2)ManA1-3(Neu5AcA2-6GalB1-3(Neu5AcA2-6)GlcNAcB1-2ManA1-6)ManB1-4GlcNAcB1-4GlcNAc?	7	41
23.011	Neu5AcA2-6GalB1-3(Neu5AcA2-6)GlcNAcB1-2(Neu5AcA2-6GalB1-3GlcNacB1-6)ManA1-6(Neu5AcA2-3GalB1-3GlcNAcB1-2ManA1-3)ManB1-4GlcNAcB1-4GlcNAc?	2	23							41.011	Neu5AcA2-6GalB1-4GlcNacB1-4(Neu5AcA2-3GalB1-4GlcNAcB1-2)ManA1-3(Neu5AcA2-6GalB1-3(Neu5AcA2-6)GlcNAcB1-2ManA1-6)ManB1-4GlcNAcB1-4GlcNAc?	7	41
23.012	Neu5AcA2-3GalB1-3(Neu5AcA2-6)GlcNAcB1-2(Neu5AcA2-6GalB1-3GlcNacB1-6)ManA1-6(Neu5AcA2-3GalB1-3GlcNAcB1-2ManA1-3)ManB1-4GlcNAcB1-4GlcNAc?	9	23							41.012	Neu5AcA2-6GalB1-4GlcNacB1-4(Neu5AcA2-6GalB1-4GlcNAcB1-2)ManA1-3(Neu5AcA2-3GalB1-3(Neu5AcA2-6)GlcNAcB1-2ManA1-6)ManB1-4GlcNAcB1-4GlcNAc?	7	41
23.013	Neu5AcA2-6GalB1-3(Neu5AcA2-6)GlcNAcB1-2(Neu5AcA2-3GalB1-3GlcNacB1-6)ManA1-6(Neu5AcA2-3GalB1-3GlcNAcB1-2ManA1-3)ManB1-4GlcNAcB1-4GlcNAc?	9	23							41.013	Neu5AcA2-6GalB1-4GlcNacB1-4(Neu5AcA2-3GalB1-4GlcNAcB1-2)ManA1-3(Neu5AcA2-3GalB1-3(Neu5AcA2-6)GlcNAcB1-2ManA1-6)ManB1-4GlcNAcB1-4GlcNAc?	7	41
23.014	Neu5AcA2-6GalB1-3GlcNAcB1-2(Neu5Aca2-3Galb1-3GlcNacb1-6)Mana1-6(GalB1-3GlcNAcB1-2ManA1-3)ManB1-4GlcNAcB1-4GlcNAc?	9	23							41.014	Neu5AcA2-6GalB1-3GlcNAcB1-2ManA1-6(GalB1-4GlcNAcB1-2(Neu5Aca2-6Galb1-4GlcNacb1-4)Mana1-3)ManB1-4GlcNAcB1-4GlcNAc?	7	41
23.015	Neu5AcA2-6GalB1-3GlcNAcB1-2(Neu5Aca2-3Galb1-3GlcNacb1-6)Mana1-6(GalB1-3GlcNAcB1-2ManA1-3)ManB1-4GlcNAcB1-4GlcNAc?	9	23							41.015	Neu5AcA2-6GalB1-3GlcNAcB1-2ManA1-6(GalB1-4GlcNAcB1-2(Neu5Aca2-6Galb1-4GlcNacb1-4)Mana1-3)ManB1-4GlcNAcB1-4GlcNAc?	7	41
23.016	Neu5AcA2-6GalB1-3GlcNAcB1-2(Neu5Aca2-6Galb1-3GlcNacb1-6)Mana1-6(GalB1-3GlcNAcB1-2ManA1-3)ManB1-4GlcNAcB1-4GlcNAc?	2	23							42.001	Neu5AcA2-3GalB1-4GlcNacB1-4(Neu5AcA2-6GalB1-3GlcNAcB1-2)ManA1-3(Neu5AcA2-6GalB1-3GlcNAcB1-2ManA1-6)ManB1-4GlcNAcB1-4GlcNAc?	2	42
23.017	Neu5AcA2-6GalB1-3GlcNAcB1-2(Neu5Aca2-6Galb1-3GlcNacb1-6)Mana1-6(GalB1-3GlcNAcB1-2ManA1-3)ManB1-4GlcNAcB1-4GlcNAc?	2	23							42.002	Neu5AcA2-3GalB1-4GlcNacB1-4(Neu5AcA2-3GalB1-3GlcNAcB1-2)ManA1-3(Neu5AcA2-6GalB1-3GlcNAcB1-2ManA1-6)ManB1-4GlcNAcB1-4GlcNAc?	2	42
23.018	Neu5AcA2-3GalB1-3GlcNAcB1-2(Neu5Aca2-6Galb1-3GlcNacb1-6)Mana1-6(GalB1-3GlcNAcB1-2ManA1-3)ManB1-4GlcNAcB1-4GlcNAc?	9	23							42.012	Neu5AcA2-6GalB1-3(Neu5AcA2-6)GlcNAcB1-2(Neu5AcA2-3GalB1-4GlcNacB1-4)ManA1-3(Neu5AcA2-6GalB1-3GlcNAcB1-2ManA1-6)ManB1-4GlcNAcB1-4GlcNAc?	2	42
23.019	Neu5AcA2-3GalB1-3GlcNAcB1-2(Neu5Aca2-6Galb1-3GlcNacb1-6)Mana1-6(GalB1-3GlcNAcB1-2ManA1-3)ManB1-4GlcNAcB1-4GlcNAc?	9	23							42.013	Neu5AcA2-3GalB1-3(Neu5AcA2-6)GlcNAcB1-2(Neu5AcA2-3GalB1-4GlcNacB1-4)ManA1-3(Neu5AcA2-6GalB1-3GlcNAcB1-2ManA1-6)ManB1-4GlcNAcB1-4GlcNAc?	2	42
23.02	Neu5AcA2-3GalB1-3GlcNAcB1-2ManA1-3(GalB1-3GlcNAcB1-2(Neu5Aca2-6Galb1-3GlcNacb1-6)Mana1-6)ManB1-4GlcNAcB1-4GlcNAc?	9	23							42.014	Neu5AcA2-3GalB1-4GlcNacB1-4(Neu5AcA2-6GalB1-3GlcNAcB1-2)ManA1-3(Neu5AcA2-6GalB1-3(Neu5AcA2-6)GlcNAcB1-2ManA1-6)ManB1-4GlcNAcB1-4GlcNAc?	2	42
23.021	Neu5AcA2-3GalB1-3GlcNAcB1-2ManA1-3(GalB1-3GlcNAcB1-2(Neu5Aca2-6Galb1-3GlcNacb1-6)Mana1-6)ManB1-4GlcNAcB1-4GlcNAc?	9	23							42.015	Neu5AcA2-3GalB1-4GlcNacB1-4(Neu5AcA2-3GalB1-3GlcNAcB1-2)ManA1-3(Neu5AcA2-6GalB1-3(Neu5AcA2-6)GlcNAcB1-2ManA1-6)ManB1-4GlcNAcB1-4GlcNAc?	2	42
24.001	Neu5AcA2-6GalB1-3GlcNacB1-6(Neu5AcA2-3GalB1-4GlcNAcB1-2)ManA1-6(Neu5AcA2-3GalB1-4GlcNAcB1-2ManA1-3)ManB1-4GlcNAcB1-4GlcNAc?	10	24							42.016	Neu5AcA2-3GalB1-4GlcNacB1-4(Neu5AcA2-6GalB1-3GlcNAcB1-2)ManA1-3(Neu5AcA2-3GalB1-3(Neu5AcA2-6)GlcNAcB1-2ManA1-6)ManB1-4GlcNAcB1-4GlcNAc?	2	42
24.002	Neu5AcA2-3GalB1-4GlcNacB1-6(Neu5AcA2-6GalB1-3GlcNAcB1-2)ManA1-6(Neu5AcA2-3GalB1-4GlcNAcB1-2ManA1-3)ManB1-4GlcNAcB1-4GlcNAc?	10	24							42.017	Neu5AcA2-6GalB1-3GlcNAcB1-2ManA1-6(GalB1-3GlcNAcB1-2(Neu5Aca2-3Galb1-4GlcNacb1-4)Mana1-3)ManB1-4GlcNAcB1-4GlcNAc?	2	42
24.003	Neu5AcA2-3GalB1-4GlcNacB1-4(Neu5AcA2-3GalB1-4GlcNAcB1-2)ManA1-3(Neu5AcA2-6GalB1-4GlcNAcB1-2ManA1-6)ManB1-4GlcNAcB1-4GlcNAc?	10	24							42.018	Neu5AcA2-6GalB1-3GlcNAcB1-2ManA1-6(GalB1-3GlcNAcB1-2(Neu5Aca2-3Galb1-4GlcNacb1-4)Mana1-3)ManB1-4GlcNAcB1-4GlcNAc?	2	42
24.004	Neu5AcA2-3GalB1-4GlcNacB1-4(Neu5AcA2-6GalB1-4GlcNAcB1-2)ManA1-3(Neu5AcA2-3GalB1-4GlcNAcB1-2ManA1-6)ManB1-4GlcNAcB1-4GlcNAc?	10	24							43.001	Neu5AcA2-3GalB1-4GlcNacB1-4(Neu5AcA2-3GalB1-4GlcNAcB1-2)ManA1-3(Neu5AcA2-6GalB1-3GlcNAcB1-2ManA1-6)ManB1-4GlcNAcB1-4GlcNAc?	10	43
24.005	Neu5AcA2-3GalB1-4GlcNacB1-4(Neu5AcA2-6GalB1-3GlcNAcB1-2)ManA1-3(Neu5AcA2-3GalB1-4GlcNAcB1-2ManA1-6)ManB1-4GlcNAcB1-4GlcNAc?	10	24							43.006	Neu5AcA2-3GalB1-4GlcNacB1-4(Neu5AcA2-3GalB1-4GlcNAcB1-2)ManA1-3(Neu5AcA2-6GalB1-3(Neu5AcA2-6)GlcNAcB1-2ManA1-6)ManB1-4GlcNAcB1-4GlcNAc?	10	43
24.006	Neu5AcA2-6GalB1-4GlcNacB1-4(Neu5AcA2-3GalB1-4GlcNAcB1-2)ManA1-3(Neu5AcA2-3GalB1-4GlcNAcB1-2ManA1-6)ManB1-4GlcNAcB1-4GlcNAc?	10	24							43.007	Neu5AcA2-6GalB1-3GlcNAcB1-2ManA1-6(GalB1-4GlcNAcB1-2(Neu5Aca2-3Galb1-4GlcNacb1-4)Mana1-3)ManB1-4GlcNAcB1-4GlcNAc?	10	43
24.007	Neu5AcA2-6GalB1-3GlcNacB1-4(Neu5AcA2-3GalB1-4GlcNAcB1-2)ManA1-3(Neu5AcA2-3GalB1-4GlcNAcB1-2ManA1-6)ManB1-4GlcNAcB1-4GlcNAc?	10	24							43.008	Neu5AcA2-6GalB1-3GlcNAcB1-2ManA1-6(GalB1-4GlcNAcB1-2(Neu5Aca2-3Galb1-4GlcNacb1-4)Mana1-3)ManB1-4GlcNAcB1-4GlcNAc?	10	43
24.008	Neu5AcA2-6GalB1-4GlcNacB1-6(Neu5AcA2-6GalB1-3GlcNAcB1-2)ManA1-6(Neu5AcA2-3GalB1-4GlcNAcB1-2(GalB1-4GlcNacB1-4)Mana1-3)ManB1-4GlcNAcB1-4GlcNAc?	10	24							44.001	Neu5AcA2-3GalB1-4GlcNacB1-4(Neu5AcA2-6GalB1-4GlcNAcB1-2)ManA1-3(Neu5AcA2-3GalB1-3GlcNAcB1-2ManA1-6)ManB1-4GlcNAcB1-4GlcNAc?	7	44
24.009	Neu5AcA2-6GalB1-4GlcNacB1-6(Neu5AcA2-3GalB1-3GlcNAcB1-2)ManA1-6(Neu5AcA2-3GalB1-4GlcNAcB1-2(GalB1-4GlcNacB1-4)Mana1-3)ManB1-4GlcNAcB1-4GlcNAc?	10	24							44.002	Neu5AcA2-6GalB1-4GlcNacB1-4(Neu5AcA2-6GalB1-4GlcNAcB1-2)ManA1-3(Neu5AcA2-3GalB1-3GlcNAcB1-2ManA1-6)ManB1-4GlcNAcB1-4GlcNAc?	7	44
24.01	Neu5AcA2-6GalB1-3GlcNacB1-6(Neu5AcA2-6GalB1-4GlcNAcB1-2)ManA1-6(Neu5AcA2-3GalB1-4GlcNAcB1-2(GalB1-4GlcNacB1-4)Mana1-3)ManB1-4GlcNAcB1-4GlcNAc?	10	24							44.003	Neu5AcA2-6GalB1-4GlcNacB1-4(Neu5AcA2-3GalB1-4GlcNAcB1-2)ManA1-3(Neu5AcA2-3GalB1-3GlcNAcB1-2ManA1-6)ManB1-4GlcNAcB1-4GlcNAc?	7	44
24.011	Neu5AcA2-6GalB1-3GlcNacB1-6(Neu5AcA2-3GalB1-4GlcNAcB1-2)ManA1-6(Neu5AcA2-3GalB1-4GlcNAcB1-2(GalB1-4GlcNacB1-4)Mana1-3)ManB1-4GlcNAcB1-4GlcNAc?	10	24							44.009	Neu5AcA2-6GalB1-4(Neu5AcA2-6)GlcNAcB1-2(Neu5AcA2-3GalB1-4GlcNacB1-4)ManA1-3(Neu5AcA2-3GalB1-3GlcNAcB1-2ManA1-6)ManB1-4GlcNAcB1-4GlcNAc?	7	44
24.012	Neu5AcA2-3GalB1-4GlcNacB1-6(Neu5AcA2-6GalB1-3GlcNAcB1-2)ManA1-6(Neu5AcA2-3GalB1-4GlcNAcB1-2(GalB1-4GlcNacB1-4)Mana1-3)ManB1-4GlcNAcB1-4GlcNAc?	10	24							44.01	Neu5AcA2-6GalB1-4(Neu5AcA2-6)GlcNAcB1-2(Neu5AcA2-6GalB1-4GlcNacB1-4)ManA1-3(Neu5AcA2-3GalB1-3GlcNAcB1-2ManA1-6)ManB1-4GlcNAcB1-4GlcNAc?	7	44
24.013	Neu5AcA2-3GalB1-3GlcNacB1-6(Neu5AcA2-6GalB1-4GlcNAcB1-2)ManA1-6(Neu5AcA2-3GalB1-4GlcNAcB1-2(GalB1-4GlcNacB1-4)Mana1-3)ManB1-4GlcNAcB1-4GlcNAc?	10	24							44.011	Neu5AcA2-3GalB1-4(Neu5AcA2-6)GlcNAcB1-2(Neu5AcA2-6GalB1-4GlcNacB1-4)ManA1-3(Neu5AcA2-3GalB1-3GlcNAcB1-2ManA1-6)ManB1-4GlcNAcB1-4GlcNAc?	7	44
24.014	Neu5AcA2-3GalB1-4GlcNacB1-4(Neu5AcA2-3GalB1-4GlcNAcB1-2)ManA1-3(Neu5AcA2-6GalB1-4GlcNAcB1-2(GalB1-3GlcNacB1-6)ManA1-6)ManB1-4GlcNAcB1-4GlcNAc?	10	24							44.012	Neu5AcA2-6GalB1-4GlcNAcB1-2(Neu5Aca2-3Galb1-4GlcNacb1-4)Mana1-3(GalB1-3GlcNAcB1-2ManA1-6)ManB1-4GlcNAcB1-4GlcNAc?	7	44
24.015	Neu5AcA2-3GalB1-4GlcNacB1-4(Neu5AcA2-3GalB1-4GlcNAcB1-2)ManA1-3(Neu5AcA2-6GalB1-3GlcNAcB1-2(Galb1-4GlcNacb1-6)ManA1-6)ManB1-4GlcNAcB1-4GlcNAc?	10	24							44.013	Neu5AcA2-6GalB1-4GlcNAcB1-2(Neu5Aca2-3Galb1-4GlcNacb1-4)Mana1-3(GalB1-3GlcNAcB1-2ManA1-6)ManB1-4GlcNAcB1-4GlcNAc?	7	44
24.016	Neu5AcA2-6GalB1-4(Neu5AcA2-6)GlcNAcB1-2(Neu5AcA2-3GalB1-4GlcNacB1-4)ManA1-3(Neu5AcA2-3GalB1-4GlcNAcB1-2ManA1-6)ManB1-4GlcNAcB1-4GlcNAc?	10	24							44.014	Neu5AcA2-3GalB1-3GlcNAcB1-2ManA1-6(GalB1-4GlcNAcB1-2(Neu5Aca2-6Galb1-4GlcNacb1-4)Mana1-3)ManB1-4GlcNAcB1-4GlcNAc?	7	44
24.017	Neu5AcA2-6GalB1-3(Neu5AcA2-6)GlcNAcB1-2(Neu5AcA2-3GalB1-4GlcNacB1-4)ManA1-3(Neu5AcA2-3GalB1-4GlcNAcB1-2ManA1-6)ManB1-4GlcNAcB1-4GlcNAc?	10	24							44.015	Neu5AcA2-3GalB1-3GlcNAcB1-2ManA1-6(GalB1-4GlcNAcB1-2(Neu5Aca2-6Galb1-4GlcNacb1-4)Mana1-3)ManB1-4GlcNAcB1-4GlcNAc?	7	44
24.018	Neu5AcA2-6GalB1-3(Neu5AcA2-6)GlcNAcB1-2(Neu5AcA2-3GalB1-4GlcNacB1-6)ManA1-6(Neu5AcA2-3GalB1-4GlcNAcB1-2ManA1-3)ManB1-4GlcNAcB1-4GlcNAc?	10	24							44.016	Neu5AcA2-6GalB1-4GlcNAcB1-2(Neu5Aca2-6Galb1-4GlcNacb1-4)Mana1-3(GalB1-3GlcNAcB1-2ManA1-6)ManB1-4GlcNAcB1-4GlcNAc?	7	44
24.019	Neu5AcA2-3GalB1-4GlcNacB1-4(Neu5AcA2-3GalB1-4GlcNAcB1-2)ManA1-3(Neu5AcA2-6GalB1-4(Neu5AcA2-6)GlcNAcB1-2ManA1-6)ManB1-4GlcNAcB1-4GlcNAc?	10	24							44.017	Neu5AcA2-3GalB1-4GlcNAcB1-2(Neu5Aca2-6Galb1-4GlcNacb1-4)Mana1-3(GalB1-3GlcNAcB1-2ManA1-6)ManB1-4GlcNAcB1-4GlcNAc?	7	44
24.02	Neu5AcA2-6GalB1-4GlcNAcB1-2ManA1-6(GalB1-4GlcNAcB1-2(Neu5Aca2-3Galb1-4GlcNacb1-4)Mana1-3)ManB1-4GlcNAcB1-4GlcNAc?	10	24							44.018	Neu5AcA2-6GalB1-4GlcNAcB1-2(Neu5Aca2-6Galb1-4GlcNacb1-4)Mana1-3(GalB1-3GlcNAcB1-2ManA1-6)ManB1-4GlcNAcB1-4GlcNAc?	7	44
24.021	Neu5AcA2-6GalB1-4GlcNAcB1-2ManA1-6(GalB1-4GlcNAcB1-2(Neu5Aca2-3Galb1-4GlcNacb1-4)Mana1-3)ManB1-4GlcNAcB1-4GlcNAc?	10	24							44.019	Neu5AcA2-3GalB1-4GlcNAcB1-2(Neu5Aca2-6Galb1-4GlcNacb1-4)Mana1-3(GalB1-3GlcNAcB1-2ManA1-6)ManB1-4GlcNAcB1-4GlcNAc?	7	44
24.022	Neu5AcA2-6GalB1-4GlcNAcB1-2(Neu5Aca2-3Galb1-4GlcNacb1-4)Mana1-3(GalB1-4GlcNAcB1-2ManA1-6)ManB1-4GlcNAcB1-4GlcNAc?	10	24							45.001	Neu5AcA2-3GalB1-4GlcNacB1-4(Neu5AcA2-3GalB1-4GlcNAcB1-2)ManA1-3(Neu5AcA2-3GalB1-3GlcNAcB1-2ManA1-6)ManB1-4GlcNAcB1-4GlcNAc?	3	45
24.023	Neu5AcA2-6GalB1-3GlcNAcB1-2(Neu5Aca2-3Galb1-4GlcNacb1-4)Mana1-3(GalB1-4GlcNAcB1-2ManA1-6)ManB1-4GlcNAcB1-4GlcNAc?	10	24							45.011	Neu5AcA2-3GalB1-3GlcNAcB1-2ManA1-6(GalB1-4GlcNAcB1-2(Neu5Aca2-3Galb1-4GlcNacb1-4)Mana1-3)ManB1-4GlcNAcB1-4GlcNAc?	3	45
24.024	Neu5AcA2-6GalB1-4GlcNAcB1-2(Neu5Aca2-3Galb1-4GlcNacb1-4)Mana1-3(GalB1-4GlcNAcB1-2ManA1-6)ManB1-4GlcNAcB1-4GlcNAc?	10	24							45.012	Neu5AcA2-3GalB1-3GlcNAcB1-2ManA1-6(GalB1-4GlcNAcB1-2(Neu5Aca2-3Galb1-4GlcNacb1-4)Mana1-3)ManB1-4GlcNAcB1-4GlcNAc?	3	45
24.025	Neu5AcA2-6GalB1-3GlcNAcB1-2(Neu5Aca2-3Galb1-4GlcNacb1-4)Mana1-3(GalB1-4GlcNAcB1-2ManA1-6)ManB1-4GlcNAcB1-4GlcNAc?	10	24							45.013	Neu5AcA2-3GalB1-4GlcNAcB1-2(Neu5Aca2-3Galb1-4GlcNacb1-4)Mana1-3(GalB1-3GlcNAcB1-2ManA1-6)ManB1-4GlcNAcB1-4GlcNAc?	3	45
24.026	Neu5AcA2-3GalB1-4GlcNAcB1-2ManA1-6(GalB1-4GlcNAcB1-2(Neu5Aca2-6Galb1-3GlcNacb1-4)Mana1-3)ManB1-4GlcNAcB1-4GlcNAc?	10	24							45.014	Neu5AcA2-3GalB1-4GlcNAcB1-2(Neu5Aca2-3Galb1-4GlcNacb1-4)Mana1-3(GalB1-3GlcNAcB1-2ManA1-6)ManB1-4GlcNAcB1-4GlcNAc?	3	45
24.027	Neu5AcA2-3GalB1-4GlcNAcB1-2ManA1-6(GalB1-4GlcNAcB1-2(Neu5Aca2-6Galb1-3GlcNacb1-4)Mana1-3)ManB1-4GlcNAcB1-4GlcNAc?	10	24							46.001	Neu5AcA2-3GalB1-4GlcNacB1-4(Neu5AcA2-3GalB1-3GlcNAcB1-2)ManA1-3(Neu5AcA2-3GalB1-3GlcNAcB1-2ManA1-6)ManB1-4GlcNAcB1-4GlcNAc?	5	46
24.028	Neu5AcA2-3GalB1-4GlcNAcB1-2(Neu5Aca2-6Galb1-3GlcNacb1-4)Mana1-3(GalB1-4GlcNAcB1-2ManA1-6)ManB1-4GlcNAcB1-4GlcNAc?	10	24							46.011	Neu5AcA2-3GalB1-3(Neu5AcA2-6)GlcNAcB1-2(Neu5AcA2-3GalB1-4GlcNacB1-4)ManA1-3(Neu5AcA2-3GalB1-3GlcNAcB1-2ManA1-6)ManB1-4GlcNAcB1-4GlcNAc?	5	46
24.029	Neu5AcA2-3GalB1-4GlcNAcB1-2(Neu5Aca2-6Galb1-3GlcNacb1-4)Mana1-3(GalB1-4GlcNAcB1-2ManA1-6)ManB1-4GlcNAcB1-4GlcNAc?	10	24							46.012	Neu5AcA2-3GalB1-3GlcNAcB1-2ManA1-6(GalB1-3GlcNAcB1-2(Neu5Aca2-3Galb1-4GlcNacb1-4)Mana1-3)ManB1-4GlcNAcB1-4GlcNAc?	5	46
24.03	Neu5AcA2-3GalB1-4GlcNAcB1-2ManA1-6(GalB1-4GlcNAcB1-2(Neu5Aca2-6Galb1-4GlcNacb1-4)Mana1-3)ManB1-4GlcNAcB1-4GlcNAc?	10	24							46.013	Neu5AcA2-3GalB1-3GlcNAcB1-2ManA1-6(GalB1-3GlcNAcB1-2(Neu5Aca2-3Galb1-4GlcNacb1-4)Mana1-3)ManB1-4GlcNAcB1-4GlcNAc?	5	46
24.031	Neu5AcA2-3GalB1-4GlcNAcB1-2ManA1-6(GalB1-4GlcNAcB1-2(Neu5Aca2-6Galb1-4GlcNacb1-4)Mana1-3)ManB1-4GlcNAcB1-4GlcNAc?	10	24							46.014	Neu5AcA2-3GalB1-3GlcNAcB1-2(Neu5Aca2-3Galb1-4GlcNacb1-4)Mana1-3(GalB1-3GlcNAcB1-2ManA1-6)ManB1-4GlcNAcB1-4GlcNAc?	5	46
24.032	Neu5AcA2-3GalB1-4GlcNAcB1-2(Neu5Aca2-6Galb1-4GlcNacb1-4)Mana1-3(GalB1-4GlcNAcB1-2ManA1-6)ManB1-4GlcNAcB1-4GlcNAc?	10	24							46.015	Neu5AcA2-3GalB1-3GlcNAcB1-2(Neu5Aca2-3Galb1-4GlcNacb1-4)Mana1-3(GalB1-3GlcNAcB1-2ManA1-6)ManB1-4GlcNAcB1-4GlcNAc?	5	46
24.033	Neu5AcA2-3GalB1-4GlcNAcB1-2(Neu5Aca2-6Galb1-4GlcNacb1-4)Mana1-3(GalB1-4GlcNAcB1-2ManA1-6)ManB1-4GlcNAcB1-4GlcNAc?	10	24							60.015	Neu5AcA2-6GalB1-3GlcNacB1-6(Neu5AcA2-3GalB1-3GlcNAcB1-2)ManA1-6(Neu5AcA2-3GalB1-3(Neu5AcA2-6)GlcNAcB1-2ManA1-3)ManB1-4GlcNAcB1-4GlcNAc?	9	60
24.034	Neu5AcA2-6GalB1-3GlcNAcB1-2(Neu5Aca2-3Galb1-4GlcNacb1-6)Mana1-6(GalB1-4GlcNAcB1-2ManA1-3)ManB1-4GlcNAcB1-4GlcNAc?	10	24							60.016	Neu5AcA2-3GalB1-3GlcNacB1-6(Neu5AcA2-6GalB1-3GlcNAcB1-2)ManA1-6(Neu5AcA2-3GalB1-3(Neu5AcA2-6)GlcNAcB1-2ManA1-3)ManB1-4GlcNAcB1-4GlcNAc?	9	60
24.035	Neu5AcA2-6GalB1-3GlcNAcB1-2(Neu5Aca2-3Galb1-4GlcNacb1-6)Mana1-6(GalB1-4GlcNAcB1-2ManA1-3)ManB1-4GlcNAcB1-4GlcNAc?	10	24							60.017	Neu5AcA2-3GalB1-3(Neu5AcA2-6)GlcNAcB1-2(Neu5AcA2-3GalB1-3GlcNacB1-6)ManA1-6(Neu5AcA2-6GalB1-3GlcNAcB1-2ManA1-3)ManB1-4GlcNAcB1-4GlcNAc?	9	60
24.036	Neu5AcA2-3GalB1-4GlcNAcB1-2(Neu5Aca2-6Galb1-3GlcNacb1-6)Mana1-6(GalB1-4GlcNAcB1-2ManA1-3)ManB1-4GlcNAcB1-4GlcNAc?	10	24							67.011	Neu5AcA2-6GalB1-4GlcNacB1-6(Neu5AcA2-3GalB1-3GlcNAcB1-2)ManA1-6(Neu5AcA2-3GalB1-3(Neu5AcA2-6)GlcNAcB1-2ManA1-3)ManB1-4GlcNAcB1-4GlcNAc?	9	67
24.037	Neu5AcA2-3GalB1-4GlcNAcB1-2(Neu5Aca2-6Galb1-3GlcNacb1-6)Mana1-6(GalB1-4GlcNAcB1-2ManA1-3)ManB1-4GlcNAcB1-4GlcNAc?	10	24							67.012	Neu5AcA2-3GalB1-3GlcNacB1-6(Neu5AcA2-6GalB1-4GlcNAcB1-2)ManA1-6(Neu5AcA2-3GalB1-3(Neu5AcA2-6)GlcNAcB1-2ManA1-3)ManB1-4GlcNAcB1-4GlcNAc?	9	67
24.038	Neu5AcA2-3GalB1-4GlcNAcB1-2ManA1-3(GalB1-4GlcNAcB1-2(Neu5Aca2-6Galb1-3GlcNacb1-6)Mana1-6)ManB1-4GlcNAcB1-4GlcNAc?	10	24							67.013	Neu5AcA2-3GalB1-3(Neu5AcA2-6)GlcNAcB1-2(Neu5AcA2-3GalB1-3GlcNacB1-4)ManA1-3(Neu5AcA2-6GalB1-3GlcNAcB1-2ManA1-6)ManB1-4GlcNAcB1-4GlcNAc?	9	67
24.039	Neu5AcA2-3GalB1-4GlcNAcB1-2ManA1-3(GalB1-4GlcNAcB1-2(Neu5Aca2-6Galb1-3GlcNacb1-6)Mana1-6)ManB1-4GlcNAcB1-4GlcNAc?	10	24							67.014	Neu5AcA2-3GalB1-3GlcNacB1-4(Neu5AcA2-6GalB1-4GlcNAcB1-2)ManA1-3(Neu5AcA2-3GalB1-3(Neu5AcA2-6)GlcNAcB1-2ManA1-6)ManB1-4GlcNAcB1-4GlcNAc?	9	67
25.001	Neu5AcA2-3GalB1-4GlcNacB1-6(Neu5AcA2-6GalB1-4GlcNAcB1-2)ManA1-6(Neu5AcA2-6GalB1-4GlcNAcB1-2ManA1-3)ManB1-4GlcNAcB1-4GlcNAc?	11	25							67.015	Neu5AcA2-3GalB1-3GlcNacB1-4(Neu5AcA2-6GalB1-3GlcNAcB1-2)ManA1-3(Neu5AcA2-3GalB1-3(Neu5AcA2-6)GlcNAcB1-2ManA1-6)ManB1-4GlcNAcB1-4GlcNAc?	9	67
25.002	Neu5AcA2-3GalB1-4GlcNacB1-6(Neu5AcA2-6GalB1-4GlcNAcB1-2)ManA1-6(Neu5AcA2-6GalB1-4GlcNAcB1-2(Galb1-3GlcNacb1-4)Mana1-3)ManB1-4GlcNAcB1-4GlcNAc?	11	25							67.016	Neu5AcA2-6GalB1-4GlcNacB1-4(Neu5AcA2-3GalB1-3GlcNAcB1-2)ManA1-3(Neu5AcA2-3GalB1-3(Neu5AcA2-6)GlcNAcB1-2ManA1-6)ManB1-4GlcNAcB1-4GlcNAc?	9	67
25.003	Neu5AcA2-3GalB1-3GlcNacB1-4(Neu5AcA2-6GalB1-4GlcNAcB1-2)ManA1-3(Neu5AcA2-6GalB1-4GlcNAcB1-2(Galb1-4GlcNacb1-6)ManA1-6)ManB1-4GlcNAcB1-4GlcNAc?	11	25							67.017	Neu5AcA2-6GalB1-3GlcNacB1-4(Neu5AcA2-3GalB1-3GlcNAcB1-2)ManA1-3(Neu5AcA2-3GalB1-3(Neu5AcA2-6)GlcNAcB1-2ManA1-6)ManB1-4GlcNAcB1-4GlcNAc?	9	67
25.004	Neu5AcA2-6GalB1-4GlcNacB1-4(Neu5AcA2-6GalB1-4GlcNAcB1-2)ManA1-3(Neu5AcA2-6GalB1-4GlcNAcB1-2(Galb1-4GlcNacb1-6)ManA1-6)ManB1-4GlcNAcB1-4GlcNAc?	11	25							73.001	Neu5AcA2-3GalB1-4GlcNacB1-6(Neu5AcA2-3GalB1-3GlcNAcB1-2)ManA1-6(Neu5AcA2-3GalB1-4(Neu5AcA2-6)GlcNAcB1-2ManA1-3)ManB1-4GlcNAcB1-4GlcNAc?	3	73
25.005	Neu5AcA2-6GalB1-4GlcNacB1-4(Neu5AcA2-6GalB1-3GlcNAcB1-2)ManA1-3(Neu5AcA2-6GalB1-4GlcNAcB1-2(Galb1-4GlcNacb1-6)ManA1-6)ManB1-4GlcNAcB1-4GlcNAc?	11	25							73.002	Neu5AcA2-3GalB1-3GlcNacB1-6(Neu5AcA2-3GalB1-4GlcNAcB1-2)ManA1-6(Neu5AcA2-3GalB1-4(Neu5AcA2-6)GlcNAcB1-2ManA1-3)ManB1-4GlcNAcB1-4GlcNAc?	3	73
25.006	Neu5AcA2-6GalB1-4GlcNacB1-4(Neu5AcA2-3GalB1-3GlcNAcB1-2)ManA1-3(Neu5AcA2-6GalB1-4GlcNAcB1-2(Galb1-4GlcNacb1-6)ManA1-6)ManB1-4GlcNAcB1-4GlcNAc?	11	25							73.003	Neu5AcA2-3GalB1-3GlcNacB1-4(Neu5AcA2-3GalB1-4GlcNAcB1-2)ManA1-3(Neu5AcA2-3GalB1-4(Neu5AcA2-6)GlcNAcB1-2ManA1-6)ManB1-4GlcNAcB1-4GlcNAc?	3	73
25.007	Neu5AcA2-6GalB1-3GlcNacB1-4(Neu5AcA2-6GalB1-4GlcNAcB1-2)ManA1-3(Neu5AcA2-6GalB1-4GlcNAcB1-2(Galb1-4GlcNacb1-6)ManA1-6)ManB1-4GlcNAcB1-4GlcNAc?	11	25							73.004	Neu5AcA2-3GalB1-4GlcNacB1-4(Neu5AcA2-3GalB1-3GlcNAcB1-2)ManA1-3(Neu5AcA2-3GalB1-4(Neu5AcA2-6)GlcNAcB1-2ManA1-6)ManB1-4GlcNAcB1-4GlcNAc?	3	73
25.008	Neu5AcA2-3GalB1-4GlcNacB1-6(Neu5AcA2-6GalB1-4GlcNAcB1-2)ManA1-6(Neu5AcA2-6GalB1-4(Neu5AcA2-6)GlcNAcB1-2ManA1-3)ManB1-4GlcNAcB1-4GlcNAc?	11	25							74.001	Neu5AcA2-3GalB1-4GlcNacB1-6(Neu5AcA2-3GalB1-3GlcNAcB1-2)ManA1-6(Neu5AcA2-3GalB1-3(Neu5AcA2-6)GlcNAcB1-2ManA1-3)ManB1-4GlcNAcB1-4GlcNAc?	5	74
25.009	Neu5AcA2-3GalB1-4GlcNacB1-6(Neu5AcA2-6GalB1-4GlcNAcB1-2)ManA1-6(Neu5AcA2-3GalB1-4(Neu5AcA2-6)GlcNAcB1-2ManA1-3)ManB1-4GlcNAcB1-4GlcNAc?	11	25							74.002	Neu5AcA2-3GalB1-3GlcNacB1-6(Neu5AcA2-3GalB1-4GlcNAcB1-2)ManA1-6(Neu5AcA2-3GalB1-3(Neu5AcA2-6)GlcNAcB1-2ManA1-3)ManB1-4GlcNAcB1-4GlcNAc?	5	74
25.01	Neu5AcA2-6GalB1-4(Neu5AcA2-6)GlcNAcB1-2(Neu5AcA2-3GalB1-4GlcNacB1-6)ManA1-6(Neu5AcA2-6GalB1-4GlcNAcB1-2ManA1-3)ManB1-4GlcNAcB1-4GlcNAc?	11	25							74.003	Neu5AcA2-3GalB1-3GlcNacB1-4(Neu5AcA2-3GalB1-4GlcNAcB1-2)ManA1-3(Neu5AcA2-3GalB1-3(Neu5AcA2-6)GlcNAcB1-2ManA1-6)ManB1-4GlcNAcB1-4GlcNAc?	5	74
25.011	Neu5AcA2-3GalB1-4(Neu5AcA2-6)GlcNAcB1-2(Neu5AcA2-3GalB1-4GlcNacB1-6)ManA1-6(Neu5AcA2-6GalB1-4GlcNAcB1-2ManA1-3)ManB1-4GlcNAcB1-4GlcNAc?	11	25							74.004	Neu5AcA2-3GalB1-4GlcNacB1-4(Neu5AcA2-3GalB1-3GlcNAcB1-2)ManA1-3(Neu5AcA2-3GalB1-3(Neu5AcA2-6)GlcNAcB1-2ManA1-6)ManB1-4GlcNAcB1-4GlcNAc?	5	74
26.001	Neu5AcA2-3GalB1-4GlcNacB1-6(Neu5AcA2-6GalB1-4GlcNAcB1-2)ManA1-6(Neu5AcA2-6GalB1-3GlcNAcB1-2ManA1-3)ManB1-4GlcNAcB1-4GlcNAc?	11	26							74.005	Neu5Aca2-6Galb1-3(Neu5Aca2-3Galb1-3GlcNacb1-6)GalNac	5	74
26.002	Neu5AcA2-3GalB1-4GlcNacB1-6(Neu5AcA2-6GalB1-4GlcNAcB1-2)ManA1-6(Neu5AcA2-6GalB1-3GlcNAcB1-2(Galb1-3GlcNacb1-4)Mana1-3)ManB1-4GlcNAcB1-4GlcNAc?	11	26							75.001	Neu5AcA2-3GalB1-3GlcNacB1-6(Neu5AcA2-3GalB1-3GlcNAcB1-2)ManA1-6(Neu5AcA2-3GalB1-4(Neu5AcA2-6)GlcNAcB1-2ManA1-3)ManB1-4GlcNAcB1-4GlcNAc?	5	75
26.003	Neu5AcA2-3GalB1-3GlcNacB1-4(Neu5AcA2-6GalB1-3GlcNAcB1-2)ManA1-3(Neu5AcA2-6GalB1-4GlcNAcB1-2(Galb1-4GlcNacb1-6)ManA1-6)ManB1-4GlcNAcB1-4GlcNAc?	11	26							76.001	Neu5AcA2-3GalB1-3(Neu5AcA2-6)GlcNAcB1-2(Neu5AcA2-3GalB1-3GlcNacB1-4)ManA1-3(Neu5AcA2-6GalB1-4GlcNAcB1-2ManA1-6)ManB1-4GlcNAcB1-4GlcNAc?	9	76
26.004	Neu5AcA2-6GalB1-3GlcNacB1-4(Neu5AcA2-6GalB1-3GlcNAcB1-2)ManA1-3(Neu5AcA2-6GalB1-4GlcNAcB1-2(Galb1-4GlcNacb1-6)ManA1-6)ManB1-4GlcNAcB1-4GlcNAc?	11	26							76.002	Neu5AcA2-3GalB1-3(Neu5AcA2-6)GlcNAcB1-2(Neu5AcA2-3GalB1-3GlcNacB1-6)ManA1-6(Neu5AcA2-6GalB1-4GlcNAcB1-2ManA1-3)ManB1-4GlcNAcB1-4GlcNAc?	9	76
26.005	Neu5AcA2-6GalB1-3GlcNacB1-4(Neu5AcA2-3GalB1-3GlcNAcB1-2)ManA1-3(Neu5AcA2-6GalB1-4GlcNAcB1-2(Galb1-4GlcNacb1-6)ManA1-6)ManB1-4GlcNAcB1-4GlcNAc?	11	26							77.001	Neu5AcA2-3GalB1-4(Neu5AcA2-6)GlcNAcB1-2(Neu5AcA2-3GalB1-3GlcNacB1-4)ManA1-3(Neu5AcA2-3GalB1-4GlcNAcB1-2ManA1-6)ManB1-4GlcNAcB1-4GlcNAc?	3	77
26.006	Neu5AcA2-3GalB1-4GlcNacB1-6(Neu5AcA2-6GalB1-4GlcNAcB1-2)ManA1-6(Neu5AcA2-6GalB1-3(Neu5AcA2-6)GlcNAcB1-2ManA1-3)ManB1-4GlcNAcB1-4GlcNAc?	11	26							77.002	Neu5AcA2-3GalB1-4(Neu5AcA2-6)GlcNAcB1-2(Neu5AcA2-3GalB1-3GlcNacB1-6)ManA1-6(Neu5AcA2-3GalB1-4GlcNAcB1-2ManA1-3)ManB1-4GlcNAcB1-4GlcNAc?	3	77
26.007	Neu5AcA2-3GalB1-4GlcNacB1-6(Neu5AcA2-6GalB1-4GlcNAcB1-2)ManA1-6(Neu5AcA2-3GalB1-3(Neu5AcA2-6)GlcNAcB1-2ManA1-3)ManB1-4GlcNAcB1-4GlcNAc?	11	26							78.001	Neu5AcA2-3GalB1-3(Neu5AcA2-6)GlcNAcB1-2(Neu5AcA2-3GalB1-3GlcNacB1-4)ManA1-3(Neu5AcA2-3GalB1-4GlcNAcB1-2ManA1-6)ManB1-4GlcNAcB1-4GlcNAc?	5	78
26.008	Neu5AcA2-6GalB1-4(Neu5AcA2-6)GlcNAcB1-2(Neu5AcA2-3GalB1-4GlcNacB1-6)ManA1-6(Neu5AcA2-6GalB1-3GlcNAcB1-2ManA1-3)ManB1-4GlcNAcB1-4GlcNAc?	11	26							78.002	Neu5AcA2-3GalB1-3(Neu5AcA2-6)GlcNAcB1-2(Neu5AcA2-3GalB1-3GlcNacB1-6)ManA1-6(Neu5AcA2-3GalB1-4GlcNAcB1-2ManA1-3)ManB1-4GlcNAcB1-4GlcNAc?	5	78
26.009	Neu5AcA2-3GalB1-4(Neu5AcA2-6)GlcNAcB1-2(Neu5AcA2-3GalB1-4GlcNacB1-6)ManA1-6(Neu5AcA2-6GalB1-3GlcNAcB1-2ManA1-3)ManB1-4GlcNAcB1-4GlcNAc?	11	26							79.001	Neu5AcA2-3GalB1-4(Neu5AcA2-6)GlcNAcB1-2(Neu5AcA2-3GalB1-4GlcNacB1-4)ManA1-3(Neu5AcA2-3GalB1-3GlcNAcB1-2ManA1-6)ManB1-4GlcNAcB1-4GlcNAc?	3	79
27.001	Neu5AcA2-3GalB1-4GlcNacB1-6(Neu5AcA2-6GalB1-4GlcNAcB1-2)ManA1-6(Neu5AcA2-3GalB1-4GlcNAcB1-2ManA1-3)ManB1-4GlcNAcB1-4GlcNAc?	11	27							80.001	Neu5AcA2-3GalB1-4(Neu5AcA2-6)GlcNAcB1-2(Neu5AcA2-3GalB1-4GlcNacB1-6)ManA1-6(Neu5AcA2-3GalB1-3GlcNAcB1-2ManA1-3)ManB1-4GlcNAcB1-4GlcNAc?	12	80
27.002	Neu5AcA2-6GalB1-4(Neu5AcA2-6)GlcNAcB1-2(Neu5AcA2-3GalB1-4GlcNacB1-6)ManA1-6(Neu5AcA2-3GalB1-4GlcNAcB1-2ManA1-3)ManB1-4GlcNAcB1-4GlcNAc?	11	27							81.001	Neu5AcA2-3GalB1-3GlcNacB1-4(Neu5AcA2-3GalB1-3GlcNAcB1-2)ManA1-3(Neu5AcA2-3GalB1-4(Neu5AcA2-6)GlcNAcB1-2ManA1-6)ManB1-4GlcNAcB1-4GlcNAc?	5	81
27.003	Neu5AcA2-6GalB1-4GlcNAcB1-2(Neu5Aca2-3Galb1-4GlcNacb1-6)Mana1-6(GalB1-4GlcNAcB1-2ManA1-3)ManB1-4GlcNAcB1-4GlcNAc?	11	27							82.001	Neu5AcA2-3GalB1-4GlcNacB1-4(Neu5AcA2-3GalB1-4GlcNAcB1-2)ManA1-3(Neu5AcA2-3GalB1-3(Neu5AcA2-6)GlcNAcB1-2ManA1-6)ManB1-4GlcNAcB1-4GlcNAc?	3	82
27.004	Neu5AcA2-6GalB1-4GlcNAcB1-2(Neu5Aca2-3Galb1-4GlcNacb1-6)Mana1-6(GalB1-4GlcNAcB1-2ManA1-3)ManB1-4GlcNAcB1-4GlcNAc?	11	27							83.001	Neu5Aca2-3Galb1-3GalNac	4	83
28.001	Neu5AcA2-3GalB1-4GlcNacB1-6(Neu5AcA2-6GalB1-4GlcNAcB1-2)ManA1-6(Neu5AcA2-3GalB1-3GlcNAcB1-2ManA1-3)ManB1-4GlcNAcB1-4GlcNAc?	11	28							83.002	Neu5Aca2-3Galb1-3(Neu5Aca2-3Galb1-4GlcNacb1-6)GalNac	4	83
28.002	Neu5AcA2-6GalB1-4(Neu5AcA2-6)GlcNAcB1-2(Neu5AcA2-3GalB1-4GlcNacB1-6)ManA1-6(Neu5AcA2-3GalB1-3GlcNAcB1-2ManA1-3)ManB1-4GlcNAcB1-4GlcNAc?	11	28							83.006	Neu5Aca2-6(Neu5Aca2-3Galb1-3)GalNAca-Sp8	4	83
28.003	Neu5AcA2-6GalB1-4GlcNAcB1-2(Neu5Aca2-3Galb1-4GlcNacb1-6)Mana1-6(GalB1-3GlcNAcB1-2ManA1-3)ManB1-4GlcNAcB1-4GlcNAc?	11	28							84.001	Neu5Aca2-6Galb1-3GalNac	4	84
28.004	Neu5AcA2-6GalB1-4GlcNAcB1-2(Neu5Aca2-3Galb1-4GlcNacb1-6)Mana1-6(GalB1-3GlcNAcB1-2ManA1-3)ManB1-4GlcNAcB1-4GlcNAc?	11	28							85.001	Neu5Aca2-3Galb1-3(Neu5Aca2-6Galb1-3GlcNacb1-6)GalNac	2	85
29.001	Neu5AcA2-3GalB1-4GlcNacB1-6(Neu5AcA2-3GalB1-4GlcNAcB1-2)ManA1-6(Neu5AcA2-6GalB1-4GlcNAcB1-2ManA1-3)ManB1-4GlcNAcB1-4GlcNAc?	11	29							86.001	Neu5Aca2-3Galb1-3(Neu5Aca2-6Galb1-4GlcNacb1-6)GalNac	1	86
29.002	Neu5AcA2-3GalB1-4GlcNacB1-6(Neu5AcA2-3GalB1-4GlcNAcB1-2)ManA1-6(Neu5AcA2-6GalB1-4GlcNAcB1-2(Galb1-3GlcNacb1-4)Mana1-3)ManB1-4GlcNAcB1-4GlcNAc?	11	29							87.001	Neu5Aca2-6Galb1-3(Neu5Aca2-6Galb1-4GlcNacb1-6)GalNac	1	87
29.003	Neu5AcA2-3GalB1-3GlcNacB1-4(Neu5AcA2-6GalB1-4GlcNAcB1-2)ManA1-3(Neu5AcA2-3GalB1-4GlcNAcB1-2(Galb1-4GlcNacb1-6)ManA1-6)ManB1-4GlcNAcB1-4GlcNAc?	11	29							88.001	Neu5Aca2-6Galb1-3(Neu5Aca2-3Galb1-4GlcNacb1-6)GalNac	4	88
29.004	Neu5AcA2-6GalB1-4GlcNacB1-4(Neu5AcA2-6GalB1-4GlcNAcB1-2)ManA1-3(Neu5AcA2-3GalB1-4GlcNAcB1-2(Galb1-4GlcNacb1-6)ManA1-6)ManB1-4GlcNAcB1-4GlcNAc?	17	29
29.005	Neu5AcA2-6GalB1-4GlcNacB1-4(Neu5AcA2-6GalB1-3GlcNAcB1-2)ManA1-3(Neu5AcA2-3GalB1-4GlcNAcB1-2(Galb1-4GlcNacb1-6)ManA1-6)ManB1-4GlcNAcB1-4GlcNAc?	17	29
29.006	Neu5AcA2-6GalB1-4GlcNacB1-4(Neu5AcA2-3GalB1-4GlcNAcB1-2)ManA1-3(Neu5AcA2-3GalB1-4GlcNAcB1-2(Galb1-4GlcNacb1-6)ManA1-6)ManB1-4GlcNAcB1-4GlcNAc?	17	29
29.007	Neu5AcA2-6GalB1-4GlcNacB1-4(Neu5AcA2-3GalB1-3GlcNAcB1-2)ManA1-3(Neu5AcA2-3GalB1-4GlcNAcB1-2(Galb1-4GlcNacb1-6)ManA1-6)ManB1-4GlcNAcB1-4GlcNAc?	17	29
29.008	Neu5AcA2-6GalB1-3GlcNacB1-4(Neu5AcA2-6GalB1-4GlcNAcB1-2)ManA1-3(Neu5AcA2-3GalB1-4GlcNAcB1-2(Galb1-4GlcNacb1-6)ManA1-6)ManB1-4GlcNAcB1-4GlcNAc?	11	29
29.009	Neu5AcA2-6GalB1-3GlcNacB1-4(Neu5AcA2-3GalB1-4GlcNAcB1-2)ManA1-3(Neu5AcA2-3GalB1-4GlcNAcB1-2(Galb1-4GlcNacb1-6)ManA1-6)ManB1-4GlcNAcB1-4GlcNAc?	11	29
29.01	Neu5AcA2-3GalB1-4GlcNacB1-6(Neu5AcA2-3GalB1-4GlcNAcB1-2)ManA1-6(Neu5AcA2-6GalB1-4(Neu5AcA2-6)GlcNAcB1-2ManA1-3)ManB1-4GlcNAcB1-4GlcNAc?	11	29
29.011	Neu5AcA2-6GalB1-4GlcNAcB1-2ManA1-3(GalB1-4GlcNAcB1-2(Neu5Aca2-3Galb1-4GlcNacb1-6)Mana1-6)ManB1-4GlcNAcB1-4GlcNAc?	11	29
29.012	Neu5AcA2-6GalB1-4GlcNAcB1-2ManA1-3(GalB1-4GlcNAcB1-2(Neu5Aca2-3Galb1-4GlcNacb1-6)Mana1-6)ManB1-4GlcNAcB1-4GlcNAc?	11	29
30.001	Neu5AcA2-3GalB1-4GlcNacB1-6(Neu5AcA2-3GalB1-4GlcNAcB1-2)ManA1-6(Neu5AcA2-6GalB1-3GlcNAcB1-2ManA1-3)ManB1-4GlcNAcB1-4GlcNAc?	11	30
30.002	Neu5AcA2-3GalB1-4GlcNacB1-6(Neu5AcA2-3GalB1-4GlcNAcB1-2)ManA1-6(Neu5AcA2-6GalB1-3GlcNAcB1-2(Galb1-3GlcNacb1-4)Mana1-3)ManB1-4GlcNAcB1-4GlcNAc?	11	30
30.003	Neu5AcA2-3GalB1-3GlcNacB1-4(Neu5AcA2-6GalB1-3GlcNAcB1-2)ManA1-3(Neu5AcA2-3GalB1-4GlcNAcB1-2(Galb1-4GlcNacb1-6)ManA1-6)ManB1-4GlcNAcB1-4GlcNAc?	11	30
30.004	Neu5AcA2-6GalB1-3GlcNacB1-4(Neu5AcA2-6GalB1-3GlcNAcB1-2)ManA1-3(Neu5AcA2-3GalB1-4GlcNAcB1-2(Galb1-4GlcNacb1-6)ManA1-6)ManB1-4GlcNAcB1-4GlcNAc?	11	30
30.005	Neu5AcA2-6GalB1-3GlcNacB1-4(Neu5AcA2-3GalB1-3GlcNAcB1-2)ManA1-3(Neu5AcA2-3GalB1-4GlcNAcB1-2(Galb1-4GlcNacb1-6)ManA1-6)ManB1-4GlcNAcB1-4GlcNAc?	11	30
30.006	Neu5AcA2-3GalB1-4GlcNacB1-6(Neu5AcA2-3GalB1-4GlcNAcB1-2)ManA1-6(Neu5AcA2-6GalB1-3(Neu5AcA2-6)GlcNAcB1-2ManA1-3)ManB1-4GlcNAcB1-4GlcNAc?	11	30
30.007	Neu5AcA2-6GalB1-3GlcNAcB1-2ManA1-3(GalB1-4GlcNAcB1-2(Neu5Aca2-3Galb1-4GlcNacb1-6)Mana1-6)ManB1-4GlcNAcB1-4GlcNAc?	11	30
30.008	Neu5AcA2-6GalB1-3GlcNAcB1-2ManA1-3(GalB1-4GlcNAcB1-2(Neu5Aca2-3Galb1-4GlcNacb1-6)Mana1-6)ManB1-4GlcNAcB1-4GlcNAc?	11	30
31.001	Neu5AcA2-3GalB1-4GlcNacB1-6(Neu5AcA2-3GalB1-4GlcNAcB1-2)ManA1-6(Neu5AcA2-3GalB1-4GlcNAcB1-2ManA1-3)ManB1-4GlcNAcB1-4GlcNAc?	12	31
31.002	Neu5AcA2-3GalB1-4GlcNacB1-6(Neu5AcA2-3GalB1-4GlcNAcB1-2)ManA1-6(Neu5AcA2-3GalB1-4(Neu5AcA2-6)GlcNAcB1-2ManA1-3)ManB1-4GlcNAcB1-4GlcNAc?	12	31
31.003	Neu5AcA2-3GalB1-4(Neu5AcA2-6)GlcNAcB1-2(Neu5AcA2-3GalB1-4GlcNacB1-6)ManA1-6(Neu5AcA2-3GalB1-4GlcNAcB1-2ManA1-3)ManB1-4GlcNAcB1-4GlcNAc?	12	31
31.004	Neu5AcA2-3GalB1-4GlcNAcB1-2(Neu5Aca2-3Galb1-4GlcNacb1-6)Mana1-6(GalB1-4GlcNAcB1-2ManA1-3)ManB1-4GlcNAcB1-4GlcNAc?	12	31
31.005	Neu5AcA2-3GalB1-4GlcNAcB1-2(Neu5Aca2-3Galb1-4GlcNacb1-6)Mana1-6(GalB1-4GlcNAcB1-2ManA1-3)ManB1-4GlcNAcB1-4GlcNAc?	12	31
31.006	Neu5AcA2-3GalB1-4GlcNAcB1-2ManA1-3(GalB1-4GlcNAcB1-2(Neu5Aca2-3Galb1-4GlcNacb1-6)Mana1-6)ManB1-4GlcNAcB1-4GlcNAc?	12	31
31.007	Neu5AcA2-3GalB1-4GlcNAcB1-2ManA1-3(GalB1-4GlcNAcB1-2(Neu5Aca2-3Galb1-4GlcNacb1-6)Mana1-6)ManB1-4GlcNAcB1-4GlcNAc?	12	31
31.008	Neu5Aca2-3Galb1-4GlcNAcb1-6(Neu5Aca2-3Galb1-4GlcNAcb1-2)Mana1-6(GlcNAcb1-4)(Neu5Aca2-3Galb1-4GlcNAcb1-2Mana1-3)Manb1-4GlcNAcb1-4GlcNAcb-Sp21	12	31
32.001	Neu5AcA2-3GalB1-4GlcNacB1-6(Neu5AcA2-3GalB1-4GlcNAcB1-2)ManA1-6(Neu5AcA2-3GalB1-3GlcNAcB1-2ManA1-3)ManB1-4GlcNAcB1-4GlcNAc?	12	32
32.002	Neu5AcA2-3GalB1-4GlcNacB1-6(GalB1-4GlcNAcB1-2)ManA1-6(GalB1-3GlcNAcB1-2ManA1-3)ManB1-4GlcNAcB1-4(FucA1-6)GlcNAc?	12	32
32.003	Neu5AcA2-3GalB1-4GlcNacB1-6(Neu5AcA2-3GalB1-4GlcNAcB1-2)ManA1-6(Neu5AcA2-3GalB1-3(Neu5AcA2-6)GlcNAcB1-2ManA1-3)ManB1-4GlcNAcB1-4GlcNAc?	12	32
32.004	Neu5AcA2-3GalB1-4GlcNAcB1-2(Neu5Aca2-3Galb1-4GlcNacb1-6)Mana1-6(GalB1-3GlcNAcB1-2ManA1-3)ManB1-4GlcNAcB1-4GlcNAc?	12	32
32.005	Neu5AcA2-3GalB1-4GlcNAcB1-2(Neu5Aca2-3Galb1-4GlcNacb1-6)Mana1-6(GalB1-3GlcNAcB1-2ManA1-3)ManB1-4GlcNAcB1-4GlcNAc?	12	32
32.006	Neu5AcA2-3GalB1-3GlcNAcB1-2ManA1-3(GalB1-4GlcNAcB1-2(Neu5Aca2-3Galb1-4GlcNacb1-6)Mana1-6)ManB1-4GlcNAcB1-4GlcNAc?	12	32
32.007	Neu5AcA2-3GalB1-3GlcNAcB1-2ManA1-3(GalB1-4GlcNAcB1-2(Neu5Aca2-3Galb1-4GlcNacb1-6)Mana1-6)ManB1-4GlcNAcB1-4GlcNAc?	12	32
33.001	Neu5AcA2-3GalB1-4GlcNacB1-6(Neu5AcA2-3GalB1-3GlcNAcB1-2)ManA1-6(Neu5AcA2-3GalB1-4GlcNAcB1-2ManA1-3)ManB1-4GlcNAcB1-4GlcNAc?	3	33
33.002	Neu5AcA2-3GalB1-3GlcNacB1-6(Neu5AcA2-3GalB1-4GlcNAcB1-2)ManA1-6(Neu5AcA2-3GalB1-4GlcNAcB1-2ManA1-3)ManB1-4GlcNAcB1-4GlcNAc?	3	33
33.003	Neu5AcA2-3GalB1-3GlcNacB1-4(Neu5AcA2-3GalB1-4GlcNAcB1-2)ManA1-3(Neu5AcA2-3GalB1-4GlcNAcB1-2ManA1-6)ManB1-4GlcNAcB1-4GlcNAc?	3	33
33.004	Neu5AcA2-3GalB1-4GlcNacB1-4(Neu5AcA2-3GalB1-4GlcNAcB1-2)ManA1-3(Neu5AcA2-3GalB1-4GlcNAcB1-2ManA1-6)ManB1-4GlcNAcB1-4GlcNAc?	3	33
33.005	Neu5AcA2-3GalB1-4GlcNacB1-4(Neu5AcA2-3GalB1-3GlcNAcB1-2)ManA1-3(Neu5AcA2-3GalB1-4GlcNAcB1-2ManA1-6)ManB1-4GlcNAcB1-4GlcNAc?	3	33
33.006	GalB1-3GlcNacB1-4(GalB1-4GlcNAcB1-2)ManA1-3(Neu5AcA2-3GalB1-4GlcNAcB1-2ManA1-6)ManB1-4GlcNAcB1-4(FucA1-6)GlcNAc?	3	33
33.007	GalB1-3GlcNacB1-4(GalB1-4GlcNAcB1-2)ManA1-3(Neu5AcA2-3GalB1-4GlcNAcB1-2ManA1-6)ManB1-4GlcNAcB1-4(FucA1-6)GlcNAc?	3	33
33.008	Neu5AcA2-3GalB1-4GlcNAcB1-2(GalB1-3GlcNacB1-4)ManA1-3(GalB1-4GlcNAcB1-2ManA1-6)ManB1-4GlcNAcB1-4(FucA1-6)GlcNAc?	3	33
33.009	Neu5AcA2-3GalB1-4GlcNAcB1-2(GalB1-3GlcNacB1-4)ManA1-3(GalB1-4GlcNAcB1-2ManA1-6)ManB1-4GlcNAcB1-4(FucA1-6)GlcNAc?	3	33
33.01	GalB1-4GlcNacB1-4(GalB1-3GlcNAcB1-2)ManA1-3(Neu5AcA2-3GalB1-4GlcNAcB1-2ManA1-6)ManB1-4GlcNAcB1-4(FucA1-6)GlcNAc?	3	33
33.011	GalB1-4GlcNacB1-4(GalB1-3GlcNAcB1-2)ManA1-3(Neu5AcA2-3GalB1-4GlcNAcB1-2ManA1-6)ManB1-4GlcNAcB1-4(FucA1-6)GlcNAc?	3	33
33.012	GalB1-4GlcNacB1-4(GalB1-3GlcNAcB1-2)ManA1-6(Neu5AcA2-3GalB1-4GlcNAcB1-2ManA1-3)ManB1-4GlcNAcB1-4(FucA1-6)GlcNAc?	3	33
33.013	GalB1-4GlcNacB1-4(GalB1-3GlcNAcB1-2)ManA1-6(Neu5AcA2-3GalB1-4GlcNAcB1-2ManA1-3)ManB1-4GlcNAcB1-4(FucA1-6)GlcNAc?	3	33
33.014	Neu5AcA2-3GalB1-4GlcNAcB1-2(GalB1-3GlcNacB1-6)ManA1-6(GalB1-4GlcNAcB1-2ManA1-3)ManB1-4GlcNAcB1-4(FucA1-6)GlcNAc?	3	33
33.015	Neu5AcA2-3GalB1-4GlcNAcB1-2(GalB1-3GlcNacB1-6)ManA1-6(GalB1-4GlcNAcB1-2ManA1-3)ManB1-4GlcNAcB1-4(FucA1-6)GlcNAc?	3	33
33.016	GalB1-3GlcNacB1-6(GalB1-4GlcNAcB1-2)ManA1-6(Neu5AcA2-3GalB1-4GlcNAcB1-2ManA1-3)ManB1-4GlcNAcB1-4(FucA1-6)GlcNAc?	3	33
33.017	GalB1-3GlcNacB1-6(GalB1-4GlcNAcB1-2)ManA1-6(Neu5AcA2-3GalB1-4GlcNAcB1-2ManA1-3)ManB1-4GlcNAcB1-4(FucA1-6)GlcNAc?	3	33
33.018	Neu5AcA2-3GalB1-4GlcNacB1-4(GalB1-3GlcNAcB1-2)ManA1-3(GalB1-4GlcNAcB1-2ManA1-6)ManB1-4GlcNAcB1-4(FucA1-6)GlcNAc?	3	33
33.019	Neu5AcA2-3GalB1-4GlcNacB1-6(GalB1-3GlcNAcB1-2)ManA1-6(GalB1-4GlcNAcB1-2ManA1-3)ManB1-4GlcNAcB1-4(FucA1-6)GlcNAc?	3	33
33.02	Neu5AcA2-3GalB1-4GlcNacB1-6(Neu5AcA2-3GalB1-3GlcNAcB1-2)ManA1-6(Neu5AcA2-3GalB1-4GlcNAcB1-2(GalB1-4GlcNacB1-4)Mana1-3)ManB1-4GlcNAcB1-4GlcNAc?	3	33
33.021	Neu5AcA2-3GalB1-3GlcNacB1-6(Neu5AcA2-3GalB1-4GlcNAcB1-2)ManA1-6(Neu5AcA2-3GalB1-4GlcNAcB1-2(GalB1-4GlcNacB1-4)Mana1-3)ManB1-4GlcNAcB1-4GlcNAc?	3	33
33.022	Neu5AcA2-3GalB1-4GlcNacB1-4(Neu5AcA2-3GalB1-4GlcNAcB1-2)ManA1-3(Neu5AcA2-3GalB1-4GlcNAcB1-2(GalB1-3GlcNacB1-6)ManA1-6)ManB1-4GlcNAcB1-4GlcNAc?	3	33
33.023	Neu5AcA2-3GalB1-4GlcNacB1-4(Neu5AcA2-3GalB1-4GlcNAcB1-2)ManA1-3(Neu5AcA2-3GalB1-3GlcNAcB1-2(Galb1-4GlcNacb1-6)ManA1-6)ManB1-4GlcNAcB1-4GlcNAc?	3	33
33.024	Neu5AcA2-3GalB1-4(Neu5AcA2-6)GlcNAcB1-2(Neu5AcA2-3GalB1-4GlcNacB1-4)ManA1-3(Neu5AcA2-3GalB1-4GlcNAcB1-2ManA1-6)ManB1-4GlcNAcB1-4GlcNAc?	3	33
33.025	Neu5AcA2-3GalB1-3(Neu5AcA2-6)GlcNAcB1-2(Neu5AcA2-3GalB1-4GlcNacB1-4)ManA1-3(Neu5AcA2-3GalB1-4GlcNAcB1-2ManA1-6)ManB1-4GlcNAcB1-4GlcNAc?	3	33
33.026	Neu5AcA2-3GalB1-3(Neu5AcA2-6)GlcNAcB1-2(Neu5AcA2-3GalB1-4GlcNacB1-6)ManA1-6(Neu5AcA2-3GalB1-4GlcNAcB1-2ManA1-3)ManB1-4GlcNAcB1-4GlcNAc?	3	33
33.027	Neu5AcA2-3GalB1-4GlcNacB1-4(Neu5AcA2-3GalB1-4GlcNAcB1-2)ManA1-3(Neu5AcA2-3GalB1-4(Neu5AcA2-6)GlcNAcB1-2ManA1-6)ManB1-4GlcNAcB1-4GlcNAc?	3	33
33.028	Neu5AcA2-3GalB1-4GlcNAcB1-2ManA1-6(GalB1-4GlcNAcB1-2(Neu5Aca2-3Galb1-3GlcNacb1-4)Mana1-3)ManB1-4GlcNAcB1-4GlcNAc?	3	33
33.029	Neu5AcA2-3GalB1-4GlcNAcB1-2ManA1-6(GalB1-4GlcNAcB1-2(Neu5Aca2-3Galb1-3GlcNacb1-4)Mana1-3)ManB1-4GlcNAcB1-4GlcNAc?	3	33
33.03	Neu5AcA2-3GalB1-4GlcNAcB1-2(Neu5Aca2-3Galb1-3GlcNacb1-4)Mana1-3(GalB1-4GlcNAcB1-2ManA1-6)ManB1-4GlcNAcB1-4GlcNAc?	3	33
33.031	Neu5AcA2-3GalB1-4GlcNAcB1-2(Neu5Aca2-3Galb1-3GlcNacb1-4)Mana1-3(GalB1-4GlcNAcB1-2ManA1-6)ManB1-4GlcNAcB1-4GlcNAc?	3	33
33.032	Neu5AcA2-3GalB1-4GlcNAcB1-2ManA1-6(GalB1-4GlcNAcB1-2(Neu5Aca2-3Galb1-4GlcNacb1-4)Mana1-3)ManB1-4GlcNAcB1-4GlcNAc?	3	33
33.033	Neu5AcA2-3GalB1-4GlcNAcB1-2ManA1-6(GalB1-3GlcNAcB1-2(Neu5Aca2-3Galb1-4GlcNacb1-4)Mana1-3)ManB1-4GlcNAcB1-4GlcNAc?	3	33
33.034	Neu5AcA2-3GalB1-4GlcNAcB1-2ManA1-6(GalB1-4GlcNAcB1-2(Neu5Aca2-3Galb1-4GlcNacb1-4)Mana1-3)ManB1-4GlcNAcB1-4GlcNAc?	3	33
33.035	Neu5AcA2-3GalB1-4GlcNAcB1-2ManA1-6(GalB1-3GlcNAcB1-2(Neu5Aca2-3Galb1-4GlcNacb1-4)Mana1-3)ManB1-4GlcNAcB1-4GlcNAc?	3	33
33.036	Neu5AcA2-3GalB1-4GlcNAcB1-2(Neu5Aca2-3Galb1-4GlcNacb1-4)Mana1-3(GalB1-4GlcNAcB1-2ManA1-6)ManB1-4GlcNAcB1-4GlcNAc?	3	33
33.037	Neu5AcA2-3GalB1-3GlcNAcB1-2(Neu5Aca2-3Galb1-4GlcNacb1-4)Mana1-3(GalB1-4GlcNAcB1-2ManA1-6)ManB1-4GlcNAcB1-4GlcNAc?	3	33
33.038	Neu5AcA2-3GalB1-4GlcNAcB1-2(Neu5Aca2-3Galb1-4GlcNacb1-4)Mana1-3(GalB1-4GlcNAcB1-2ManA1-6)ManB1-4GlcNAcB1-4GlcNAc?	3	33
33.039	Neu5AcA2-3GalB1-3GlcNAcB1-2(Neu5Aca2-3Galb1-4GlcNacb1-4)Mana1-3(GalB1-4GlcNAcB1-2ManA1-6)ManB1-4GlcNAcB1-4GlcNAc?	3	33
33.04	Neu5AcA2-3GalB1-4GlcNAcB1-2(Neu5Aca2-3Galb1-3GlcNacb1-6)Mana1-6(GalB1-4GlcNAcB1-2ManA1-3)ManB1-4GlcNAcB1-4GlcNAc?	3	33
33.041	Neu5AcA2-3GalB1-4GlcNAcB1-2(Neu5Aca2-3Galb1-3GlcNacb1-6)Mana1-6(GalB1-4GlcNAcB1-2ManA1-3)ManB1-4GlcNAcB1-4GlcNAc?	3	33
33.042	Neu5AcA2-3GalB1-4GlcNAcB1-2ManA1-3(GalB1-4GlcNAcB1-2(Neu5Aca2-3Galb1-3GlcNacb1-6)Mana1-6)ManB1-4GlcNAcB1-4GlcNAc?	3	33
33.043	Neu5AcA2-3GalB1-4GlcNAcB1-2ManA1-3(GalB1-4GlcNAcB1-2(Neu5Aca2-3Galb1-3GlcNacb1-6)Mana1-6)ManB1-4GlcNAcB1-4GlcNAc?	3	33
33.044	Neu5AcA2-3GalB1-3GlcNAcB1-2(Neu5Aca2-3Galb1-4GlcNacb1-6)Mana1-6(GalB1-4GlcNAcB1-2ManA1-3)ManB1-4GlcNAcB1-4GlcNAc?	3	33
33.045	Neu5AcA2-3GalB1-3GlcNAcB1-2(Neu5Aca2-3Galb1-4GlcNacb1-6)Mana1-6(GalB1-4GlcNAcB1-2ManA1-3)ManB1-4GlcNAcB1-4GlcNAc?	3	33
33.046	Neu5AcA2-3GalB1-4GlcNAcB1-2ManA1-3(GalB1-3GlcNAcB1-2(Neu5Aca2-3Galb1-4GlcNacb1-6)Mana1-6)ManB1-4GlcNAcB1-4GlcNAc?	3	33
33.047	Neu5AcA2-3GalB1-4GlcNAcB1-2ManA1-3(GalB1-3GlcNAcB1-2(Neu5Aca2-3Galb1-4GlcNacb1-6)Mana1-6)ManB1-4GlcNAcB1-4GlcNAc?	3	33
33.048	Neu5Aca2-3Galb1-4GlcNAcb1-2Mana1-6(GlcNAcb1-4)(Neu5Aca2-3Galb1-4GlcNAcb1-2Mana1-3)Manb1-4GlcNAcb1-4GlcNAcb-Sp21	3	33
33.049	Neu5Aca2-3Galb1-4GlcNAcb1-4Mana1-6(GlcNAcb1-4)(Neu5Aca2-3Galb1-4GlcNAcb1-4(Neu5Aca2-3Galb1-4GlcNAcb1-2)Mana1-3)Manb1-4GlcNAcb1-4GlcNAcb-Sp21	3	33
33.05	Neu5Aca2-3Galb1-4GlcNAcb1-6(Neu5Aca2-3Galb1-4GlcNAcb1-3)GalNAca-Sp14	3	33
33.051	Neu5Aca2-3Galb1-4GlcNAcb1-3Galb1-4GlcNAcb1-6(Neu5Aca2-3Galb1-4GlcNAcb1-3Galb1-4GlcNAcb1-3)GalNAca-Sp14	3	33
34.001	Neu5AcA2-3GalB1-4GlcNacB1-6(Neu5AcA2-3GalB1-3GlcNAcB1-2)ManA1-6(Neu5AcA2-3GalB1-3GlcNAcB1-2ManA1-3)ManB1-4GlcNAcB1-4GlcNAc?	5	34
34.002	Neu5AcA2-3GalB1-3GlcNacB1-6(Neu5AcA2-3GalB1-4GlcNAcB1-2)ManA1-6(Neu5AcA2-3GalB1-3GlcNAcB1-2ManA1-3)ManB1-4GlcNAcB1-4GlcNAc?	5	34
34.003	Neu5AcA2-3GalB1-3GlcNacB1-4(Neu5AcA2-3GalB1-4GlcNAcB1-2)ManA1-3(Neu5AcA2-3GalB1-3GlcNAcB1-2ManA1-6)ManB1-4GlcNAcB1-4GlcNAc?	5	34
34.004	Neu5AcA2-3GalB1-3GlcNacB1-4(Neu5AcA2-3GalB1-3GlcNAcB1-2)ManA1-3(Neu5AcA2-3GalB1-3GlcNAcB1-2ManA1-6)ManB1-4GlcNAcB1-4GlcNAc?	5	34
34.005	GalB1-3GlcNacB1-4(GalB1-4GlcNAcB1-2)ManA1-3(Neu5AcA2-3GalB1-3GlcNAcB1-2ManA1-6)ManB1-4GlcNAcB1-4(FucA1-6)GlcNAc?	5	34
34.006	GalB1-3GlcNacB1-4(GalB1-4GlcNAcB1-2)ManA1-3(Neu5AcA2-3GalB1-3GlcNAcB1-2ManA1-6)ManB1-4GlcNAcB1-4(FucA1-6)GlcNAc?	5	34
34.007	GalB1-3GlcNacB1-6(GalB1-4GlcNAcB1-2)ManA1-6(Neu5AcA2-3GalB1-3GlcNAcB1-2ManA1-3)ManB1-4GlcNAcB1-4(FucA1-6)GlcNAc?	5	34
34.008	GalB1-3GlcNacB1-6(GalB1-4GlcNAcB1-2)ManA1-6(Neu5AcA2-3GalB1-3GlcNAcB1-2ManA1-3)ManB1-4GlcNAcB1-4(FucA1-6)GlcNAc?	5	34
34.009	Neu5AcA2-3GalB1-3GlcNacB1-4(GalB1-4GlcNAcB1-2)ManA1-3(GalB1-3GlcNAcB1-2ManA1-6)ManB1-4GlcNAcB1-4(FucA1-6)GlcNAc?	5	34
34.01	Neu5AcA2-3GalB1-3GlcNacB1-6(GalB1-4GlcNAcB1-2)ManA1-6(GalB1-3GlcNAcB1-2ManA1-3)ManB1-4GlcNAcB1-4(FucA1-6)GlcNAc?	5	34
34.011	Neu5AcA2-3GalB1-3GlcNacB1-4(Neu5AcA2-3GalB1-3GlcNAcB1-2)ManA1-3(Neu5AcA2-3GalB1-4GlcNAcB1-2(GalB1-3GlcNacB1-6)ManA1-6)ManB1-4GlcNAcB1-4GlcNAc?	5	34
34.012	Neu5AcA2-3GalB1-4GlcNacB1-6(Neu5AcA2-3GalB1-3GlcNAcB1-2)ManA1-6(Neu5AcA2-3GalB1-3GlcNAcB1-2(Galb1-3GlcNacb1-4)Mana1-3)ManB1-4GlcNAcB1-4GlcNAc?	5	34
34.013	Neu5AcA2-3GalB1-3GlcNacB1-6(Neu5AcA2-3GalB1-4GlcNAcB1-2)ManA1-6(Neu5AcA2-3GalB1-3GlcNAcB1-2(Galb1-3GlcNacb1-4)Mana1-3)ManB1-4GlcNAcB1-4GlcNAc?	5	34
34.014	Neu5AcA2-3GalB1-3GlcNacB1-4(Neu5AcA2-3GalB1-3GlcNAcB1-2)ManA1-3(Neu5AcA2-3GalB1-3GlcNAcB1-2(Galb1-4GlcNacb1-6)ManA1-6)ManB1-4GlcNAcB1-4GlcNAc?	5	34
34.015	Neu5AcA2-3GalB1-4(Neu5AcA2-6)GlcNAcB1-2(Neu5AcA2-3GalB1-3GlcNacB1-4)ManA1-3(Neu5AcA2-3GalB1-3GlcNAcB1-2ManA1-6)ManB1-4GlcNAcB1-4GlcNAc?	5	34
34.016	Neu5AcA2-3GalB1-3(Neu5AcA2-6)GlcNAcB1-2(Neu5AcA2-3GalB1-3GlcNacB1-4)ManA1-3(Neu5AcA2-3GalB1-3GlcNAcB1-2ManA1-6)ManB1-4GlcNAcB1-4GlcNAc?	5	34
34.017	Neu5AcA2-3GalB1-3(Neu5AcA2-6)GlcNAcB1-2(Neu5AcA2-3GalB1-4GlcNacB1-6)ManA1-6(Neu5AcA2-3GalB1-3GlcNAcB1-2ManA1-3)ManB1-4GlcNAcB1-4GlcNAc?	5	34
34.018	Neu5AcA2-3GalB1-4(Neu5AcA2-6)GlcNAcB1-2(Neu5AcA2-3GalB1-3GlcNacB1-6)ManA1-6(Neu5AcA2-3GalB1-3GlcNAcB1-2ManA1-3)ManB1-4GlcNAcB1-4GlcNAc?	5	34
34.019	Neu5AcA2-3GalB1-3(Neu5AcA2-6)GlcNAcB1-2(Neu5AcA2-3GalB1-3GlcNacB1-6)ManA1-6(Neu5AcA2-3GalB1-3GlcNAcB1-2ManA1-3)ManB1-4GlcNAcB1-4GlcNAc?	5	34
34.02	Neu5AcA2-3GalB1-3GlcNacB1-4(Neu5AcA2-3GalB1-3GlcNAcB1-2)ManA1-3(Neu5AcA2-3GalB1-3(Neu5AcA2-6)GlcNAcB1-2ManA1-6)ManB1-4GlcNAcB1-4GlcNAc?	5	34
34.021	Neu5AcA2-3GalB1-3GlcNAcB1-2ManA1-6(GalB1-4GlcNAcB1-2(Neu5Aca2-3Galb1-3GlcNacb1-4)Mana1-3)ManB1-4GlcNAcB1-4GlcNAc?	5	34
34.022	Neu5AcA2-3GalB1-3GlcNAcB1-2ManA1-6(GalB1-3GlcNAcB1-2(Neu5Aca2-3Galb1-3GlcNacb1-4)Mana1-3)ManB1-4GlcNAcB1-4GlcNAc?	5	34
34.023	Neu5AcA2-3GalB1-3GlcNAcB1-2ManA1-6(GalB1-4GlcNAcB1-2(Neu5Aca2-3Galb1-3GlcNacb1-4)Mana1-3)ManB1-4GlcNAcB1-4GlcNAc?	5	34
34.024	Neu5AcA2-3GalB1-3GlcNAcB1-2ManA1-6(GalB1-3GlcNAcB1-2(Neu5Aca2-3Galb1-3GlcNacb1-4)Mana1-3)ManB1-4GlcNAcB1-4GlcNAc?	5	34
34.025	Neu5AcA2-3GalB1-4GlcNAcB1-2(Neu5Aca2-3Galb1-3GlcNacb1-4)Mana1-3(GalB1-3GlcNAcB1-2ManA1-6)ManB1-4GlcNAcB1-4GlcNAc?	5	34
34.026	Neu5AcA2-3GalB1-3GlcNAcB1-2(Neu5Aca2-3Galb1-3GlcNacb1-4)Mana1-3(GalB1-3GlcNAcB1-2ManA1-6)ManB1-4GlcNAcB1-4GlcNAc?	5	34
34.027	Neu5AcA2-3GalB1-4GlcNAcB1-2(Neu5Aca2-3Galb1-3GlcNacb1-4)Mana1-3(GalB1-3GlcNAcB1-2ManA1-6)ManB1-4GlcNAcB1-4GlcNAc?	5	34
34.028	Neu5AcA2-3GalB1-3GlcNAcB1-2(Neu5Aca2-3Galb1-3GlcNacb1-4)Mana1-3(GalB1-3GlcNAcB1-2ManA1-6)ManB1-4GlcNAcB1-4GlcNAc?	5	34
34.029	Neu5AcA2-3GalB1-4GlcNAcB1-2(Neu5Aca2-3Galb1-3GlcNacb1-6)Mana1-6(GalB1-3GlcNAcB1-2ManA1-3)ManB1-4GlcNAcB1-4GlcNAc?	5	34
34.03	Neu5AcA2-3GalB1-4GlcNAcB1-2(Neu5Aca2-3Galb1-3GlcNacb1-6)Mana1-6(GalB1-3GlcNAcB1-2ManA1-3)ManB1-4GlcNAcB1-4GlcNAc?	5	34
34.031	Neu5AcA2-3GalB1-3GlcNAcB1-2ManA1-3(GalB1-4GlcNAcB1-2(Neu5Aca2-3Galb1-3GlcNacb1-6)Mana1-6)ManB1-4GlcNAcB1-4GlcNAc?	5	34
34.032	Neu5AcA2-3GalB1-3GlcNAcB1-2ManA1-3(GalB1-4GlcNAcB1-2(Neu5Aca2-3Galb1-3GlcNacb1-6)Mana1-6)ManB1-4GlcNAcB1-4GlcNAc?	5	34
34.033	Neu5AcA2-3GalB1-3GlcNAcB1-2(Neu5Aca2-3Galb1-4GlcNacb1-6)Mana1-6(GalB1-3GlcNAcB1-2ManA1-3)ManB1-4GlcNAcB1-4GlcNAc?	5	34
34.034	Neu5AcA2-3GalB1-3GlcNAcB1-2(Neu5Aca2-3Galb1-4GlcNacb1-6)Mana1-6(GalB1-3GlcNAcB1-2ManA1-3)ManB1-4GlcNAcB1-4GlcNAc?	5	34
34.035	Neu5AcA2-3GalB1-3GlcNAcB1-2ManA1-3(GalB1-3GlcNAcB1-2(Neu5Aca2-3Galb1-4GlcNacb1-6)Mana1-6)ManB1-4GlcNAcB1-4GlcNAc?	5	34
34.036	Neu5AcA2-3GalB1-3GlcNAcB1-2ManA1-3(GalB1-3GlcNAcB1-2(Neu5Aca2-3Galb1-4GlcNacb1-6)Mana1-6)ManB1-4GlcNAcB1-4GlcNAc?	5	34
34.037	Neu5Aca2-3Galb1-3GlcNAcb1-6(Neu5Aca2-3Galb1-4GlcNAcb1-2)Mana1-6(Neu5Aca2-3Galb1-3GlcNAcb1-2Mana1-3)Manb1-4GlcNAcb1-4GlcNAcb-Sp19	5	34
34.038	Neu5Aca2-3Galb1-3GlcNAcb1-2Mana1-6(GlcNAcb1-4)(Neu5Aca2-3Galb1-3GlcNAcb1-2Mana1-3)Manb1-4GlcNAcb1-4GlcNAc-Sp21	5	34
35.001	Neu5AcA2-3GalB1-3GlcNacB1-6(Neu5AcA2-3GalB1-3GlcNAcB1-2)ManA1-6(Neu5AcA2-6GalB1-4GlcNAcB1-2ManA1-3)ManB1-4GlcNAcB1-4GlcNAc?	9	35
35.002	GalB1-3GlcNacB1-6(GalB1-3GlcNAcB1-2)ManA1-6(Neu5AcA2-6GalB1-4GlcNAcB1-2ManA1-3)ManB1-4GlcNAcB1-4(FucA1-6)GlcNAc?	9	35
35.003	GalB1-3GlcNacB1-6(GalB1-3GlcNAcB1-2)ManA1-6(Neu5AcA2-6GalB1-4GlcNAcB1-2ManA1-3)ManB1-4GlcNAcB1-4(FucA1-6)GlcNAc?	9	35
35.004	Neu5AcA2-3GalB1-3GlcNacB1-6(Neu5AcA2-3GalB1-3GlcNAcB1-2)ManA1-6(Neu5AcA2-6GalB1-4(Neu5AcA2-6)GlcNAcB1-2ManA1-3)ManB1-4GlcNAcB1-4GlcNAc?	9	35
35.005	Neu5AcA2-6GalB1-4GlcNAcB1-2ManA1-3(GalB1-3GlcNAcB1-2(Neu5Aca2-3Galb1-3GlcNacb1-6)Mana1-6)ManB1-4GlcNAcB1-4GlcNAc?	9	35
35.006	Neu5AcA2-6GalB1-4GlcNAcB1-2ManA1-3(GalB1-3GlcNAcB1-2(Neu5Aca2-3Galb1-3GlcNacb1-6)Mana1-6)ManB1-4GlcNAcB1-4GlcNAc?	9	35
36.001	Neu5AcA2-3GalB1-3GlcNacB1-6(Neu5AcA2-3GalB1-3GlcNAcB1-2)ManA1-6(Neu5AcA2-6GalB1-3GlcNAcB1-2ManA1-3)ManB1-4GlcNAcB1-4GlcNAc?	9	36
36.002	GalB1-3GlcNacB1-6(GalB1-3GlcNAcB1-2)ManA1-6(Neu5AcA2-6GalB1-3GlcNAcB1-2ManA1-3)ManB1-4GlcNAcB1-4(FucA1-6)GlcNAc?	9	36
36.003	GalB1-3GlcNacB1-6(GalB1-3GlcNAcB1-2)ManA1-6(Neu5AcA2-6GalB1-3GlcNAcB1-2ManA1-3)ManB1-4GlcNAcB1-4(FucA1-6)GlcNAc?	9	36
36.004	Neu5AcA2-3GalB1-3GlcNacB1-6(Neu5AcA2-3GalB1-3GlcNAcB1-2)ManA1-6(Neu5AcA2-6GalB1-3GlcNAcB1-2(GalB1-4GlcNacB1-4)Mana1-3)ManB1-4GlcNAcB1-4GlcNAc?	9	36
36.005	Neu5AcA2-3GalB1-3GlcNacB1-4(Neu5AcA2-6GalB1-4GlcNAcB1-2)ManA1-3(Neu5AcA2-3GalB1-3GlcNAcB1-2(GalB1-3GlcNacB1-6)ManA1-6)ManB1-4GlcNAcB1-4GlcNAc?	9	36
36.006	Neu5AcA2-3GalB1-3GlcNacB1-4(Neu5AcA2-6GalB1-3GlcNAcB1-2)ManA1-3(Neu5AcA2-3GalB1-3GlcNAcB1-2(GalB1-3GlcNacB1-6)ManA1-6)ManB1-4GlcNAcB1-4GlcNAc?	9	36
36.007	Neu5AcA2-3GalB1-4GlcNacB1-4(Neu5AcA2-6GalB1-3GlcNAcB1-2)ManA1-3(Neu5AcA2-3GalB1-3GlcNAcB1-2(GalB1-3GlcNacB1-6)ManA1-6)ManB1-4GlcNAcB1-4GlcNAc?	9	36
36.008	Neu5AcA2-6GalB1-4GlcNacB1-4(Neu5AcA2-6GalB1-3GlcNAcB1-2)ManA1-3(Neu5AcA2-3GalB1-3GlcNAcB1-2(GalB1-3GlcNacB1-6)ManA1-6)ManB1-4GlcNAcB1-4GlcNAc?	9	36
36.009	Neu5AcA2-6GalB1-4GlcNacB1-4(Neu5AcA2-3GalB1-3GlcNAcB1-2)ManA1-3(Neu5AcA2-3GalB1-3GlcNAcB1-2(GalB1-3GlcNacB1-6)ManA1-6)ManB1-4GlcNAcB1-4GlcNAc?	9	36
36.01	Neu5AcA2-6GalB1-3GlcNacB1-4(Neu5AcA2-6GalB1-4GlcNAcB1-2)ManA1-3(Neu5AcA2-3GalB1-3GlcNAcB1-2(GalB1-3GlcNacB1-6)ManA1-6)ManB1-4GlcNAcB1-4GlcNAc?	9	36
36.011	Neu5AcA2-6GalB1-3GlcNacB1-4(Neu5AcA2-6GalB1-3GlcNAcB1-2)ManA1-3(Neu5AcA2-3GalB1-3GlcNAcB1-2(GalB1-3GlcNacB1-6)ManA1-6)ManB1-4GlcNAcB1-4GlcNAc?	9	36
36.012	Neu5AcA2-6GalB1-3GlcNacB1-4(Neu5AcA2-3GalB1-4GlcNAcB1-2)ManA1-3(Neu5AcA2-3GalB1-3GlcNAcB1-2(GalB1-3GlcNacB1-6)ManA1-6)ManB1-4GlcNAcB1-4GlcNAc?	9	36
36.013	Neu5AcA2-6GalB1-3GlcNacB1-4(Neu5AcA2-3GalB1-3GlcNAcB1-2)ManA1-3(Neu5AcA2-3GalB1-3GlcNAcB1-2(GalB1-3GlcNacB1-6)ManA1-6)ManB1-4GlcNAcB1-4GlcNAc?	9	36
36.014	Neu5AcA2-3GalB1-3GlcNacB1-6(Neu5AcA2-3GalB1-3GlcNAcB1-2)ManA1-6(Neu5AcA2-6GalB1-4GlcNAcB1-2(Galb1-3GlcNacb1-4)Mana1-3)ManB1-4GlcNAcB1-4GlcNAc?	9	36
36.015	Neu5AcA2-3GalB1-3GlcNacB1-6(Neu5AcA2-3GalB1-3GlcNAcB1-2)ManA1-6(Neu5AcA2-6GalB1-3GlcNAcB1-2(Galb1-3GlcNacb1-4)Mana1-3)ManB1-4GlcNAcB1-4GlcNAc?	9	36
36.016	Neu5AcA2-3GalB1-3GlcNacB1-6(Neu5AcA2-3GalB1-3GlcNAcB1-2)ManA1-6(Neu5AcA2-6GalB1-3(Neu5AcA2-6)GlcNAcB1-2ManA1-3)ManB1-4GlcNAcB1-4GlcNAc?	9	36
36.017	Neu5AcA2-6GalB1-3GlcNAcB1-2ManA1-3(GalB1-3GlcNAcB1-2(Neu5Aca2-3Galb1-3GlcNacb1-6)Mana1-6)ManB1-4GlcNAcB1-4GlcNAc?	9	36
36.018	Neu5AcA2-6GalB1-3GlcNAcB1-2ManA1-3(GalB1-3GlcNAcB1-2(Neu5Aca2-3Galb1-3GlcNacb1-6)Mana1-6)ManB1-4GlcNAcB1-4GlcNAc?	9	36
37.001	Neu5AcA2-3GalB1-3GlcNacB1-6(Neu5AcA2-3GalB1-3GlcNAcB1-2)ManA1-6(Neu5AcA2-3GalB1-4GlcNAcB1-2ManA1-3)ManB1-4GlcNAcB1-4GlcNAc?	5	37
37.002	Neu5AcA2-3GalB1-3GlcNAcB1-2(GalB1-3GlcNacB1-6)ManA1-6(GalB1-4GlcNAcB1-2ManA1-3)ManB1-4GlcNAcB1-4(FucA1-6)GlcNAc?	5	37
37.003	Neu5AcA2-3GalB1-3GlcNAcB1-2(GalB1-3GlcNacB1-6)ManA1-6(GalB1-4GlcNAcB1-2ManA1-3)ManB1-4GlcNAcB1-4(FucA1-6)GlcNAc?	5	37
37.004	GalB1-3GlcNacB1-6(GalB1-3GlcNAcB1-2)ManA1-6(Neu5AcA2-3GalB1-4GlcNAcB1-2ManA1-3)ManB1-4GlcNAcB1-4(FucA1-6)GlcNAc?	5	37
37.005	GalB1-3GlcNacB1-6(GalB1-3GlcNAcB1-2)ManA1-6(Neu5AcA2-3GalB1-4GlcNAcB1-2ManA1-3)ManB1-4GlcNAcB1-4(FucA1-6)GlcNAc?	5	37
37.006	Neu5AcA2-3GalB1-3GlcNacB1-6(GalB1-3GlcNAcB1-2)ManA1-6(GalB1-4GlcNAcB1-2ManA1-3)ManB1-4GlcNAcB1-4(FucA1-6)GlcNAc?	5	37
37.007	Neu5AcA2-3GalB1-3GlcNAcB1-2(Neu5Aca2-3Galb1-3GlcNacb1-6)Mana1-6(GalB1-4GlcNAcB1-2ManA1-3)ManB1-4GlcNAcB1-4GlcNAc?	5	37
37.008	Neu5AcA2-3GalB1-3GlcNAcB1-2(Neu5Aca2-3Galb1-3GlcNacb1-6)Mana1-6(GalB1-4GlcNAcB1-2ManA1-3)ManB1-4GlcNAcB1-4GlcNAc?	5	37
37.009	Neu5AcA2-3GalB1-4GlcNAcB1-2ManA1-3(GalB1-3GlcNAcB1-2(Neu5Aca2-3Galb1-3GlcNacb1-6)Mana1-6)ManB1-4GlcNAcB1-4GlcNAc?	5	37
37.01	Neu5AcA2-3GalB1-4GlcNAcB1-2ManA1-3(GalB1-3GlcNAcB1-2(Neu5Aca2-3Galb1-3GlcNacb1-6)Mana1-6)ManB1-4GlcNAcB1-4GlcNAc?	5	37
38.001	Neu5AcA2-3GalB1-3GlcNacB1-6(Neu5AcA2-3GalB1-3GlcNAcB1-2)ManA1-6(Neu5AcA2-3GalB1-3GlcNAcB1-2ManA1-3)ManB1-4GlcNAcB1-4GlcNAc?	5	38
38.002	Neu5AcA2-3GalB1-3GlcNAcB1-2(GalB1-3GlcNacB1-6)ManA1-6(GalB1-3GlcNAcB1-2ManA1-3)ManB1-4GlcNAcB1-4(FucA1-6)GlcNAc?	5	38
38.003	Neu5AcA2-3GalB1-3GlcNAcB1-2(GalB1-3GlcNacB1-6)ManA1-6(GalB1-3GlcNAcB1-2ManA1-3)ManB1-4GlcNAcB1-4(FucA1-6)GlcNAc?	5	38
38.004	GalB1-3GlcNacB1-6(GalB1-3GlcNAcB1-2)ManA1-6(Neu5AcA2-3GalB1-3GlcNAcB1-2ManA1-3)ManB1-4GlcNAcB1-4(FucA1-6)GlcNAc?	5	38
38.005	GalB1-3GlcNacB1-6(GalB1-3GlcNAcB1-2)ManA1-6(Neu5AcA2-3GalB1-3GlcNAcB1-2ManA1-3)ManB1-4GlcNAcB1-4(FucA1-6)GlcNAc?	5	38
38.006	Neu5AcA2-3GalB1-3GlcNacB1-6(GalB1-3GlcNAcB1-2)ManA1-6(GalB1-3GlcNAcB1-2ManA1-3)ManB1-4GlcNAcB1-4(FucA1-6)GlcNAc?	5	38
38.007	Neu5AcA2-3GalB1-3GlcNacB1-6(Neu5AcA2-3GalB1-3GlcNAcB1-2)ManA1-6(Neu5AcA2-3GalB1-3GlcNAcB1-2(GalB1-4GlcNacB1-4)Mana1-3)ManB1-4GlcNAcB1-4GlcNAc?	5	38
38.008	Neu5AcA2-3GalB1-3GlcNacB1-4(Neu5AcA2-3GalB1-4GlcNAcB1-2)ManA1-3(Neu5AcA2-3GalB1-3GlcNAcB1-2(GalB1-3GlcNacB1-6)ManA1-6)ManB1-4GlcNAcB1-4GlcNAc?	5	38
38.009	Neu5AcA2-3GalB1-3GlcNacB1-4(Neu5AcA2-3GalB1-3GlcNAcB1-2)ManA1-3(Neu5AcA2-3GalB1-3GlcNAcB1-2(GalB1-3GlcNacB1-6)ManA1-6)ManB1-4GlcNAcB1-4GlcNAc?	5	38
38.01	Neu5AcA2-3GalB1-4GlcNacB1-4(Neu5AcA2-3GalB1-3GlcNAcB1-2)ManA1-3(Neu5AcA2-3GalB1-3GlcNAcB1-2(GalB1-3GlcNacB1-6)ManA1-6)ManB1-4GlcNAcB1-4GlcNAc?	5	38
38.011	Neu5AcA2-3GalB1-3GlcNacB1-6(Neu5AcA2-3GalB1-3GlcNAcB1-2)ManA1-6(Neu5AcA2-3GalB1-4GlcNAcB1-2(Galb1-3GlcNacb1-4)Mana1-3)ManB1-4GlcNAcB1-4GlcNAc?	5	38
38.012	Neu5AcA2-3GalB1-3GlcNacB1-6(Neu5AcA2-3GalB1-3GlcNAcB1-2)ManA1-6(Neu5AcA2-3GalB1-3GlcNAcB1-2(Galb1-3GlcNacb1-4)Mana1-3)ManB1-4GlcNAcB1-4GlcNAc?	5	38
38.013	Neu5AcA2-3GalB1-3GlcNacB1-6(Neu5AcA2-3GalB1-3GlcNAcB1-2)ManA1-6(Neu5AcA2-3GalB1-3(Neu5AcA2-6)GlcNAcB1-2ManA1-3)ManB1-4GlcNAcB1-4GlcNAc?	5	38
38.014	Neu5AcA2-3GalB1-3GlcNAcB1-2(Neu5Aca2-3Galb1-3GlcNacb1-6)Mana1-6(GalB1-3GlcNAcB1-2ManA1-3)ManB1-4GlcNAcB1-4GlcNAc?	5	38
38.015	Neu5AcA2-3GalB1-3GlcNAcB1-2(Neu5Aca2-3Galb1-3GlcNacb1-6)Mana1-6(GalB1-3GlcNAcB1-2ManA1-3)ManB1-4GlcNAcB1-4GlcNAc?	5	38
38.016	Neu5AcA2-3GalB1-3GlcNAcB1-2ManA1-3(GalB1-3GlcNAcB1-2(Neu5Aca2-3Galb1-3GlcNacb1-6)Mana1-6)ManB1-4GlcNAcB1-4GlcNAc?	5	38
38.017	Neu5AcA2-3GalB1-3GlcNAcB1-2ManA1-3(GalB1-3GlcNAcB1-2(Neu5Aca2-3Galb1-3GlcNacb1-6)Mana1-6)ManB1-4GlcNAcB1-4GlcNAc?	5	38
38.018	Galb1-3GlcNAcb1-6(Galb1-3GlcNAcb1-2)Mana1-6(Galb1-3GlcNAcb1-2Mana1-3)Manb1-4GlcNAcb1-4GlcNAcb-Sp19	5	38
39.001	Neu5AcA2-3GalB1-3GlcNacB1-4(Neu5AcA2-3GalB1-3GlcNAcB1-2)ManA1-3(Neu5AcA2-6GalB1-4GlcNAcB1-2ManA1-6)ManB1-4GlcNAcB1-4GlcNAc?	9	39
39.002	GalB1-3GlcNacB1-4(GalB1-3GlcNAcB1-2)ManA1-3(Neu5AcA2-6GalB1-4GlcNAcB1-2ManA1-6)ManB1-4GlcNAcB1-4(FucA1-6)GlcNAc?	9	39
39.003	GalB1-3GlcNacB1-4(GalB1-3GlcNAcB1-2)ManA1-3(Neu5AcA2-6GalB1-4GlcNAcB1-2ManA1-6)ManB1-4GlcNAcB1-4(FucA1-6)GlcNAc?	9	39
39.004	Neu5AcA2-3GalB1-3GlcNacB1-4(Neu5AcA2-3GalB1-3GlcNAcB1-2)ManA1-3(Neu5AcA2-6GalB1-4(Neu5AcA2-6)GlcNAcB1-2ManA1-6)ManB1-4GlcNAcB1-4GlcNAc?	9	39
39.005	Neu5AcA2-6GalB1-4GlcNAcB1-2ManA1-6(GalB1-3GlcNAcB1-2(Neu5Aca2-3Galb1-3GlcNacb1-4)Mana1-3)ManB1-4GlcNAcB1-4GlcNAc?	9	39
39.006	Neu5AcA2-6GalB1-4GlcNAcB1-2ManA1-6(GalB1-3GlcNAcB1-2(Neu5Aca2-3Galb1-3GlcNacb1-4)Mana1-3)ManB1-4GlcNAcB1-4GlcNAc?	9	39
40.001	Neu5AcA2-3GalB1-3GlcNacB1-4(Neu5AcA2-3GalB1-3GlcNAcB1-2)ManA1-3(Neu5AcA2-3GalB1-4GlcNAcB1-2ManA1-6)ManB1-4GlcNAcB1-4GlcNAc?	5	40
40.002	GalB1-3GlcNacB1-4(GalB1-3GlcNAcB1-2)ManA1-3(Neu5AcA2-3GalB1-4GlcNAcB1-2ManA1-6)ManB1-4GlcNAcB1-4(FucA1-6)GlcNAc?	5	40
40.003	GalB1-3GlcNacB1-4(GalB1-3GlcNAcB1-2)ManA1-3(Neu5AcA2-3GalB1-4GlcNAcB1-2ManA1-6)ManB1-4GlcNAcB1-4(FucA1-6)GlcNAc?	5	40
40.004	Neu5AcA2-3GalB1-3GlcNAcB1-2(GalB1-3GlcNacB1-4)ManA1-3(GalB1-4GlcNAcB1-2ManA1-6)ManB1-4GlcNAcB1-4(FucA1-6)GlcNAc?	5	40
40.005	Neu5AcA2-3GalB1-3GlcNAcB1-2(GalB1-3GlcNacB1-4)ManA1-3(GalB1-4GlcNAcB1-2ManA1-6)ManB1-4GlcNAcB1-4(FucA1-6)GlcNAc?	5	40
40.006	Neu5AcA2-3GalB1-3GlcNacB1-4(GalB1-3GlcNAcB1-2)ManA1-3(GalB1-4GlcNAcB1-2ManA1-6)ManB1-4GlcNAcB1-4(FucA1-6)GlcNAc?	5	40
40.007	Neu5AcA2-3GalB1-4GlcNAcB1-2ManA1-6(GalB1-3GlcNAcB1-2(Neu5Aca2-3Galb1-3GlcNacb1-4)Mana1-3)ManB1-4GlcNAcB1-4GlcNAc?	5	40
40.008	Neu5AcA2-3GalB1-4GlcNAcB1-2ManA1-6(GalB1-3GlcNAcB1-2(Neu5Aca2-3Galb1-3GlcNacb1-4)Mana1-3)ManB1-4GlcNAcB1-4GlcNAc?	5	40
40.009	Neu5AcA2-3GalB1-3GlcNAcB1-2(Neu5Aca2-3Galb1-3GlcNacb1-4)Mana1-3(GalB1-4GlcNAcB1-2ManA1-6)ManB1-4GlcNAcB1-4GlcNAc?	5	40
40.01	Neu5AcA2-3GalB1-3GlcNAcB1-2(Neu5Aca2-3Galb1-3GlcNacb1-4)Mana1-3(GalB1-4GlcNAcB1-2ManA1-6)ManB1-4GlcNAcB1-4GlcNAc?	5	40
41.001	Neu5AcA2-3GalB1-4GlcNacB1-4(Neu5AcA2-6GalB1-4GlcNAcB1-2)ManA1-3(Neu5AcA2-6GalB1-3GlcNAcB1-2ManA1-6)ManB1-4GlcNAcB1-4GlcNAc?	7	41
41.002	Neu5AcA2-6GalB1-4GlcNacB1-4(Neu5AcA2-6GalB1-4GlcNAcB1-2)ManA1-3(Neu5AcA2-6GalB1-3GlcNAcB1-2ManA1-6)ManB1-4GlcNAcB1-4GlcNAc?	7	41
41.003	Neu5AcA2-6GalB1-4GlcNacB1-4(Neu5AcA2-3GalB1-4GlcNAcB1-2)ManA1-3(Neu5AcA2-6GalB1-3GlcNAcB1-2ManA1-6)ManB1-4GlcNAcB1-4GlcNAc?	7	41
41.004	Neu5AcA2-6GalB1-4(Neu5AcA2-6)GlcNAcB1-2(Neu5AcA2-3GalB1-4GlcNacB1-4)ManA1-3(Neu5AcA2-6GalB1-3GlcNAcB1-2ManA1-6)ManB1-4GlcNAcB1-4GlcNAc?	7	41
41.005	Neu5AcA2-3GalB1-4(Neu5AcA2-6)GlcNAcB1-2(Neu5AcA2-3GalB1-4GlcNacB1-4)ManA1-3(Neu5AcA2-6GalB1-3GlcNAcB1-2ManA1-6)ManB1-4GlcNAcB1-4GlcNAc?	7	41
41.006	Neu5AcA2-6GalB1-4(Neu5AcA2-6)GlcNAcB1-2(Neu5AcA2-6GalB1-4GlcNacB1-4)ManA1-3(Neu5AcA2-6GalB1-3GlcNAcB1-2ManA1-6)ManB1-4GlcNAcB1-4GlcNAc?	7	41
41.007	Neu5AcA2-3GalB1-4(Neu5AcA2-6)GlcNAcB1-2(Neu5AcA2-6GalB1-4GlcNacB1-4)ManA1-3(Neu5AcA2-6GalB1-3GlcNAcB1-2ManA1-6)ManB1-4GlcNAcB1-4GlcNAc?	7	41
41.008	Neu5AcA2-3GalB1-4GlcNacB1-4(Neu5AcA2-6GalB1-4GlcNAcB1-2)ManA1-3(Neu5AcA2-6GalB1-3(Neu5AcA2-6)GlcNAcB1-2ManA1-6)ManB1-4GlcNAcB1-4GlcNAc?	7	41
41.009	Neu5AcA2-3GalB1-4GlcNacB1-4(Neu5AcA2-6GalB1-4GlcNAcB1-2)ManA1-3(Neu5AcA2-3GalB1-3(Neu5AcA2-6)GlcNAcB1-2ManA1-6)ManB1-4GlcNAcB1-4GlcNAc?	7	41
41.01	Neu5AcA2-6GalB1-4GlcNacB1-4(Neu5AcA2-6GalB1-4GlcNAcB1-2)ManA1-3(Neu5AcA2-6GalB1-3(Neu5AcA2-6)GlcNAcB1-2ManA1-6)ManB1-4GlcNAcB1-4GlcNAc?	7	41
41.011	Neu5AcA2-6GalB1-4GlcNacB1-4(Neu5AcA2-3GalB1-4GlcNAcB1-2)ManA1-3(Neu5AcA2-6GalB1-3(Neu5AcA2-6)GlcNAcB1-2ManA1-6)ManB1-4GlcNAcB1-4GlcNAc?	7	41
41.012	Neu5AcA2-6GalB1-4GlcNacB1-4(Neu5AcA2-6GalB1-4GlcNAcB1-2)ManA1-3(Neu5AcA2-3GalB1-3(Neu5AcA2-6)GlcNAcB1-2ManA1-6)ManB1-4GlcNAcB1-4GlcNAc?	7	41
41.013	Neu5AcA2-6GalB1-4GlcNacB1-4(Neu5AcA2-3GalB1-4GlcNAcB1-2)ManA1-3(Neu5AcA2-3GalB1-3(Neu5AcA2-6)GlcNAcB1-2ManA1-6)ManB1-4GlcNAcB1-4GlcNAc?	7	41
41.014	Neu5AcA2-6GalB1-3GlcNAcB1-2ManA1-6(GalB1-4GlcNAcB1-2(Neu5Aca2-6Galb1-4GlcNacb1-4)Mana1-3)ManB1-4GlcNAcB1-4GlcNAc?	7	41
41.015	Neu5AcA2-6GalB1-3GlcNAcB1-2ManA1-6(GalB1-4GlcNAcB1-2(Neu5Aca2-6Galb1-4GlcNacb1-4)Mana1-3)ManB1-4GlcNAcB1-4GlcNAc?	7	41
42.001	Neu5AcA2-3GalB1-4GlcNacB1-4(Neu5AcA2-6GalB1-3GlcNAcB1-2)ManA1-3(Neu5AcA2-6GalB1-3GlcNAcB1-2ManA1-6)ManB1-4GlcNAcB1-4GlcNAc?	2	42
42.002	Neu5AcA2-3GalB1-4GlcNacB1-4(Neu5AcA2-3GalB1-3GlcNAcB1-2)ManA1-3(Neu5AcA2-6GalB1-3GlcNAcB1-2ManA1-6)ManB1-4GlcNAcB1-4GlcNAc?	2	42
42.003	GalB1-4GlcNacB1-4(GalB1-3GlcNAcB1-2)ManA1-3(Neu5AcA2-6GalB1-3GlcNAcB1-2ManA1-6)ManB1-4GlcNAcB1-4(FucA1-6)GlcNAc?	2	42
42.004	GalB1-4GlcNacB1-4(GalB1-3GlcNAcB1-2)ManA1-3(Neu5AcA2-6GalB1-3GlcNAcB1-2ManA1-6)ManB1-4GlcNAcB1-4(FucA1-6)GlcNAc?	2	42
42.005	GalB1-4GlcNacB1-4(GalB1-3GlcNAcB1-2)ManA1-6(Neu5AcA2-6GalB1-3GlcNAcB1-2ManA1-3)ManB1-4GlcNAcB1-4(FucA1-6)GlcNAc?	2	42
42.006	GalB1-4GlcNacB1-4(GalB1-3GlcNAcB1-2)ManA1-6(Neu5AcA2-6GalB1-3GlcNAcB1-2ManA1-3)ManB1-4GlcNAcB1-4(FucA1-6)GlcNAc?	2	42
42.007	Neu5AcA2-6GalB1-3GlcNacB1-6(Neu5AcA2-6GalB1-3GlcNAcB1-2)ManA1-6(Neu5AcA2-6GalB1-3GlcNAcB1-2(GalB1-4GlcNacB1-4)Mana1-3)ManB1-4GlcNAcB1-4GlcNAc?	2	42
42.008	Neu5AcA2-6GalB1-3GlcNacB1-6(Neu5AcA2-6GalB1-3GlcNAcB1-2)ManA1-6(Neu5AcA2-3GalB1-3GlcNAcB1-2(GalB1-4GlcNacB1-4)Mana1-3)ManB1-4GlcNAcB1-4GlcNAc?	2	42
42.009	Neu5AcA2-6GalB1-3GlcNacB1-6(Neu5AcA2-3GalB1-3GlcNAcB1-2)ManA1-6(Neu5AcA2-6GalB1-3GlcNAcB1-2(GalB1-4GlcNacB1-4)Mana1-3)ManB1-4GlcNAcB1-4GlcNAc?	2	42
42.01	Neu5AcA2-3GalB1-3GlcNacB1-6(Neu5AcA2-6GalB1-3GlcNAcB1-2)ManA1-6(Neu5AcA2-6GalB1-3GlcNAcB1-2(GalB1-4GlcNacB1-4)Mana1-3)ManB1-4GlcNAcB1-4GlcNAc?	2	42
42.011	Neu5AcA2-3GalB1-4GlcNacB1-4(Neu5AcA2-6GalB1-3GlcNAcB1-2)ManA1-3(Neu5AcA2-6GalB1-3GlcNAcB1-2(GalB1-3GlcNacB1-6)ManA1-6)ManB1-4GlcNAcB1-4GlcNAc?	2	42
42.012	Neu5AcA2-6GalB1-3(Neu5AcA2-6)GlcNAcB1-2(Neu5AcA2-3GalB1-4GlcNacB1-4)ManA1-3(Neu5AcA2-6GalB1-3GlcNAcB1-2ManA1-6)ManB1-4GlcNAcB1-4GlcNAc?	2	42
42.013	Neu5AcA2-3GalB1-3(Neu5AcA2-6)GlcNAcB1-2(Neu5AcA2-3GalB1-4GlcNacB1-4)ManA1-3(Neu5AcA2-6GalB1-3GlcNAcB1-2ManA1-6)ManB1-4GlcNAcB1-4GlcNAc?	2	42
42.014	Neu5AcA2-3GalB1-4GlcNacB1-4(Neu5AcA2-6GalB1-3GlcNAcB1-2)ManA1-3(Neu5AcA2-6GalB1-3(Neu5AcA2-6)GlcNAcB1-2ManA1-6)ManB1-4GlcNAcB1-4GlcNAc?	2	42
42.015	Neu5AcA2-3GalB1-4GlcNacB1-4(Neu5AcA2-3GalB1-3GlcNAcB1-2)ManA1-3(Neu5AcA2-6GalB1-3(Neu5AcA2-6)GlcNAcB1-2ManA1-6)ManB1-4GlcNAcB1-4GlcNAc?	2	42
42.016	Neu5AcA2-3GalB1-4GlcNacB1-4(Neu5AcA2-6GalB1-3GlcNAcB1-2)ManA1-3(Neu5AcA2-3GalB1-3(Neu5AcA2-6)GlcNAcB1-2ManA1-6)ManB1-4GlcNAcB1-4GlcNAc?	2	42
42.017	Neu5AcA2-6GalB1-3GlcNAcB1-2ManA1-6(GalB1-3GlcNAcB1-2(Neu5Aca2-3Galb1-4GlcNacb1-4)Mana1-3)ManB1-4GlcNAcB1-4GlcNAc?	2	42
42.018	Neu5AcA2-6GalB1-3GlcNAcB1-2ManA1-6(GalB1-3GlcNAcB1-2(Neu5Aca2-3Galb1-4GlcNacb1-4)Mana1-3)ManB1-4GlcNAcB1-4GlcNAc?	2	42
43.001	Neu5AcA2-3GalB1-4GlcNacB1-4(Neu5AcA2-3GalB1-4GlcNAcB1-2)ManA1-3(Neu5AcA2-6GalB1-3GlcNAcB1-2ManA1-6)ManB1-4GlcNAcB1-4GlcNAc?	10	43
43.002	GalB1-4GlcNacB1-4(GalB1-4GlcNAcB1-2)ManA1-3(Neu5AcA2-6GalB1-3GlcNAcB1-2ManA1-6)ManB1-4GlcNAcB1-4(FucA1-6)GlcNAc?	13	43
43.003	GalB1-4GlcNacB1-4(GalB1-4GlcNAcB1-2)ManA1-3(Neu5AcA2-6GalB1-3GlcNAcB1-2ManA1-6)ManB1-4GlcNAcB1-4(FucA1-6)GlcNAc?	13	43
43.004	GalB1-4GlcNacB1-4(GalB1-4GlcNAcB1-2)ManA1-6(Neu5AcA2-6GalB1-3GlcNAcB1-2ManA1-3)ManB1-4GlcNAcB1-4(FucA1-6)GlcNAc?	13	43
43.005	GalB1-4GlcNacB1-4(GalB1-4GlcNAcB1-2)ManA1-6(Neu5AcA2-6GalB1-3GlcNAcB1-2ManA1-3)ManB1-4GlcNAcB1-4(FucA1-6)GlcNAc?	13	43
43.006	Neu5AcA2-3GalB1-4GlcNacB1-4(Neu5AcA2-3GalB1-4GlcNAcB1-2)ManA1-3(Neu5AcA2-6GalB1-3(Neu5AcA2-6)GlcNAcB1-2ManA1-6)ManB1-4GlcNAcB1-4GlcNAc?	10	43
43.007	Neu5AcA2-6GalB1-3GlcNAcB1-2ManA1-6(GalB1-4GlcNAcB1-2(Neu5Aca2-3Galb1-4GlcNacb1-4)Mana1-3)ManB1-4GlcNAcB1-4GlcNAc?	10	43
43.008	Neu5AcA2-6GalB1-3GlcNAcB1-2ManA1-6(GalB1-4GlcNAcB1-2(Neu5Aca2-3Galb1-4GlcNacb1-4)Mana1-3)ManB1-4GlcNAcB1-4GlcNAc?	10	43
44.001	Neu5AcA2-3GalB1-4GlcNacB1-4(Neu5AcA2-6GalB1-4GlcNAcB1-2)ManA1-3(Neu5AcA2-3GalB1-3GlcNAcB1-2ManA1-6)ManB1-4GlcNAcB1-4GlcNAc?	7	44
44.002	Neu5AcA2-6GalB1-4GlcNacB1-4(Neu5AcA2-6GalB1-4GlcNAcB1-2)ManA1-3(Neu5AcA2-3GalB1-3GlcNAcB1-2ManA1-6)ManB1-4GlcNAcB1-4GlcNAc?	7	44
44.003	Neu5AcA2-6GalB1-4GlcNacB1-4(Neu5AcA2-3GalB1-4GlcNAcB1-2)ManA1-3(Neu5AcA2-3GalB1-3GlcNAcB1-2ManA1-6)ManB1-4GlcNAcB1-4GlcNAc?	7	44
44.004	Neu5AcA2-6GalB1-4GlcNAcB1-2(GalB1-4GlcNacB1-4)ManA1-3(GalB1-3GlcNAcB1-2ManA1-6)ManB1-4GlcNAcB1-4(FucA1-6)GlcNAc?	7	44
44.005	Neu5AcA2-6GalB1-4GlcNAcB1-2(GalB1-4GlcNacB1-4)ManA1-3(GalB1-3GlcNAcB1-2ManA1-6)ManB1-4GlcNAcB1-4(FucA1-6)GlcNAc?	7	44
44.006	Neu5AcA2-6GalB1-4GlcNAcB1-2(GalB1-4GlcNacB1-4)ManA1-6(GalB1-3GlcNAcB1-2ManA1-3)ManB1-4GlcNAcB1-4(FucA1-6)GlcNAc?	7	44
44.007	Neu5AcA2-6GalB1-4GlcNAcB1-2(GalB1-4GlcNacB1-4)ManA1-6(GalB1-3GlcNAcB1-2ManA1-3)ManB1-4GlcNAcB1-4(FucA1-6)GlcNAc?	7	44
44.008	Neu5AcA2-6GalB1-4GlcNacB1-4(GalB1-4GlcNAcB1-2)ManA1-3(GalB1-3GlcNAcB1-2ManA1-6)ManB1-4GlcNAcB1-4(FucA1-6)GlcNAc?	7	44
44.009	Neu5AcA2-6GalB1-4(Neu5AcA2-6)GlcNAcB1-2(Neu5AcA2-3GalB1-4GlcNacB1-4)ManA1-3(Neu5AcA2-3GalB1-3GlcNAcB1-2ManA1-6)ManB1-4GlcNAcB1-4GlcNAc?	7	44
44.01	Neu5AcA2-6GalB1-4(Neu5AcA2-6)GlcNAcB1-2(Neu5AcA2-6GalB1-4GlcNacB1-4)ManA1-3(Neu5AcA2-3GalB1-3GlcNAcB1-2ManA1-6)ManB1-4GlcNAcB1-4GlcNAc?	7	44
44.011	Neu5AcA2-3GalB1-4(Neu5AcA2-6)GlcNAcB1-2(Neu5AcA2-6GalB1-4GlcNacB1-4)ManA1-3(Neu5AcA2-3GalB1-3GlcNAcB1-2ManA1-6)ManB1-4GlcNAcB1-4GlcNAc?	7	44
44.012	Neu5AcA2-6GalB1-4GlcNAcB1-2(Neu5Aca2-3Galb1-4GlcNacb1-4)Mana1-3(GalB1-3GlcNAcB1-2ManA1-6)ManB1-4GlcNAcB1-4GlcNAc?	7	44
44.013	Neu5AcA2-6GalB1-4GlcNAcB1-2(Neu5Aca2-3Galb1-4GlcNacb1-4)Mana1-3(GalB1-3GlcNAcB1-2ManA1-6)ManB1-4GlcNAcB1-4GlcNAc?	7	44
44.014	Neu5AcA2-3GalB1-3GlcNAcB1-2ManA1-6(GalB1-4GlcNAcB1-2(Neu5Aca2-6Galb1-4GlcNacb1-4)Mana1-3)ManB1-4GlcNAcB1-4GlcNAc?	7	44
44.015	Neu5AcA2-3GalB1-3GlcNAcB1-2ManA1-6(GalB1-4GlcNAcB1-2(Neu5Aca2-6Galb1-4GlcNacb1-4)Mana1-3)ManB1-4GlcNAcB1-4GlcNAc?	7	44
44.016	Neu5AcA2-6GalB1-4GlcNAcB1-2(Neu5Aca2-6Galb1-4GlcNacb1-4)Mana1-3(GalB1-3GlcNAcB1-2ManA1-6)ManB1-4GlcNAcB1-4GlcNAc?	7	44
44.017	Neu5AcA2-3GalB1-4GlcNAcB1-2(Neu5Aca2-6Galb1-4GlcNacb1-4)Mana1-3(GalB1-3GlcNAcB1-2ManA1-6)ManB1-4GlcNAcB1-4GlcNAc?	7	44
44.018	Neu5AcA2-6GalB1-4GlcNAcB1-2(Neu5Aca2-6Galb1-4GlcNacb1-4)Mana1-3(GalB1-3GlcNAcB1-2ManA1-6)ManB1-4GlcNAcB1-4GlcNAc?	7	44
44.019	Neu5AcA2-3GalB1-4GlcNAcB1-2(Neu5Aca2-6Galb1-4GlcNacb1-4)Mana1-3(GalB1-3GlcNAcB1-2ManA1-6)ManB1-4GlcNAcB1-4GlcNAc?	7	44
45.001	Neu5AcA2-3GalB1-4GlcNacB1-4(Neu5AcA2-3GalB1-4GlcNAcB1-2)ManA1-3(Neu5AcA2-3GalB1-3GlcNAcB1-2ManA1-6)ManB1-4GlcNAcB1-4GlcNAc?	3	45
45.002	GalB1-4GlcNacB1-4(GalB1-4GlcNAcB1-2)ManA1-3(Neu5AcA2-3GalB1-3GlcNAcB1-2ManA1-6)ManB1-4GlcNAcB1-4(FucA1-6)GlcNAc?	14	45
45.003	GalB1-4GlcNacB1-4(GalB1-4GlcNAcB1-2)ManA1-3(Neu5AcA2-3GalB1-3GlcNAcB1-2ManA1-6)ManB1-4GlcNAcB1-4(FucA1-6)GlcNAc?	14	45
45.004	Neu5AcA2-3GalB1-4GlcNAcB1-2(GalB1-4GlcNacB1-4)ManA1-3(GalB1-3GlcNAcB1-2ManA1-6)ManB1-4GlcNAcB1-4(FucA1-6)GlcNAc?	3	45
45.005	Neu5AcA2-3GalB1-4GlcNAcB1-2(GalB1-4GlcNacB1-4)ManA1-3(GalB1-3GlcNAcB1-2ManA1-6)ManB1-4GlcNAcB1-4(FucA1-6)GlcNAc?	3	45
45.006	Neu5AcA2-3GalB1-4GlcNAcB1-2(GalB1-4GlcNacB1-4)ManA1-6(GalB1-3GlcNAcB1-2ManA1-3)ManB1-4GlcNAcB1-4(FucA1-6)GlcNAc?	3	45
45.007	Neu5AcA2-3GalB1-4GlcNAcB1-2(GalB1-4GlcNacB1-4)ManA1-6(GalB1-3GlcNAcB1-2ManA1-3)ManB1-4GlcNAcB1-4(FucA1-6)GlcNAc?	3	45
45.008	GalB1-4GlcNacB1-4(GalB1-4GlcNAcB1-2)ManA1-6(Neu5AcA2-3GalB1-3GlcNAcB1-2ManA1-3)ManB1-4GlcNAcB1-4(FucA1-6)GlcNAc?	14	45
45.009	GalB1-4GlcNacB1-4(GalB1-4GlcNAcB1-2)ManA1-6(Neu5AcA2-3GalB1-3GlcNAcB1-2ManA1-3)ManB1-4GlcNAcB1-4(FucA1-6)GlcNAc?	14	45
45.01	Neu5AcA2-3GalB1-4GlcNacB1-4(GalB1-4GlcNAcB1-2)ManA1-3(GalB1-3GlcNAcB1-2ManA1-6)ManB1-4GlcNAcB1-4(FucA1-6)GlcNAc?	3	45
45.011	Neu5AcA2-3GalB1-3GlcNAcB1-2ManA1-6(GalB1-4GlcNAcB1-2(Neu5Aca2-3Galb1-4GlcNacb1-4)Mana1-3)ManB1-4GlcNAcB1-4GlcNAc?	3	45
45.012	Neu5AcA2-3GalB1-3GlcNAcB1-2ManA1-6(GalB1-4GlcNAcB1-2(Neu5Aca2-3Galb1-4GlcNacb1-4)Mana1-3)ManB1-4GlcNAcB1-4GlcNAc?	3	45
45.013	Neu5AcA2-3GalB1-4GlcNAcB1-2(Neu5Aca2-3Galb1-4GlcNacb1-4)Mana1-3(GalB1-3GlcNAcB1-2ManA1-6)ManB1-4GlcNAcB1-4GlcNAc?	3	45
45.014	Neu5AcA2-3GalB1-4GlcNAcB1-2(Neu5Aca2-3Galb1-4GlcNacb1-4)Mana1-3(GalB1-3GlcNAcB1-2ManA1-6)ManB1-4GlcNAcB1-4GlcNAc?	3	45
46.001	Neu5AcA2-3GalB1-4GlcNacB1-4(Neu5AcA2-3GalB1-3GlcNAcB1-2)ManA1-3(Neu5AcA2-3GalB1-3GlcNAcB1-2ManA1-6)ManB1-4GlcNAcB1-4GlcNAc?	5	46
46.002	GalB1-4GlcNacB1-4(GalB1-3GlcNAcB1-2)ManA1-3(Neu5AcA2-3GalB1-3GlcNAcB1-2ManA1-6)ManB1-4GlcNAcB1-4(FucA1-6)GlcNAc?	5	46
46.003	GalB1-4GlcNacB1-4(GalB1-3GlcNAcB1-2)ManA1-3(Neu5AcA2-3GalB1-3GlcNAcB1-2ManA1-6)ManB1-4GlcNAcB1-4(FucA1-6)GlcNAc?	5	46
46.004	Neu5AcA2-3GalB1-3GlcNAcB1-2(GalB1-4GlcNacB1-4)ManA1-3(GalB1-3GlcNAcB1-2ManA1-6)ManB1-4GlcNAcB1-4(FucA1-6)GlcNAc?	5	46
46.005	Neu5AcA2-3GalB1-3GlcNAcB1-2(GalB1-4GlcNacB1-4)ManA1-3(GalB1-3GlcNAcB1-2ManA1-6)ManB1-4GlcNAcB1-4(FucA1-6)GlcNAc?	5	46
46.006	Neu5AcA2-3GalB1-3GlcNAcB1-2(GalB1-4GlcNacB1-4)ManA1-6(GalB1-3GlcNAcB1-2ManA1-3)ManB1-4GlcNAcB1-4(FucA1-6)GlcNAc?	5	46
46.007	Neu5AcA2-3GalB1-3GlcNAcB1-2(GalB1-4GlcNacB1-4)ManA1-6(GalB1-3GlcNAcB1-2ManA1-3)ManB1-4GlcNAcB1-4(FucA1-6)GlcNAc?	5	46
46.008	GalB1-4GlcNacB1-4(GalB1-3GlcNAcB1-2)ManA1-6(Neu5AcA2-3GalB1-3GlcNAcB1-2ManA1-3)ManB1-4GlcNAcB1-4(FucA1-6)GlcNAc?	5	46
46.009	GalB1-4GlcNacB1-4(GalB1-3GlcNAcB1-2)ManA1-6(Neu5AcA2-3GalB1-3GlcNAcB1-2ManA1-3)ManB1-4GlcNAcB1-4(FucA1-6)GlcNAc?	5	46
46.01	Neu5AcA2-3GalB1-4GlcNacB1-4(GalB1-3GlcNAcB1-2)ManA1-3(GalB1-3GlcNAcB1-2ManA1-6)ManB1-4GlcNAcB1-4(FucA1-6)GlcNAc?	5	46
46.011	Neu5AcA2-3GalB1-3(Neu5AcA2-6)GlcNAcB1-2(Neu5AcA2-3GalB1-4GlcNacB1-4)ManA1-3(Neu5AcA2-3GalB1-3GlcNAcB1-2ManA1-6)ManB1-4GlcNAcB1-4GlcNAc?	5	46
46.012	Neu5AcA2-3GalB1-3GlcNAcB1-2ManA1-6(GalB1-3GlcNAcB1-2(Neu5Aca2-3Galb1-4GlcNacb1-4)Mana1-3)ManB1-4GlcNAcB1-4GlcNAc?	5	46
46.013	Neu5AcA2-3GalB1-3GlcNAcB1-2ManA1-6(GalB1-3GlcNAcB1-2(Neu5Aca2-3Galb1-4GlcNacb1-4)Mana1-3)ManB1-4GlcNAcB1-4GlcNAc?	5	46
46.014	Neu5AcA2-3GalB1-3GlcNAcB1-2(Neu5Aca2-3Galb1-4GlcNacb1-4)Mana1-3(GalB1-3GlcNAcB1-2ManA1-6)ManB1-4GlcNAcB1-4GlcNAc?	5	46
46.015	Neu5AcA2-3GalB1-3GlcNAcB1-2(Neu5Aca2-3Galb1-4GlcNacb1-4)Mana1-3(GalB1-3GlcNAcB1-2ManA1-6)ManB1-4GlcNAcB1-4GlcNAc?	5	46
47.001	GalB1-3GlcNacB1-4(GalB1-3GlcNAcB1-2)ManA1-3(Neu5AcA2-3GalB1-3GlcNAcB1-2ManA1-6)ManB1-4GlcNAcB1-4(FucA1-6)GlcNAc?	5	47
47.002	GalB1-3GlcNacB1-4(GalB1-3GlcNAcB1-2)ManA1-3(Neu5AcA2-3GalB1-3GlcNAcB1-2ManA1-6)ManB1-4GlcNAcB1-4(FucA1-6)GlcNAc?	5	47
47.003	Neu5AcA2-3GalB1-4GlcNAcB1-2(GalB1-3GlcNacB1-4)ManA1-3(GalB1-3GlcNAcB1-2ManA1-6)ManB1-4GlcNAcB1-4(FucA1-6)GlcNAc?	5	47
47.004	Neu5AcA2-3GalB1-3GlcNAcB1-2(GalB1-3GlcNacB1-4)ManA1-3(GalB1-3GlcNAcB1-2ManA1-6)ManB1-4GlcNAcB1-4(FucA1-6)GlcNAc?	5	47
47.005	Neu5AcA2-3GalB1-4GlcNAcB1-2(GalB1-3GlcNacB1-4)ManA1-3(GalB1-3GlcNAcB1-2ManA1-6)ManB1-4GlcNAcB1-4(FucA1-6)GlcNAc?	5	47
47.006	Neu5AcA2-3GalB1-3GlcNAcB1-2(GalB1-3GlcNacB1-4)ManA1-3(GalB1-3GlcNAcB1-2ManA1-6)ManB1-4GlcNAcB1-4(FucA1-6)GlcNAc?	5	47
47.007	Neu5AcA2-3GalB1-4GlcNAcB1-2(GalB1-3GlcNacB1-6)ManA1-6(GalB1-3GlcNAcB1-2ManA1-3)ManB1-4GlcNAcB1-4(FucA1-6)GlcNAc?	5	47
47.008	Neu5AcA2-3GalB1-4GlcNAcB1-2(GalB1-3GlcNacB1-6)ManA1-6(GalB1-3GlcNAcB1-2ManA1-3)ManB1-4GlcNAcB1-4(FucA1-6)GlcNAc?	5	47
47.009	Neu5AcA2-3GalB1-3GlcNacB1-4(GalB1-3GlcNAcB1-2)ManA1-3(GalB1-3GlcNAcB1-2ManA1-6)ManB1-4GlcNAcB1-4(FucA1-6)GlcNAc?	5	47
47.01	Neu5AcA2-3GalB1-4GlcNacB1-6(GalB1-3GlcNAcB1-2)ManA1-6(GalB1-3GlcNAcB1-2ManA1-3)ManB1-4GlcNAcB1-4(FucA1-6)GlcNAc?	5	47
47.011	Galb1-3GlcNAcb1-2Mana1-6(GlcNAcb1-4)(Galb1-3GlcNAcb1-2Mana1-3)Manb1-4GlcNAcb1-4GlcNAcb-Sp21	5	47
47.012	Galb1-3GlcNAcb1-6(Galb1-3)GalNAc-Sp14	5	47
48.001	GalB1-4GlcNacB1-4(GalB1-4GlcNAcB1-2)ManA1-3(Neu5AcA2-6GalB1-4GlcNAcB1-2ManA1-6)ManB1-4GlcNAcB1-4(FucA1-6)GlcNAc?	13	48
48.002	GalB1-4GlcNacB1-4(GalB1-4GlcNAcB1-2)ManA1-3(Neu5AcA2-6GalB1-4GlcNAcB1-2ManA1-6)ManB1-4GlcNAcB1-4(FucA1-6)GlcNAc?	13	48
48.003	Neu5AcA2-6GalB1-4GlcNAcB1-2(GalB1-4GlcNacB1-4)ManA1-3(GalB1-4GlcNAcB1-2ManA1-6)ManB1-4GlcNAcB1-4(FucA1-6)GlcNAc?	13	48
48.004	Neu5AcA2-6GalB1-3GlcNAcB1-2(GalB1-4GlcNacB1-4)ManA1-3(GalB1-4GlcNAcB1-2ManA1-6)ManB1-4GlcNAcB1-4(FucA1-6)GlcNAc?	13	48
48.005	Neu5AcA2-6GalB1-4GlcNAcB1-2(GalB1-4GlcNacB1-4)ManA1-3(GalB1-4GlcNAcB1-2ManA1-6)ManB1-4GlcNAcB1-4(FucA1-6)GlcNAc?	13	48
48.006	Neu5AcA2-6GalB1-3GlcNAcB1-2(GalB1-4GlcNacB1-4)ManA1-3(GalB1-4GlcNAcB1-2ManA1-6)ManB1-4GlcNAcB1-4(FucA1-6)GlcNAc?	13	48
48.007	Neu5AcA2-6GalB1-4GlcNAcB1-2(GalB1-4GlcNacB1-4)ManA1-6(GalB1-4GlcNAcB1-2ManA1-3)ManB1-4GlcNAcB1-4(FucA1-6)GlcNAc?	13	48
48.008	Neu5AcA2-6GalB1-3GlcNAcB1-2(GalB1-4GlcNacB1-4)ManA1-6(GalB1-4GlcNAcB1-2ManA1-3)ManB1-4GlcNAcB1-4(FucA1-6)GlcNAc?	13	48
48.009	Neu5AcA2-6GalB1-4GlcNAcB1-2(GalB1-4GlcNacB1-4)ManA1-6(GalB1-4GlcNAcB1-2ManA1-3)ManB1-4GlcNAcB1-4(FucA1-6)GlcNAc?	13	48
48.01	Neu5AcA2-6GalB1-3GlcNAcB1-2(GalB1-4GlcNacB1-4)ManA1-6(GalB1-4GlcNAcB1-2ManA1-3)ManB1-4GlcNAcB1-4(FucA1-6)GlcNAc?	13	48
48.011	GalB1-4GlcNacB1-4(GalB1-4GlcNAcB1-2)ManA1-6(Neu5AcA2-6GalB1-4GlcNAcB1-2ManA1-3)ManB1-4GlcNAcB1-4(FucA1-6)GlcNAc?	13	48
48.012	GalB1-4GlcNacB1-4(GalB1-4GlcNAcB1-2)ManA1-6(Neu5AcA2-6GalB1-4GlcNAcB1-2ManA1-3)ManB1-4GlcNAcB1-4(FucA1-6)GlcNAc?	13	48
48.013	Neu5AcA2-6GalB1-3GlcNacB1-4(GalB1-4GlcNAcB1-2)ManA1-3(GalB1-4GlcNAcB1-2ManA1-6)ManB1-4GlcNAcB1-4(FucA1-6)GlcNAc?	13	48
48.014	Neu5AcA2-6GalB1-4GlcNacB1-4(GalB1-4GlcNAcB1-2)ManA1-3(GalB1-4GlcNAcB1-2ManA1-6)ManB1-4GlcNAcB1-4(FucA1-6)GlcNAc?	13	48
48.015	Neu5AcA2-6GalB1-3GlcNacB1-6(GalB1-4GlcNAcB1-2)ManA1-6(GalB1-4GlcNAcB1-2ManA1-3)ManB1-4GlcNAcB1-4(FucA1-6)GlcNAc?	13	48
49.001	GalB1-4GlcNacB1-4(GalB1-4GlcNAcB1-2)ManA1-3(Neu5AcA2-3GalB1-4GlcNAcB1-2ManA1-6)ManB1-4GlcNAcB1-4(FucA1-6)GlcNAc?	14	49
49.002	GalB1-4GlcNacB1-4(GalB1-4GlcNAcB1-2)ManA1-3(Neu5AcA2-3GalB1-4GlcNAcB1-2ManA1-6)ManB1-4GlcNAcB1-4(FucA1-6)GlcNAc?	14	49
49.003	Neu5AcA2-3GalB1-4GlcNAcB1-2(GalB1-4GlcNacB1-4)ManA1-3(GalB1-4GlcNAcB1-2ManA1-6)ManB1-4GlcNAcB1-4(FucA1-6)GlcNAc?	14	49
49.004	Neu5AcA2-3GalB1-3GlcNAcB1-2(GalB1-4GlcNacB1-4)ManA1-3(GalB1-4GlcNAcB1-2ManA1-6)ManB1-4GlcNAcB1-4(FucA1-6)GlcNAc?	14	49
49.005	Neu5AcA2-3GalB1-4GlcNAcB1-2(GalB1-4GlcNacB1-4)ManA1-3(GalB1-4GlcNAcB1-2ManA1-6)ManB1-4GlcNAcB1-4(FucA1-6)GlcNAc?	14	49
49.006	Neu5AcA2-3GalB1-3GlcNAcB1-2(GalB1-4GlcNacB1-4)ManA1-3(GalB1-4GlcNAcB1-2ManA1-6)ManB1-4GlcNAcB1-4(FucA1-6)GlcNAc?	14	49
49.007	Neu5AcA2-3GalB1-4GlcNAcB1-2(GalB1-4GlcNacB1-4)ManA1-6(GalB1-4GlcNAcB1-2ManA1-3)ManB1-4GlcNAcB1-4(FucA1-6)GlcNAc?	14	49
49.008	Neu5AcA2-3GalB1-3GlcNAcB1-2(GalB1-4GlcNacB1-4)ManA1-6(GalB1-4GlcNAcB1-2ManA1-3)ManB1-4GlcNAcB1-4(FucA1-6)GlcNAc?	14	49
49.009	Neu5AcA2-3GalB1-4GlcNAcB1-2(GalB1-4GlcNacB1-4)ManA1-6(GalB1-4GlcNAcB1-2ManA1-3)ManB1-4GlcNAcB1-4(FucA1-6)GlcNAc?	14	49
49.01	Neu5AcA2-3GalB1-3GlcNAcB1-2(GalB1-4GlcNacB1-4)ManA1-6(GalB1-4GlcNAcB1-2ManA1-3)ManB1-4GlcNAcB1-4(FucA1-6)GlcNAc?	14	49
49.011	GalB1-4GlcNacB1-4(GalB1-4GlcNAcB1-2)ManA1-6(Neu5AcA2-3GalB1-4GlcNAcB1-2ManA1-3)ManB1-4GlcNAcB1-4(FucA1-6)GlcNAc?	14	49
49.012	GalB1-4GlcNacB1-4(GalB1-4GlcNAcB1-2)ManA1-6(Neu5AcA2-3GalB1-4GlcNAcB1-2ManA1-3)ManB1-4GlcNAcB1-4(FucA1-6)GlcNAc?	14	49
49.013	Neu5AcA2-3GalB1-3GlcNacB1-4(GalB1-4GlcNAcB1-2)ManA1-3(GalB1-4GlcNAcB1-2ManA1-6)ManB1-4GlcNAcB1-4(FucA1-6)GlcNAc?	14	49
49.014	Neu5AcA2-3GalB1-4GlcNacB1-4(GalB1-4GlcNAcB1-2)ManA1-3(GalB1-4GlcNAcB1-2ManA1-6)ManB1-4GlcNAcB1-4(FucA1-6)GlcNAc?	14	49
49.015	Neu5AcA2-3GalB1-3GlcNacB1-6(GalB1-4GlcNAcB1-2)ManA1-6(GalB1-4GlcNAcB1-2ManA1-3)ManB1-4GlcNAcB1-4(FucA1-6)GlcNAc?	14	49
49.016	Galb1-4GlcNAcb1-2Mana1-6(GlcNAcb1-4)(Galb1-4GlcNAcb1-2Mana1-3)Manb1-4GlcNAcb1-4GlcNAc-Sp21	14	49
49.017	Galb1-4GlcNAcb1-2Mana1-6(GlcNAcb1-4)(Galb1-4GlcNAcb1-4(Galb1-4GlcNAcb1-2)Mana1-3)Manb1-4GlcNAcb1-4GlcNAc-Sp21	14	49
49.018	Galb1-4GlcNAcb1-2 Mana1-6(GlcNAcb1-4)(Galb1-4GlcNAcb1-2Mana1-3)Manb1-4GlcNAcb1-4(Fuca1-6)GlcNAc-Sp21	14	49
49.019	Galb1-4GlcNAcb1-2 Mana1-6(Galb1-4GlcNAcb1-4)(Galb1-4GlcNAcb1-2Mana1-3)Manb1-4GlcNAcb1-4(Fuca1-6)GlcNAc-Sp21	14	49
50.001	Neu5AcA2-3GalB1-4GlcNacB1-6(GalB1-4GlcNAcB1-2)ManA1-6(GalB1-4GlcNAcB1-2ManA1-3)ManB1-4GlcNAcB1-4(FucA1-6)GlcNAc?	15	50
50.002	Galb1-4GlcNAcb1-6(Galb1-4GlcNAcb1-2)Mana1-6(GlcNAcb1-4)(Galb1-4GlcNAcb1-2Mana1-3)Manb1-4GlcNAcb1-4GlcNAc-Sp21	15	50
50.003	Galb1-4GlcNAcb1-6(Galb1-4GlcNAcb1-2)Mana1-6(Galb1-4GlcNAcb1-2Mana1-3)Manb1-4GlcNAcb1-4GlcNAcb-Sp19	15	50
50.004	Galb1-4GlcNAcb1-6(Galb1-4GlcNAcb1-2)Mana1-6(Galb1-4GlcNAcb1-2Mana1-3)Manb1-4GlcNAcb1-4(Fuca1-6)GlcNAcb-Sp24	15	50
50.005	Galb1-4GlcNAcb1-3Galb1-4GlcNAcb1-6(Galb1-4GlcNAcb1-3Galb1-4GlcNAb1-2)Mana1-6(Galb1-4GlcNAcb1-3Galb1-4GlcNAcb1-2Mana1-3)Manb1-4GlcNAcb1-4(Fuca1-6)GlcNAcb-Sp24	15	50
50.006	Galb1-4GlcNAcb1-3Galb1-4GlcNAcb1-3Galb1-4GlcNAcb1-6(Galb1-4GlcNAcb1-3Galb1-4GlcNAcb1-3Galb1-4GlcNAb1-2)Mana1-6(Galb1-4GlcNAcb1-3Galb1-4GlcNAcb1-3Galb1-4GlcNAcb1-2Mana1-3)Manb1-4GlcNAcb1-4(Fuca1-6)GlcNAcb-Sp24	15	50
50.007	Galb1-4GlcNAcb1-3Galb1-4GlcNAcb1-3Galb1-4GlcNAcb1-3Galb1-4GlcNAcb1-6(Galb1-4GlcNAcb1-3Galb1-4GlcNAcb1-3Galb1-4GlcNAcb1-3Galb1-4GlcNAb1-2)Mana1-6(Galb1-4GlcNAcb1-3Galb1-4GlcNAcb1-3Galb1-4GlcNAcb1-3Galb1-4GlcNAcb1-2Mana1-3)Manb1-4GlcNAcb1-4(Fuca1-6)GlcNAcb-Sp24	15	50
50.008	Galb1-4GlcNAcb1-3Galb1-4GlcNAcb1-3Galb1-4GlcNAcb1-3Galb1-4GlcNAcb1-3Galb1-4GlcNAcb1-6(Galb1-4GlcNAcb1-3Galb1-4GlcNAcb1-3Galb1-4GlcNAcb1-3Galb1-4GlcNAcb1-3Galb1-4GlcNAb1-2)Mana1-6(Galb1-4GlcNAcb1-3Galb1-4GlcNAcb1-3Galb1-4GlcNAcb1-3Galb1-4GlcNAcb1-3Galb1-4GlcNAcb1-2Mana1-3)Manb1-4GlcNAcb1-4(Fuca1-6)GlcNAcb-Sp24	15	50
51.001	Neu5AcA2-6GalB1-4GlcNacB1-6(Neu5AcA2-6GalB1-4GlcNAcB1-2)ManA1-6(Neu5AcA2-6GalB1-4GlcNAcB1-2(GalB1-4GlcNacB1-4)Mana1-3)ManB1-4GlcNAcB1-4GlcNAc?	6	51
51.002	Neu5AcA2-6GalB1-4GlcNacB1-6(Neu5AcA2-6GalB1-4GlcNAcB1-2)ManA1-6(Neu5AcA2-6GalB1-3GlcNAcB1-2(GalB1-4GlcNacB1-4)Mana1-3)ManB1-4GlcNAcB1-4GlcNAc?	6	51
51.003	Neu5AcA2-6GalB1-4GlcNacB1-6(Neu5AcA2-6GalB1-4GlcNAcB1-2)ManA1-6(Neu5AcA2-3GalB1-3GlcNAcB1-2(GalB1-4GlcNacB1-4)Mana1-3)ManB1-4GlcNAcB1-4GlcNAc?	6	51
51.004	Neu5Aca2-6Galb1-4GlcNAcb1-6(Neu5Aca2-6Galb1-4GlcNAcb1-2)Mana1-6(GlcNAcb1-4)(Neu5Aca2-6Galb1-4GlcNAcb1-4(Neu5Aca2-6Galb1-4GlcNAcb1-2)Mana1-3)Manb1-4GlcNAcb1-4GlcNAcb-Sp21	6	51
52.001	Neu5AcA2-6GalB1-4GlcNacB1-6(Neu5AcA2-6GalB1-3GlcNAcB1-2)ManA1-6(Neu5AcA2-6GalB1-3GlcNAcB1-2(GalB1-4GlcNacB1-4)Mana1-3)ManB1-4GlcNAcB1-4GlcNAc?	7	52
52.002	Neu5AcA2-6GalB1-4GlcNacB1-6(Neu5AcA2-6GalB1-3GlcNAcB1-2)ManA1-6(Neu5AcA2-3GalB1-3GlcNAcB1-2(GalB1-4GlcNacB1-4)Mana1-3)ManB1-4GlcNAcB1-4GlcNAc?	7	52
52.003	Neu5AcA2-6GalB1-4GlcNacB1-6(Neu5AcA2-3GalB1-3GlcNAcB1-2)ManA1-6(Neu5AcA2-6GalB1-3GlcNAcB1-2(GalB1-4GlcNacB1-4)Mana1-3)ManB1-4GlcNAcB1-4GlcNAc?	7	52
52.004	Neu5AcA2-6GalB1-3GlcNacB1-6(Neu5AcA2-6GalB1-4GlcNAcB1-2)ManA1-6(Neu5AcA2-6GalB1-3GlcNAcB1-2(GalB1-4GlcNacB1-4)Mana1-3)ManB1-4GlcNAcB1-4GlcNAc?	7	52
52.005	Neu5AcA2-6GalB1-3GlcNacB1-6(Neu5AcA2-6GalB1-4GlcNAcB1-2)ManA1-6(Neu5AcA2-3GalB1-3GlcNAcB1-2(GalB1-4GlcNacB1-4)Mana1-3)ManB1-4GlcNAcB1-4GlcNAc?	7	52
52.006	Neu5AcA2-3GalB1-3GlcNacB1-6(Neu5AcA2-6GalB1-4GlcNAcB1-2)ManA1-6(Neu5AcA2-6GalB1-3GlcNAcB1-2(GalB1-4GlcNacB1-4)Mana1-3)ManB1-4GlcNAcB1-4GlcNAc?	7	52
52.007	Neu5AcA2-3GalB1-4GlcNacB1-4(Neu5AcA2-6GalB1-3GlcNAcB1-2)ManA1-3(Neu5AcA2-6GalB1-4GlcNAcB1-2(GalB1-3GlcNacB1-6)ManA1-6)ManB1-4GlcNAcB1-4GlcNAc?	7	52
52.008	Neu5AcA2-6GalB1-4GlcNacB1-4(Neu5AcA2-6GalB1-3GlcNAcB1-2)ManA1-3(Neu5AcA2-6GalB1-4GlcNAcB1-2(GalB1-3GlcNacB1-6)ManA1-6)ManB1-4GlcNAcB1-4GlcNAc?	7	52
52.009	Neu5AcA2-6GalB1-4GlcNacB1-4(Neu5AcA2-6GalB1-3GlcNAcB1-2)ManA1-3(Neu5AcA2-3GalB1-4GlcNAcB1-2(GalB1-3GlcNacB1-6)ManA1-6)ManB1-4GlcNAcB1-4GlcNAc?	7	52
52.01	Neu5AcA2-6GalB1-3GlcNacB1-4(Neu5AcA2-6GalB1-4GlcNAcB1-2)ManA1-3(Neu5AcA2-6GalB1-4GlcNAcB1-2(GalB1-3GlcNacB1-6)ManA1-6)ManB1-4GlcNAcB1-4GlcNAc?	7	52
52.011	Neu5AcA2-6GalB1-3GlcNacB1-4(Neu5AcA2-3GalB1-4GlcNAcB1-2)ManA1-3(Neu5AcA2-6GalB1-4GlcNAcB1-2(GalB1-3GlcNacB1-6)ManA1-6)ManB1-4GlcNAcB1-4GlcNAc?	7	52
52.012	Neu5AcA2-6GalB1-3GlcNacB1-4(Neu5AcA2-6GalB1-4GlcNAcB1-2)ManA1-3(Neu5AcA2-3GalB1-4GlcNAcB1-2(GalB1-3GlcNacB1-6)ManA1-6)ManB1-4GlcNAcB1-4GlcNAc?	7	52
52.013	Neu5AcA2-6GalB1-4GlcNacB1-6(Neu5AcA2-6GalB1-3GlcNAcB1-2)ManA1-6(Neu5AcA2-6GalB1-4GlcNAcB1-2(Galb1-3GlcNacb1-4)Mana1-3)ManB1-4GlcNAcB1-4GlcNAc?	7	52
52.014	Neu5AcA2-6GalB1-4GlcNacB1-6(Neu5AcA2-6GalB1-3GlcNAcB1-2)ManA1-6(Neu5AcA2-3GalB1-4GlcNAcB1-2(Galb1-3GlcNacb1-4)Mana1-3)ManB1-4GlcNAcB1-4GlcNAc?	7	52
52.015	Neu5AcA2-6GalB1-3GlcNacB1-6(Neu5AcA2-6GalB1-4GlcNAcB1-2)ManA1-6(Neu5AcA2-6GalB1-4GlcNAcB1-2(Galb1-3GlcNacb1-4)Mana1-3)ManB1-4GlcNAcB1-4GlcNAc?	7	52
52.016	Neu5AcA2-6GalB1-3GlcNacB1-6(Neu5AcA2-6GalB1-4GlcNAcB1-2)ManA1-6(Neu5AcA2-3GalB1-4GlcNAcB1-2(Galb1-3GlcNacb1-4)Mana1-3)ManB1-4GlcNAcB1-4GlcNAc?	7	52
52.017	Neu5AcA2-6GalB1-3GlcNacB1-6(Neu5AcA2-3GalB1-4GlcNAcB1-2)ManA1-6(Neu5AcA2-6GalB1-4GlcNAcB1-2(Galb1-3GlcNacb1-4)Mana1-3)ManB1-4GlcNAcB1-4GlcNAc?	7	52
52.018	Neu5AcA2-3GalB1-4GlcNacB1-6(Neu5AcA2-6GalB1-3GlcNAcB1-2)ManA1-6(Neu5AcA2-6GalB1-4GlcNAcB1-2(Galb1-3GlcNacb1-4)Mana1-3)ManB1-4GlcNAcB1-4GlcNAc?	7	52
52.019	Neu5AcA2-3GalB1-3GlcNacB1-4(Neu5AcA2-6GalB1-4GlcNAcB1-2)ManA1-3(Neu5AcA2-6GalB1-3GlcNAcB1-2(Galb1-4GlcNacb1-6)ManA1-6)ManB1-4GlcNAcB1-4GlcNAc?	7	52
52.02	Neu5AcA2-6GalB1-4GlcNacB1-4(Neu5AcA2-6GalB1-3GlcNAcB1-2)ManA1-3(Neu5AcA2-6GalB1-3GlcNAcB1-2(Galb1-4GlcNacb1-6)ManA1-6)ManB1-4GlcNAcB1-4GlcNAc?	7	52
52.021	Neu5AcA2-6GalB1-4GlcNacB1-4(Neu5AcA2-3GalB1-3GlcNAcB1-2)ManA1-3(Neu5AcA2-6GalB1-3GlcNAcB1-2(Galb1-4GlcNacb1-6)ManA1-6)ManB1-4GlcNAcB1-4GlcNAc?	7	52
52.022	Neu5AcA2-6GalB1-4GlcNacB1-4(Neu5AcA2-6GalB1-3GlcNAcB1-2)ManA1-3(Neu5AcA2-3GalB1-3GlcNAcB1-2(Galb1-4GlcNacb1-6)ManA1-6)ManB1-4GlcNAcB1-4GlcNAc?	7	52
52.023	Neu5AcA2-6GalB1-3GlcNacB1-4(Neu5AcA2-6GalB1-4GlcNAcB1-2)ManA1-3(Neu5AcA2-6GalB1-3GlcNAcB1-2(Galb1-4GlcNacb1-6)ManA1-6)ManB1-4GlcNAcB1-4GlcNAc?	7	52
52.024	Neu5AcA2-6GalB1-3GlcNacB1-4(Neu5AcA2-6GalB1-4GlcNAcB1-2)ManA1-3(Neu5AcA2-3GalB1-3GlcNAcB1-2(Galb1-4GlcNacb1-6)ManA1-6)ManB1-4GlcNAcB1-4GlcNAc?	7	52
53.001	Neu5AcA2-6GalB1-4GlcNacB1-6(Neu5AcA2-6GalB1-4GlcNAcB1-2)ManA1-6(Neu5AcA2-3GalB1-4GlcNAcB1-2(GalB1-4GlcNacB1-4)Mana1-3)ManB1-4GlcNAcB1-4GlcNAc?	8	53
53.002	Neu5AcA2-6GalB1-4GlcNacB1-6(Neu5AcA2-3GalB1-4GlcNAcB1-2)ManA1-6(Neu5AcA2-3GalB1-4GlcNAcB1-2(GalB1-4GlcNacB1-4)Mana1-3)ManB1-4GlcNAcB1-4GlcNAc?	8	53
54.001	Neu5AcA2-6GalB1-4GlcNacB1-6(Neu5AcA2-3GalB1-4GlcNAcB1-2)ManA1-6(Neu5AcA2-6GalB1-4GlcNAcB1-2(GalB1-4GlcNacB1-4)Mana1-3)ManB1-4GlcNAcB1-4GlcNAc?	8	54
54.002	Neu5AcA2-6GalB1-4GlcNacB1-6(Neu5AcA2-3GalB1-4GlcNAcB1-2)ManA1-6(Neu5AcA2-6GalB1-3GlcNAcB1-2(GalB1-4GlcNacB1-4)Mana1-3)ManB1-4GlcNAcB1-4GlcNAc?	8	54
54.003	Neu5AcA2-6GalB1-4GlcNacB1-6(Neu5AcA2-3GalB1-4GlcNAcB1-2)ManA1-6(Neu5AcA2-3GalB1-3GlcNAcB1-2(GalB1-4GlcNacB1-4)Mana1-3)ManB1-4GlcNAcB1-4GlcNAc?	8	54
54.004	Neu5AcA2-6GalB1-4GlcNacB1-6(Neu5AcA2-3GalB1-4GlcNAcB1-2)ManA1-6(Neu5AcA2-3GalB1-4GlcNAcB1-2(Galb1-3GlcNacb1-4)Mana1-3)ManB1-4GlcNAcB1-4GlcNAc?	8	54
55.001	Neu5AcA2-6GalB1-4GlcNacB1-6(Neu5AcA2-3GalB1-3GlcNAcB1-2)ManA1-6(Neu5AcA2-3GalB1-3GlcNAcB1-2(GalB1-4GlcNacB1-4)Mana1-3)ManB1-4GlcNAcB1-4GlcNAc?	16	55
55.002	Neu5AcA2-3GalB1-3GlcNacB1-6(Neu5AcA2-6GalB1-4GlcNAcB1-2)ManA1-6(Neu5AcA2-3GalB1-3GlcNAcB1-2(GalB1-4GlcNacB1-4)Mana1-3)ManB1-4GlcNAcB1-4GlcNAc?	16	55
55.003	Neu5AcA2-3GalB1-3GlcNacB1-4(Neu5AcA2-6GalB1-4GlcNAcB1-2)ManA1-3(Neu5AcA2-6GalB1-4GlcNAcB1-2(GalB1-3GlcNacB1-6)ManA1-6)ManB1-4GlcNAcB1-4GlcNAc?	16	55
55.004	Neu5AcA2-3GalB1-3GlcNacB1-4(Neu5AcA2-3GalB1-4GlcNAcB1-2)ManA1-3(Neu5AcA2-6GalB1-4GlcNAcB1-2(GalB1-3GlcNacB1-6)ManA1-6)ManB1-4GlcNAcB1-4GlcNAc?	16	55
55.005	Neu5AcA2-3GalB1-3GlcNacB1-4(Neu5AcA2-6GalB1-4GlcNAcB1-2)ManA1-3(Neu5AcA2-3GalB1-4GlcNAcB1-2(GalB1-3GlcNacB1-6)ManA1-6)ManB1-4GlcNAcB1-4GlcNAc?	16	55
55.006	Neu5AcA2-3GalB1-4GlcNacB1-4(Neu5AcA2-3GalB1-3GlcNAcB1-2)ManA1-3(Neu5AcA2-6GalB1-4GlcNAcB1-2(GalB1-3GlcNacB1-6)ManA1-6)ManB1-4GlcNAcB1-4GlcNAc?	16	55
55.007	Neu5AcA2-6GalB1-4GlcNacB1-4(Neu5AcA2-3GalB1-3GlcNAcB1-2)ManA1-3(Neu5AcA2-6GalB1-4GlcNAcB1-2(GalB1-3GlcNacB1-6)ManA1-6)ManB1-4GlcNAcB1-4GlcNAc?	16	55
55.008	Neu5AcA2-6GalB1-4GlcNacB1-4(Neu5AcA2-3GalB1-3GlcNAcB1-2)ManA1-3(Neu5AcA2-3GalB1-4GlcNAcB1-2(GalB1-3GlcNacB1-6)ManA1-6)ManB1-4GlcNAcB1-4GlcNAc?	16	55
55.009	Neu5AcA2-6GalB1-4GlcNacB1-6(Neu5AcA2-3GalB1-3GlcNAcB1-2)ManA1-6(Neu5AcA2-6GalB1-4GlcNAcB1-2(Galb1-3GlcNacb1-4)Mana1-3)ManB1-4GlcNAcB1-4GlcNAc?	16	55
55.01	Neu5AcA2-6GalB1-4GlcNacB1-6(Neu5AcA2-3GalB1-3GlcNAcB1-2)ManA1-6(Neu5AcA2-3GalB1-4GlcNAcB1-2(Galb1-3GlcNacb1-4)Mana1-3)ManB1-4GlcNAcB1-4GlcNAc?	16	55
55.011	Neu5AcA2-3GalB1-4GlcNacB1-6(Neu5AcA2-3GalB1-3GlcNAcB1-2)ManA1-6(Neu5AcA2-6GalB1-4GlcNAcB1-2(Galb1-3GlcNacb1-4)Mana1-3)ManB1-4GlcNAcB1-4GlcNAc?	16	55
55.012	Neu5AcA2-3GalB1-3GlcNacB1-6(Neu5AcA2-6GalB1-4GlcNAcB1-2)ManA1-6(Neu5AcA2-6GalB1-4GlcNAcB1-2(Galb1-3GlcNacb1-4)Mana1-3)ManB1-4GlcNAcB1-4GlcNAc?	16	55
55.013	Neu5AcA2-3GalB1-3GlcNacB1-6(Neu5AcA2-6GalB1-4GlcNAcB1-2)ManA1-6(Neu5AcA2-3GalB1-4GlcNAcB1-2(Galb1-3GlcNacb1-4)Mana1-3)ManB1-4GlcNAcB1-4GlcNAc?	16	55
55.014	Neu5AcA2-3GalB1-3GlcNacB1-6(Neu5AcA2-3GalB1-4GlcNAcB1-2)ManA1-6(Neu5AcA2-6GalB1-4GlcNAcB1-2(Galb1-3GlcNacb1-4)Mana1-3)ManB1-4GlcNAcB1-4GlcNAc?	16	55
55.015	Neu5AcA2-3GalB1-3GlcNacB1-4(Neu5AcA2-6GalB1-4GlcNAcB1-2)ManA1-3(Neu5AcA2-3GalB1-3GlcNAcB1-2(Galb1-4GlcNacb1-6)ManA1-6)ManB1-4GlcNAcB1-4GlcNAc?	16	55
55.016	Neu5AcA2-6GalB1-4GlcNacB1-4(Neu5AcA2-3GalB1-3GlcNAcB1-2)ManA1-3(Neu5AcA2-3GalB1-3GlcNAcB1-2(Galb1-4GlcNacb1-6)ManA1-6)ManB1-4GlcNAcB1-4GlcNAc?	16	55
56.001	Neu5AcA2-6GalB1-3GlcNacB1-6(Neu5AcA2-6GalB1-3GlcNAcB1-2)ManA1-6(Neu5AcA2-6GalB1-4GlcNAcB1-2(GalB1-4GlcNacB1-4)Mana1-3)ManB1-4GlcNAcB1-4GlcNAc?	7	56
56.002	Neu5AcA2-6GalB1-3GlcNacB1-6(Neu5AcA2-3GalB1-3GlcNAcB1-2)ManA1-6(Neu5AcA2-6GalB1-4GlcNAcB1-2(GalB1-4GlcNacB1-4)Mana1-3)ManB1-4GlcNAcB1-4GlcNAc?	7	56
56.003	Neu5AcA2-3GalB1-3GlcNacB1-6(Neu5AcA2-6GalB1-3GlcNAcB1-2)ManA1-6(Neu5AcA2-6GalB1-4GlcNAcB1-2(GalB1-4GlcNacB1-4)Mana1-3)ManB1-4GlcNAcB1-4GlcNAc?	7	56
56.004	Neu5AcA2-3GalB1-4GlcNacB1-4(Neu5AcA2-6GalB1-4GlcNAcB1-2)ManA1-3(Neu5AcA2-6GalB1-3GlcNAcB1-2(GalB1-3GlcNacB1-6)ManA1-6)ManB1-4GlcNAcB1-4GlcNAc?	7	56
56.005	Neu5AcA2-6GalB1-4GlcNacB1-4(Neu5AcA2-6GalB1-4GlcNAcB1-2)ManA1-3(Neu5AcA2-6GalB1-3GlcNAcB1-2(GalB1-3GlcNacB1-6)ManA1-6)ManB1-4GlcNAcB1-4GlcNAc?	7	56
56.006	Neu5AcA2-6GalB1-4GlcNacB1-4(Neu5AcA2-3GalB1-4GlcNAcB1-2)ManA1-3(Neu5AcA2-6GalB1-3GlcNAcB1-2(GalB1-3GlcNacB1-6)ManA1-6)ManB1-4GlcNAcB1-4GlcNAc?	7	56
57.001	Neu5AcA2-6GalB1-3GlcNacB1-6(Neu5AcA2-6GalB1-3GlcNAcB1-2)ManA1-6(Neu5AcA2-3GalB1-4GlcNAcB1-2(GalB1-4GlcNacB1-4)Mana1-3)ManB1-4GlcNAcB1-4GlcNAc?	10	57
57.002	Neu5AcA2-6GalB1-3GlcNacB1-6(Neu5AcA2-3GalB1-3GlcNAcB1-2)ManA1-6(Neu5AcA2-3GalB1-4GlcNAcB1-2(GalB1-4GlcNacB1-4)Mana1-3)ManB1-4GlcNAcB1-4GlcNAc?	10	57
57.003	Neu5AcA2-3GalB1-3GlcNacB1-6(Neu5AcA2-6GalB1-3GlcNAcB1-2)ManA1-6(Neu5AcA2-3GalB1-4GlcNAcB1-2(GalB1-4GlcNacB1-4)Mana1-3)ManB1-4GlcNAcB1-4GlcNAc?	10	57
57.004	Neu5AcA2-3GalB1-4GlcNacB1-4(Neu5AcA2-3GalB1-4GlcNAcB1-2)ManA1-3(Neu5AcA2-6GalB1-3GlcNAcB1-2(GalB1-3GlcNacB1-6)ManA1-6)ManB1-4GlcNAcB1-4GlcNAc?	10	57
58.001	Neu5AcA2-6GalB1-3GlcNacB1-6(Neu5AcA2-3GalB1-4GlcNAcB1-2)ManA1-6(Neu5AcA2-6GalB1-4GlcNAcB1-2(GalB1-4GlcNacB1-4)Mana1-3)ManB1-4GlcNAcB1-4GlcNAc?	10	58
58.002	Neu5AcA2-3GalB1-4GlcNacB1-6(Neu5AcA2-6GalB1-3GlcNAcB1-2)ManA1-6(Neu5AcA2-6GalB1-4GlcNAcB1-2(GalB1-4GlcNacB1-4)Mana1-3)ManB1-4GlcNAcB1-4GlcNAc?	10	58
58.003	Neu5AcA2-3GalB1-4GlcNacB1-6(Neu5AcA2-3GalB1-3GlcNAcB1-2)ManA1-6(Neu5AcA2-6GalB1-4GlcNAcB1-2(GalB1-4GlcNacB1-4)Mana1-3)ManB1-4GlcNAcB1-4GlcNAc?	10	58
58.004	Neu5AcA2-3GalB1-3GlcNacB1-6(Neu5AcA2-3GalB1-4GlcNAcB1-2)ManA1-6(Neu5AcA2-6GalB1-4GlcNAcB1-2(GalB1-4GlcNacB1-4)Mana1-3)ManB1-4GlcNAcB1-4GlcNAc?	10	58
58.005	Neu5AcA2-3GalB1-4GlcNacB1-4(Neu5AcA2-6GalB1-4GlcNAcB1-2)ManA1-3(Neu5AcA2-3GalB1-4GlcNAcB1-2(GalB1-3GlcNacB1-6)ManA1-6)ManB1-4GlcNAcB1-4GlcNAc?	10	58
58.006	Neu5AcA2-6GalB1-4GlcNacB1-4(Neu5AcA2-3GalB1-4GlcNAcB1-2)ManA1-3(Neu5AcA2-3GalB1-4GlcNAcB1-2(GalB1-3GlcNacB1-6)ManA1-6)ManB1-4GlcNAcB1-4GlcNAc?	10	58
58.007	Neu5AcA2-3GalB1-4GlcNacB1-4(Neu5AcA2-6GalB1-4GlcNAcB1-2)ManA1-3(Neu5AcA2-6GalB1-3GlcNAcB1-2(Galb1-4GlcNacb1-6)ManA1-6)ManB1-4GlcNAcB1-4GlcNAc?	10	58
58.008	Neu5AcA2-3GalB1-4GlcNacB1-4(Neu5AcA2-6GalB1-4GlcNAcB1-2)ManA1-3(Neu5AcA2-3GalB1-3GlcNAcB1-2(Galb1-4GlcNacb1-6)ManA1-6)ManB1-4GlcNAcB1-4GlcNAc?	10	58
58.009	Neu5AcA2-6GalB1-4GlcNacB1-4(Neu5AcA2-3GalB1-4GlcNAcB1-2)ManA1-3(Neu5AcA2-6GalB1-3GlcNAcB1-2(Galb1-4GlcNacb1-6)ManA1-6)ManB1-4GlcNAcB1-4GlcNAc?	10	58
58.01	Neu5AcA2-6GalB1-4GlcNacB1-4(Neu5AcA2-3GalB1-4GlcNAcB1-2)ManA1-3(Neu5AcA2-3GalB1-3GlcNAcB1-2(Galb1-4GlcNacb1-6)ManA1-6)ManB1-4GlcNAcB1-4GlcNAc?	10	58
59.001	Neu5AcA2-6GalB1-3GlcNacB1-6(Neu5AcA2-3GalB1-4GlcNAcB1-2)ManA1-6(Neu5AcA2-6GalB1-3GlcNAcB1-2(GalB1-4GlcNacB1-4)Mana1-3)ManB1-4GlcNAcB1-4GlcNAc?	10	59
59.002	Neu5AcA2-6GalB1-3GlcNacB1-6(Neu5AcA2-3GalB1-4GlcNAcB1-2)ManA1-6(Neu5AcA2-3GalB1-3GlcNAcB1-2(GalB1-4GlcNacB1-4)Mana1-3)ManB1-4GlcNAcB1-4GlcNAc?	10	59
59.003	Neu5AcA2-3GalB1-4GlcNacB1-6(Neu5AcA2-6GalB1-3GlcNAcB1-2)ManA1-6(Neu5AcA2-6GalB1-3GlcNAcB1-2(GalB1-4GlcNacB1-4)Mana1-3)ManB1-4GlcNAcB1-4GlcNAc?	10	59
59.004	Neu5AcA2-3GalB1-4GlcNacB1-6(Neu5AcA2-6GalB1-3GlcNAcB1-2)ManA1-6(Neu5AcA2-3GalB1-3GlcNAcB1-2(GalB1-4GlcNacB1-4)Mana1-3)ManB1-4GlcNAcB1-4GlcNAc?	10	59
59.005	Neu5AcA2-3GalB1-4GlcNacB1-6(Neu5AcA2-3GalB1-3GlcNAcB1-2)ManA1-6(Neu5AcA2-6GalB1-3GlcNAcB1-2(GalB1-4GlcNacB1-4)Mana1-3)ManB1-4GlcNAcB1-4GlcNAc?	10	59
59.006	Neu5AcA2-3GalB1-3GlcNacB1-6(Neu5AcA2-3GalB1-4GlcNAcB1-2)ManA1-6(Neu5AcA2-6GalB1-3GlcNAcB1-2(GalB1-4GlcNacB1-4)Mana1-3)ManB1-4GlcNAcB1-4GlcNAc?	10	59
59.007	Neu5AcA2-3GalB1-4GlcNacB1-4(Neu5AcA2-6GalB1-3GlcNAcB1-2)ManA1-3(Neu5AcA2-3GalB1-4GlcNAcB1-2(GalB1-3GlcNacB1-6)ManA1-6)ManB1-4GlcNAcB1-4GlcNAc?	10	59
59.008	Neu5AcA2-6GalB1-3GlcNacB1-4(Neu5AcA2-3GalB1-4GlcNAcB1-2)ManA1-3(Neu5AcA2-3GalB1-4GlcNAcB1-2(GalB1-3GlcNacB1-6)ManA1-6)ManB1-4GlcNAcB1-4GlcNAc?	10	59
59.009	Neu5AcA2-6GalB1-3GlcNacB1-6(Neu5AcA2-3GalB1-4GlcNAcB1-2)ManA1-6(Neu5AcA2-3GalB1-4GlcNAcB1-2(Galb1-3GlcNacb1-4)Mana1-3)ManB1-4GlcNAcB1-4GlcNAc?	10	59
59.01	Neu5AcA2-3GalB1-4GlcNacB1-6(Neu5AcA2-6GalB1-3GlcNAcB1-2)ManA1-6(Neu5AcA2-3GalB1-4GlcNAcB1-2(Galb1-3GlcNacb1-4)Mana1-3)ManB1-4GlcNAcB1-4GlcNAc?	10	59
59.011	Neu5AcA2-3GalB1-3GlcNacB1-4(Neu5AcA2-3GalB1-4GlcNAcB1-2)ManA1-3(Neu5AcA2-6GalB1-3GlcNAcB1-2(Galb1-4GlcNacb1-6)ManA1-6)ManB1-4GlcNAcB1-4GlcNAc?	10	59
59.012	Neu5AcA2-3GalB1-4GlcNacB1-4(Neu5AcA2-6GalB1-3GlcNAcB1-2)ManA1-3(Neu5AcA2-6GalB1-3GlcNAcB1-2(Galb1-4GlcNacb1-6)ManA1-6)ManB1-4GlcNAcB1-4GlcNAc?	10	59
59.013	Neu5AcA2-3GalB1-4GlcNacB1-4(Neu5AcA2-3GalB1-3GlcNAcB1-2)ManA1-3(Neu5AcA2-6GalB1-3GlcNAcB1-2(Galb1-4GlcNacb1-6)ManA1-6)ManB1-4GlcNAcB1-4GlcNAc?	10	59
59.014	Neu5AcA2-3GalB1-4GlcNacB1-4(Neu5AcA2-6GalB1-3GlcNAcB1-2)ManA1-3(Neu5AcA2-3GalB1-3GlcNAcB1-2(Galb1-4GlcNacb1-6)ManA1-6)ManB1-4GlcNAcB1-4GlcNAc?	10	59
59.015	Neu5AcA2-6GalB1-3GlcNacB1-4(Neu5AcA2-3GalB1-4GlcNAcB1-2)ManA1-3(Neu5AcA2-6GalB1-3GlcNAcB1-2(Galb1-4GlcNacb1-6)ManA1-6)ManB1-4GlcNAcB1-4GlcNAc?	10	59
59.016	Neu5AcA2-6GalB1-3GlcNacB1-4(Neu5AcA2-3GalB1-4GlcNAcB1-2)ManA1-3(Neu5AcA2-3GalB1-3GlcNAcB1-2(Galb1-4GlcNacb1-6)ManA1-6)ManB1-4GlcNAcB1-4GlcNAc?	10	59
60.001	Neu5AcA2-6GalB1-3GlcNacB1-6(Neu5AcA2-3GalB1-3GlcNAcB1-2)ManA1-6(Neu5AcA2-3GalB1-3GlcNAcB1-2(GalB1-4GlcNacB1-4)Mana1-3)ManB1-4GlcNAcB1-4GlcNAc?	9	60
60.002	Neu5AcA2-3GalB1-3GlcNacB1-6(Neu5AcA2-6GalB1-3GlcNAcB1-2)ManA1-6(Neu5AcA2-3GalB1-3GlcNAcB1-2(GalB1-4GlcNacB1-4)Mana1-3)ManB1-4GlcNAcB1-4GlcNAc?	9	60
60.003	Neu5AcA2-3GalB1-3GlcNacB1-4(Neu5AcA2-6GalB1-4GlcNAcB1-2)ManA1-3(Neu5AcA2-6GalB1-3GlcNAcB1-2(GalB1-3GlcNacB1-6)ManA1-6)ManB1-4GlcNAcB1-4GlcNAc?	9	60
60.004	Neu5AcA2-3GalB1-3GlcNacB1-4(Neu5AcA2-6GalB1-3GlcNAcB1-2)ManA1-3(Neu5AcA2-6GalB1-3GlcNAcB1-2(GalB1-3GlcNacB1-6)ManA1-6)ManB1-4GlcNAcB1-4GlcNAc?	9	60
60.005	Neu5AcA2-3GalB1-3GlcNacB1-4(Neu5AcA2-3GalB1-4GlcNAcB1-2)ManA1-3(Neu5AcA2-6GalB1-3GlcNAcB1-2(GalB1-3GlcNacB1-6)ManA1-6)ManB1-4GlcNAcB1-4GlcNAc?	9	60
60.006	Neu5AcA2-3GalB1-4GlcNacB1-4(Neu5AcA2-3GalB1-3GlcNAcB1-2)ManA1-3(Neu5AcA2-6GalB1-3GlcNAcB1-2(GalB1-3GlcNacB1-6)ManA1-6)ManB1-4GlcNAcB1-4GlcNAc?	9	60
60.007	Neu5AcA2-6GalB1-4GlcNacB1-4(Neu5AcA2-3GalB1-3GlcNAcB1-2)ManA1-3(Neu5AcA2-6GalB1-3GlcNAcB1-2(GalB1-3GlcNacB1-6)ManA1-6)ManB1-4GlcNAcB1-4GlcNAc?	9	60
60.008	Neu5AcA2-6GalB1-3GlcNacB1-4(Neu5AcA2-3GalB1-3GlcNAcB1-2)ManA1-3(Neu5AcA2-6GalB1-3GlcNAcB1-2(GalB1-3GlcNacB1-6)ManA1-6)ManB1-4GlcNAcB1-4GlcNAc?	9	60
60.009	Neu5AcA2-6GalB1-3GlcNacB1-6(Neu5AcA2-3GalB1-3GlcNAcB1-2)ManA1-6(Neu5AcA2-6GalB1-4GlcNAcB1-2(Galb1-3GlcNacb1-4)Mana1-3)ManB1-4GlcNAcB1-4GlcNAc?	9	60
60.01	Neu5AcA2-6GalB1-3GlcNacB1-6(Neu5AcA2-3GalB1-3GlcNAcB1-2)ManA1-6(Neu5AcA2-6GalB1-3GlcNAcB1-2(Galb1-3GlcNacb1-4)Mana1-3)ManB1-4GlcNAcB1-4GlcNAc?	9	60
60.011	Neu5AcA2-6GalB1-3GlcNacB1-6(Neu5AcA2-3GalB1-3GlcNAcB1-2)ManA1-6(Neu5AcA2-3GalB1-4GlcNAcB1-2(Galb1-3GlcNacb1-4)Mana1-3)ManB1-4GlcNAcB1-4GlcNAc?	9	60
60.012	Neu5AcA2-3GalB1-3GlcNacB1-6(Neu5AcA2-6GalB1-3GlcNAcB1-2)ManA1-6(Neu5AcA2-6GalB1-4GlcNAcB1-2(Galb1-3GlcNacb1-4)Mana1-3)ManB1-4GlcNAcB1-4GlcNAc?	9	60
60.013	Neu5AcA2-3GalB1-3GlcNacB1-6(Neu5AcA2-6GalB1-3GlcNAcB1-2)ManA1-6(Neu5AcA2-6GalB1-3GlcNAcB1-2(Galb1-3GlcNacb1-4)Mana1-3)ManB1-4GlcNAcB1-4GlcNAc?	9	60
60.014	Neu5AcA2-3GalB1-3GlcNacB1-6(Neu5AcA2-6GalB1-3GlcNAcB1-2)ManA1-6(Neu5AcA2-3GalB1-4GlcNAcB1-2(Galb1-3GlcNacb1-4)Mana1-3)ManB1-4GlcNAcB1-4GlcNAc?	9	60
60.015	Neu5AcA2-6GalB1-3GlcNacB1-6(Neu5AcA2-3GalB1-3GlcNAcB1-2)ManA1-6(Neu5AcA2-3GalB1-3(Neu5AcA2-6)GlcNAcB1-2ManA1-3)ManB1-4GlcNAcB1-4GlcNAc?	9	60
60.016	Neu5AcA2-3GalB1-3GlcNacB1-6(Neu5AcA2-6GalB1-3GlcNAcB1-2)ManA1-6(Neu5AcA2-3GalB1-3(Neu5AcA2-6)GlcNAcB1-2ManA1-3)ManB1-4GlcNAcB1-4GlcNAc?	9	60
60.017	Neu5AcA2-3GalB1-3(Neu5AcA2-6)GlcNAcB1-2(Neu5AcA2-3GalB1-3GlcNacB1-6)ManA1-6(Neu5AcA2-6GalB1-3GlcNAcB1-2ManA1-3)ManB1-4GlcNAcB1-4GlcNAc?	9	60
61.001	Neu5AcA2-3GalB1-4GlcNacB1-6(Neu5AcA2-6GalB1-4GlcNAcB1-2)ManA1-6(Neu5AcA2-6GalB1-4GlcNAcB1-2(GalB1-4GlcNacB1-4)Mana1-3)ManB1-4GlcNAcB1-4GlcNAc?	17	61
61.002	Neu5AcA2-3GalB1-4GlcNacB1-6(Neu5AcA2-6GalB1-4GlcNAcB1-2)ManA1-6(Neu5AcA2-6GalB1-3GlcNAcB1-2(GalB1-4GlcNacB1-4)Mana1-3)ManB1-4GlcNAcB1-4GlcNAc?	17	61
61.003	Neu5AcA2-3GalB1-4GlcNacB1-6(Neu5AcA2-6GalB1-4GlcNAcB1-2)ManA1-6(Neu5AcA2-3GalB1-3GlcNAcB1-2(GalB1-4GlcNacB1-4)Mana1-3)ManB1-4GlcNAcB1-4GlcNAc?	17	61
61.004	Neu5AcA2-3GalB1-4GlcNacB1-4(Neu5AcA2-6GalB1-4GlcNAcB1-2)ManA1-3(Neu5AcA2-6GalB1-4GlcNAcB1-2(Galb1-4GlcNacb1-6)ManA1-6)ManB1-4GlcNAcB1-4GlcNAc?	17	61
61.005	Neu5AcA2-3GalB1-4GlcNacB1-4(Neu5AcA2-6GalB1-3GlcNAcB1-2)ManA1-3(Neu5AcA2-6GalB1-4GlcNAcB1-2(Galb1-4GlcNacb1-6)ManA1-6)ManB1-4GlcNAcB1-4GlcNAc?	17	61
61.006	Neu5AcA2-3GalB1-4GlcNacB1-4(Neu5AcA2-3GalB1-3GlcNAcB1-2)ManA1-3(Neu5AcA2-6GalB1-4GlcNAcB1-2(Galb1-4GlcNacb1-6)ManA1-6)ManB1-4GlcNAcB1-4GlcNAc?	17	61
62.001	Neu5AcA2-3GalB1-4GlcNacB1-6(Neu5AcA2-6GalB1-4GlcNAcB1-2)ManA1-6(Neu5AcA2-3GalB1-4GlcNAcB1-2(GalB1-4GlcNacB1-4)Mana1-3)ManB1-4GlcNAcB1-4GlcNAc?	17	62
62.002	Neu5AcA2-3GalB1-4GlcNacB1-6(Neu5AcA2-3GalB1-4GlcNAcB1-2)ManA1-6(Neu5AcA2-6GalB1-4GlcNAcB1-2(GalB1-4GlcNacB1-4)Mana1-3)ManB1-4GlcNAcB1-4GlcNAc?	17	62
62.003	Neu5AcA2-3GalB1-4GlcNacB1-6(Neu5AcA2-3GalB1-4GlcNAcB1-2)ManA1-6(Neu5AcA2-6GalB1-3GlcNAcB1-2(GalB1-4GlcNacB1-4)Mana1-3)ManB1-4GlcNAcB1-4GlcNAc?	17	62
62.004	Neu5AcA2-3GalB1-4GlcNacB1-4(Neu5AcA2-3GalB1-4GlcNAcB1-2)ManA1-3(Neu5AcA2-6GalB1-4GlcNAcB1-2(Galb1-4GlcNacb1-6)ManA1-6)ManB1-4GlcNAcB1-4GlcNAc?	17	62
62.005	Neu5AcA2-3GalB1-4GlcNacB1-4(Neu5AcA2-6GalB1-4GlcNAcB1-2)ManA1-3(Neu5AcA2-3GalB1-4GlcNAcB1-2(Galb1-4GlcNacb1-6)ManA1-6)ManB1-4GlcNAcB1-4GlcNAc?	17	62
62.006	Neu5AcA2-3GalB1-4GlcNacB1-4(Neu5AcA2-6GalB1-3GlcNAcB1-2)ManA1-3(Neu5AcA2-3GalB1-4GlcNAcB1-2(Galb1-4GlcNacb1-6)ManA1-6)ManB1-4GlcNAcB1-4GlcNAc?	17	62
63.001	Neu5AcA2-3GalB1-4GlcNacB1-6(Neu5AcA2-3GalB1-4GlcNAcB1-2)ManA1-6(Neu5AcA2-3GalB1-4GlcNAcB1-2(GalB1-4GlcNacB1-4)Mana1-3)ManB1-4GlcNAcB1-4GlcNAc?	18	63
63.002	Neu5AcA2-3GalB1-4GlcNacB1-6(Neu5AcA2-3GalB1-4GlcNAcB1-2)ManA1-6(Neu5AcA2-3GalB1-3GlcNAcB1-2(GalB1-4GlcNacB1-4)Mana1-3)ManB1-4GlcNAcB1-4GlcNAc?	18	63
63.003	Neu5AcA2-3GalB1-4GlcNacB1-4(Neu5AcA2-3GalB1-4GlcNAcB1-2)ManA1-3(Neu5AcA2-3GalB1-4GlcNAcB1-2(Galb1-4GlcNacb1-6)ManA1-6)ManB1-4GlcNAcB1-4GlcNAc?	18	63
63.004	Neu5AcA2-3GalB1-4GlcNacB1-4(Neu5AcA2-3GalB1-3GlcNAcB1-2)ManA1-3(Neu5AcA2-3GalB1-4GlcNAcB1-2(Galb1-4GlcNacb1-6)ManA1-6)ManB1-4GlcNAcB1-4GlcNAc?	18	63
63.005	Galb1-4GlcNacb1-6(Galb1-4GlcNacb1-2)Mana1-6(Galb1-4GlcNacb1-4(Galb1-4GlcNacb1-2)Mana1-3)Manb1-4GlcNacb1-4GlcNacb-Sp21	18	63
63.006	Galb1-4GlcNAcb1-6(Galb1-4GlcNAcb1-2)Mana1-6(GlcNAcb1-4)(Galb1-4GlcNAcb1-4(Galb1-4GlcNAcb1-2)Mana1-3)Manb1-4GlcNAcb1-4GlcNAc-Sp21	18	63
63.007	Neu5Aca2-3Galb1-4GlcNAcb1-6(Neu5Aca2-3Galb1-4GlcNAcb1-2)Mana1-6(GlcNAcb1-4)(Neu5Aca2-3Galb1-4GlcNAcb1-4(Neu5Aca2-3Galb1-4GlcNAcb1-2)Mana1-3)Manb1-4GlcNAcb1-4GlcNAcb-Sp21	18	63
63.008	Galb1-4GlcNAcb1-6(Galb1-4GlcNAcb1-2)Mana1-6(GlcNAcb1-4)Galb1-4GlcNAcb1-4(Gal b1-4GlcNAcb1-2)Mana1-3)Manb1-4GlcNAcb1-4(Fuca1-6)GlcNAc-Sp21	18	63
64.001	Neu5AcA2-3GalB1-4GlcNacB1-6(Neu5AcA2-3GalB1-3GlcNAcB1-2)ManA1-6(Neu5AcA2-3GalB1-3GlcNAcB1-2(GalB1-4GlcNacB1-4)Mana1-3)ManB1-4GlcNAcB1-4GlcNAc?	3	64
64.002	Neu5AcA2-3GalB1-3GlcNacB1-6(Neu5AcA2-3GalB1-4GlcNAcB1-2)ManA1-6(Neu5AcA2-3GalB1-3GlcNAcB1-2(GalB1-4GlcNacB1-4)Mana1-3)ManB1-4GlcNAcB1-4GlcNAc?	3	64
64.003	Neu5AcA2-3GalB1-3GlcNacB1-4(Neu5AcA2-3GalB1-4GlcNAcB1-2)ManA1-3(Neu5AcA2-3GalB1-4GlcNAcB1-2(GalB1-3GlcNacB1-6)ManA1-6)ManB1-4GlcNAcB1-4GlcNAc?	3	64
64.004	Neu5AcA2-3GalB1-4GlcNacB1-4(Neu5AcA2-3GalB1-3GlcNAcB1-2)ManA1-3(Neu5AcA2-3GalB1-4GlcNAcB1-2(GalB1-3GlcNacB1-6)ManA1-6)ManB1-4GlcNAcB1-4GlcNAc?	3	64
64.005	Neu5AcA2-3GalB1-4GlcNacB1-6(Neu5AcA2-3GalB1-3GlcNAcB1-2)ManA1-6(Neu5AcA2-3GalB1-4GlcNAcB1-2(Galb1-3GlcNacb1-4)Mana1-3)ManB1-4GlcNAcB1-4GlcNAc?	3	64
64.006	Neu5AcA2-3GalB1-3GlcNacB1-6(Neu5AcA2-3GalB1-4GlcNAcB1-2)ManA1-6(Neu5AcA2-3GalB1-4GlcNAcB1-2(Galb1-3GlcNacb1-4)Mana1-3)ManB1-4GlcNAcB1-4GlcNAc?	3	64
64.007	Neu5AcA2-3GalB1-3GlcNacB1-4(Neu5AcA2-3GalB1-4GlcNAcB1-2)ManA1-3(Neu5AcA2-3GalB1-3GlcNAcB1-2(Galb1-4GlcNacb1-6)ManA1-6)ManB1-4GlcNAcB1-4GlcNAc?	3	64
64.008	Neu5AcA2-3GalB1-4GlcNacB1-4(Neu5AcA2-3GalB1-3GlcNAcB1-2)ManA1-3(Neu5AcA2-3GalB1-3GlcNAcB1-2(Galb1-4GlcNacb1-6)ManA1-6)ManB1-4GlcNAcB1-4GlcNAc?	3	64
65.001	Neu5AcA2-3GalB1-3GlcNacB1-6(Neu5AcA2-3GalB1-3GlcNAcB1-2)ManA1-6(Neu5AcA2-6GalB1-4GlcNAcB1-2(GalB1-4GlcNacB1-4)Mana1-3)ManB1-4GlcNAcB1-4GlcNAc?	16	65
65.002	Neu5AcA2-3GalB1-4GlcNacB1-4(Neu5AcA2-6GalB1-4GlcNAcB1-2)ManA1-3(Neu5AcA2-3GalB1-3GlcNAcB1-2(GalB1-3GlcNacB1-6)ManA1-6)ManB1-4GlcNAcB1-4GlcNAc?	16	65
65.003	Neu5AcA2-6GalB1-4GlcNacB1-4(Neu5AcA2-6GalB1-4GlcNAcB1-2)ManA1-3(Neu5AcA2-3GalB1-3GlcNAcB1-2(GalB1-3GlcNacB1-6)ManA1-6)ManB1-4GlcNAcB1-4GlcNAc?	16	65
65.004	Neu5AcA2-6GalB1-4GlcNacB1-4(Neu5AcA2-3GalB1-4GlcNAcB1-2)ManA1-3(Neu5AcA2-3GalB1-3GlcNAcB1-2(GalB1-3GlcNacB1-6)ManA1-6)ManB1-4GlcNAcB1-4GlcNAc?	16	65
66.001	Neu5AcA2-3GalB1-3GlcNacB1-6(Neu5AcA2-3GalB1-3GlcNAcB1-2)ManA1-6(Neu5AcA2-3GalB1-4GlcNAcB1-2(GalB1-4GlcNacB1-4)Mana1-3)ManB1-4GlcNAcB1-4GlcNAc?	3	66
66.002	Neu5AcA2-3GalB1-4GlcNacB1-4(Neu5AcA2-3GalB1-4GlcNAcB1-2)ManA1-3(Neu5AcA2-3GalB1-3GlcNAcB1-2(GalB1-3GlcNacB1-6)ManA1-6)ManB1-4GlcNAcB1-4GlcNAc?	3	66
67.001	Neu5AcA2-3GalB1-3GlcNacB1-4(Neu5AcA2-6GalB1-3GlcNAcB1-2)ManA1-3(Neu5AcA2-6GalB1-4GlcNAcB1-2(GalB1-3GlcNacB1-6)ManA1-6)ManB1-4GlcNAcB1-4GlcNAc?	9	67
67.002	Neu5AcA2-3GalB1-3GlcNacB1-4(Neu5AcA2-6GalB1-3GlcNAcB1-2)ManA1-3(Neu5AcA2-3GalB1-4GlcNAcB1-2(GalB1-3GlcNacB1-6)ManA1-6)ManB1-4GlcNAcB1-4GlcNAc?	9	67
67.003	Neu5AcA2-6GalB1-3GlcNacB1-4(Neu5AcA2-3GalB1-3GlcNAcB1-2)ManA1-3(Neu5AcA2-6GalB1-4GlcNAcB1-2(GalB1-3GlcNacB1-6)ManA1-6)ManB1-4GlcNAcB1-4GlcNAc?	9	67
67.004	Neu5AcA2-6GalB1-3GlcNacB1-4(Neu5AcA2-3GalB1-3GlcNAcB1-2)ManA1-3(Neu5AcA2-3GalB1-4GlcNAcB1-2(GalB1-3GlcNacB1-6)ManA1-6)ManB1-4GlcNAcB1-4GlcNAc?	9	67
67.005	Neu5AcA2-6GalB1-4GlcNacB1-6(Neu5AcA2-3GalB1-3GlcNAcB1-2)ManA1-6(Neu5AcA2-6GalB1-3GlcNAcB1-2(Galb1-3GlcNacb1-4)Mana1-3)ManB1-4GlcNAcB1-4GlcNAc?	9	67
67.006	Neu5AcA2-3GalB1-4GlcNacB1-6(Neu5AcA2-3GalB1-3GlcNAcB1-2)ManA1-6(Neu5AcA2-6GalB1-3GlcNAcB1-2(Galb1-3GlcNacb1-4)Mana1-3)ManB1-4GlcNAcB1-4GlcNAc?	9	67
67.007	Neu5AcA2-3GalB1-3GlcNacB1-6(Neu5AcA2-6GalB1-4GlcNAcB1-2)ManA1-6(Neu5AcA2-6GalB1-3GlcNAcB1-2(Galb1-3GlcNacb1-4)Mana1-3)ManB1-4GlcNAcB1-4GlcNAc?	9	67
67.008	Neu5AcA2-3GalB1-3GlcNacB1-6(Neu5AcA2-3GalB1-4GlcNAcB1-2)ManA1-6(Neu5AcA2-6GalB1-3GlcNAcB1-2(Galb1-3GlcNacb1-4)Mana1-3)ManB1-4GlcNAcB1-4GlcNAc?	9	67
67.009	Neu5AcA2-3GalB1-3GlcNacB1-4(Neu5AcA2-6GalB1-3GlcNAcB1-2)ManA1-3(Neu5AcA2-3GalB1-3GlcNAcB1-2(Galb1-4GlcNacb1-6)ManA1-6)ManB1-4GlcNAcB1-4GlcNAc?	9	67
67.01	Neu5AcA2-6GalB1-3GlcNacB1-4(Neu5AcA2-3GalB1-3GlcNAcB1-2)ManA1-3(Neu5AcA2-3GalB1-3GlcNAcB1-2(Galb1-4GlcNacb1-6)ManA1-6)ManB1-4GlcNAcB1-4GlcNAc?	9	67
67.011	Neu5AcA2-6GalB1-4GlcNacB1-6(Neu5AcA2-3GalB1-3GlcNAcB1-2)ManA1-6(Neu5AcA2-3GalB1-3(Neu5AcA2-6)GlcNAcB1-2ManA1-3)ManB1-4GlcNAcB1-4GlcNAc?	9	67
67.012	Neu5AcA2-3GalB1-3GlcNacB1-6(Neu5AcA2-6GalB1-4GlcNAcB1-2)ManA1-6(Neu5AcA2-3GalB1-3(Neu5AcA2-6)GlcNAcB1-2ManA1-3)ManB1-4GlcNAcB1-4GlcNAc?	9	67
67.013	Neu5AcA2-3GalB1-3(Neu5AcA2-6)GlcNAcB1-2(Neu5AcA2-3GalB1-3GlcNacB1-4)ManA1-3(Neu5AcA2-6GalB1-3GlcNAcB1-2ManA1-6)ManB1-4GlcNAcB1-4GlcNAc?	9	67
67.014	Neu5AcA2-3GalB1-3GlcNacB1-4(Neu5AcA2-6GalB1-4GlcNAcB1-2)ManA1-3(Neu5AcA2-3GalB1-3(Neu5AcA2-6)GlcNAcB1-2ManA1-6)ManB1-4GlcNAcB1-4GlcNAc?	9	67
67.015	Neu5AcA2-3GalB1-3GlcNacB1-4(Neu5AcA2-6GalB1-3GlcNAcB1-2)ManA1-3(Neu5AcA2-3GalB1-3(Neu5AcA2-6)GlcNAcB1-2ManA1-6)ManB1-4GlcNAcB1-4GlcNAc?	9	67
67.016	Neu5AcA2-6GalB1-4GlcNacB1-4(Neu5AcA2-3GalB1-3GlcNAcB1-2)ManA1-3(Neu5AcA2-3GalB1-3(Neu5AcA2-6)GlcNAcB1-2ManA1-6)ManB1-4GlcNAcB1-4GlcNAc?	9	67
67.017	Neu5AcA2-6GalB1-3GlcNacB1-4(Neu5AcA2-3GalB1-3GlcNAcB1-2)ManA1-3(Neu5AcA2-3GalB1-3(Neu5AcA2-6)GlcNAcB1-2ManA1-6)ManB1-4GlcNAcB1-4GlcNAc?	9	67
68.001	Neu5AcA2-6GalB1-4GlcNacB1-6(Neu5AcA2-6GalB1-4GlcNAcB1-2)ManA1-6(Neu5AcA2-3GalB1-3GlcNAcB1-2(Galb1-3GlcNacb1-4)Mana1-3)ManB1-4GlcNAcB1-4GlcNAc?	16	68
68.002	Neu5AcA2-6GalB1-4GlcNacB1-6(Neu5AcA2-3GalB1-4GlcNAcB1-2)ManA1-6(Neu5AcA2-3GalB1-3GlcNAcB1-2(Galb1-3GlcNacb1-4)Mana1-3)ManB1-4GlcNAcB1-4GlcNAc?	16	68
69.001	Neu5AcA2-3GalB1-4GlcNacB1-6(Neu5AcA2-6GalB1-4GlcNAcB1-2)ManA1-6(Neu5AcA2-3GalB1-4GlcNAcB1-2(Galb1-3GlcNacb1-4)Mana1-3)ManB1-4GlcNAcB1-4GlcNAc?	11	69
69.002	Neu5AcA2-3GalB1-3GlcNacB1-4(Neu5AcA2-3GalB1-4GlcNAcB1-2)ManA1-3(Neu5AcA2-6GalB1-4GlcNAcB1-2(Galb1-4GlcNacb1-6)ManA1-6)ManB1-4GlcNAcB1-4GlcNAc?	11	69
69.003	Neu5AcA2-6GalB1-4GlcNacB1-4(Neu5AcA2-3GalB1-4GlcNAcB1-2)ManA1-3(Neu5AcA2-6GalB1-4GlcNAcB1-2(Galb1-4GlcNacb1-6)ManA1-6)ManB1-4GlcNAcB1-4GlcNAc?	17	69
69.004	Neu5AcA2-6GalB1-3GlcNacB1-4(Neu5AcA2-3GalB1-4GlcNAcB1-2)ManA1-3(Neu5AcA2-6GalB1-4GlcNAcB1-2(Galb1-4GlcNacb1-6)ManA1-6)ManB1-4GlcNAcB1-4GlcNAc?	11	69
70.001	Neu5AcA2-3GalB1-4GlcNacB1-6(Neu5AcA2-6GalB1-4GlcNAcB1-2)ManA1-6(Neu5AcA2-3GalB1-3GlcNAcB1-2(Galb1-3GlcNacb1-4)Mana1-3)ManB1-4GlcNAcB1-4GlcNAc?	11	70
70.002	Neu5AcA2-3GalB1-3GlcNacB1-4(Neu5AcA2-3GalB1-3GlcNAcB1-2)ManA1-3(Neu5AcA2-6GalB1-4GlcNAcB1-2(Galb1-4GlcNacb1-6)ManA1-6)ManB1-4GlcNAcB1-4GlcNAc?	11	70
71.001	Neu5AcA2-3GalB1-4GlcNacB1-6(Neu5AcA2-3GalB1-4GlcNAcB1-2)ManA1-6(Neu5AcA2-3GalB1-4GlcNAcB1-2(Galb1-3GlcNacb1-4)Mana1-3)ManB1-4GlcNAcB1-4GlcNAc?	12	71
71.002	Neu5AcA2-3GalB1-3GlcNacB1-4(Neu5AcA2-3GalB1-4GlcNAcB1-2)ManA1-3(Neu5AcA2-3GalB1-4GlcNAcB1-2(Galb1-4GlcNacb1-6)ManA1-6)ManB1-4GlcNAcB1-4GlcNAc?	12	71
72.001	Neu5AcA2-3GalB1-4GlcNacB1-6(Neu5AcA2-3GalB1-4GlcNAcB1-2)ManA1-6(Neu5AcA2-3GalB1-3GlcNAcB1-2(Galb1-3GlcNacb1-4)Mana1-3)ManB1-4GlcNAcB1-4GlcNAc?	12	72
72.002	Neu5AcA2-3GalB1-3GlcNacB1-4(Neu5AcA2-3GalB1-3GlcNAcB1-2)ManA1-3(Neu5AcA2-3GalB1-4GlcNAcB1-2(Galb1-4GlcNacb1-6)ManA1-6)ManB1-4GlcNAcB1-4GlcNAc?	12	72
73.001	Neu5AcA2-3GalB1-4GlcNacB1-6(Neu5AcA2-3GalB1-3GlcNAcB1-2)ManA1-6(Neu5AcA2-3GalB1-4(Neu5AcA2-6)GlcNAcB1-2ManA1-3)ManB1-4GlcNAcB1-4GlcNAc?	3	73
73.002	Neu5AcA2-3GalB1-3GlcNacB1-6(Neu5AcA2-3GalB1-4GlcNAcB1-2)ManA1-6(Neu5AcA2-3GalB1-4(Neu5AcA2-6)GlcNAcB1-2ManA1-3)ManB1-4GlcNAcB1-4GlcNAc?	3	73
73.003	Neu5AcA2-3GalB1-3GlcNacB1-4(Neu5AcA2-3GalB1-4GlcNAcB1-2)ManA1-3(Neu5AcA2-3GalB1-4(Neu5AcA2-6)GlcNAcB1-2ManA1-6)ManB1-4GlcNAcB1-4GlcNAc?	3	73
73.004	Neu5AcA2-3GalB1-4GlcNacB1-4(Neu5AcA2-3GalB1-3GlcNAcB1-2)ManA1-3(Neu5AcA2-3GalB1-4(Neu5AcA2-6)GlcNAcB1-2ManA1-6)ManB1-4GlcNAcB1-4GlcNAc?	3	73
74.001	Neu5AcA2-3GalB1-4GlcNacB1-6(Neu5AcA2-3GalB1-3GlcNAcB1-2)ManA1-6(Neu5AcA2-3GalB1-3(Neu5AcA2-6)GlcNAcB1-2ManA1-3)ManB1-4GlcNAcB1-4GlcNAc?	5	74
74.002	Neu5AcA2-3GalB1-3GlcNacB1-6(Neu5AcA2-3GalB1-4GlcNAcB1-2)ManA1-6(Neu5AcA2-3GalB1-3(Neu5AcA2-6)GlcNAcB1-2ManA1-3)ManB1-4GlcNAcB1-4GlcNAc?	5	74
74.003	Neu5AcA2-3GalB1-3GlcNacB1-4(Neu5AcA2-3GalB1-4GlcNAcB1-2)ManA1-3(Neu5AcA2-3GalB1-3(Neu5AcA2-6)GlcNAcB1-2ManA1-6)ManB1-4GlcNAcB1-4GlcNAc?	5	74
74.004	Neu5AcA2-3GalB1-4GlcNacB1-4(Neu5AcA2-3GalB1-3GlcNAcB1-2)ManA1-3(Neu5AcA2-3GalB1-3(Neu5AcA2-6)GlcNAcB1-2ManA1-6)ManB1-4GlcNAcB1-4GlcNAc?	5	74
74.005	Neu5Aca2-6Galb1-3(Neu5Aca2-3Galb1-3GlcNacb1-6)GalNac	5	74
75.001	Neu5AcA2-3GalB1-3GlcNacB1-6(Neu5AcA2-3GalB1-3GlcNAcB1-2)ManA1-6(Neu5AcA2-3GalB1-4(Neu5AcA2-6)GlcNAcB1-2ManA1-3)ManB1-4GlcNAcB1-4GlcNAc?	5	75
76.001	Neu5AcA2-3GalB1-3(Neu5AcA2-6)GlcNAcB1-2(Neu5AcA2-3GalB1-3GlcNacB1-4)ManA1-3(Neu5AcA2-6GalB1-4GlcNAcB1-2ManA1-6)ManB1-4GlcNAcB1-4GlcNAc?	9	76
76.002	Neu5AcA2-3GalB1-3(Neu5AcA2-6)GlcNAcB1-2(Neu5AcA2-3GalB1-3GlcNacB1-6)ManA1-6(Neu5AcA2-6GalB1-4GlcNAcB1-2ManA1-3)ManB1-4GlcNAcB1-4GlcNAc?	9	76
77.001	Neu5AcA2-3GalB1-4(Neu5AcA2-6)GlcNAcB1-2(Neu5AcA2-3GalB1-3GlcNacB1-4)ManA1-3(Neu5AcA2-3GalB1-4GlcNAcB1-2ManA1-6)ManB1-4GlcNAcB1-4GlcNAc?	3	77
77.002	Neu5AcA2-3GalB1-4(Neu5AcA2-6)GlcNAcB1-2(Neu5AcA2-3GalB1-3GlcNacB1-6)ManA1-6(Neu5AcA2-3GalB1-4GlcNAcB1-2ManA1-3)ManB1-4GlcNAcB1-4GlcNAc?	3	77
78.001	Neu5AcA2-3GalB1-3(Neu5AcA2-6)GlcNAcB1-2(Neu5AcA2-3GalB1-3GlcNacB1-4)ManA1-3(Neu5AcA2-3GalB1-4GlcNAcB1-2ManA1-6)ManB1-4GlcNAcB1-4GlcNAc?	5	78
78.002	Neu5AcA2-3GalB1-3(Neu5AcA2-6)GlcNAcB1-2(Neu5AcA2-3GalB1-3GlcNacB1-6)ManA1-6(Neu5AcA2-3GalB1-4GlcNAcB1-2ManA1-3)ManB1-4GlcNAcB1-4GlcNAc?	5	78
79.001	Neu5AcA2-3GalB1-4(Neu5AcA2-6)GlcNAcB1-2(Neu5AcA2-3GalB1-4GlcNacB1-4)ManA1-3(Neu5AcA2-3GalB1-3GlcNAcB1-2ManA1-6)ManB1-4GlcNAcB1-4GlcNAc?	3	79
80.001	Neu5AcA2-3GalB1-4(Neu5AcA2-6)GlcNAcB1-2(Neu5AcA2-3GalB1-4GlcNacB1-6)ManA1-6(Neu5AcA2-3GalB1-3GlcNAcB1-2ManA1-3)ManB1-4GlcNAcB1-4GlcNAc?	12	80
81.001	Neu5AcA2-3GalB1-3GlcNacB1-4(Neu5AcA2-3GalB1-3GlcNAcB1-2)ManA1-3(Neu5AcA2-3GalB1-4(Neu5AcA2-6)GlcNAcB1-2ManA1-6)ManB1-4GlcNAcB1-4GlcNAc?	5	81
82.001	Neu5AcA2-3GalB1-4GlcNacB1-4(Neu5AcA2-3GalB1-4GlcNAcB1-2)ManA1-3(Neu5AcA2-3GalB1-3(Neu5AcA2-6)GlcNAcB1-2ManA1-6)ManB1-4GlcNAcB1-4GlcNAc?	3	82
83.001	Neu5Aca2-3Galb1-3GalNac	4	83
83.002	Neu5Aca2-3Galb1-3(Neu5Aca2-3Galb1-4GlcNacb1-6)GalNac	4	83
83.003	Neu5Aca2-3Galb1-3GalNAca-Sp8	4	83
83.004	Neu5Aca2-3Galb1-3GalNAca-Sp14	4	83
83.005	Neu5Aca2-3Galb1-3(6S)GalNAca-Sp8	4	83
83.006	Neu5Aca2-6(Neu5Aca2-3Galb1-3)GalNAca-Sp8	4	83
83.007	Neu5Aca2-6(Neu5Aca2-3Galb1-3)GalNAca-Sp14	4	83
83.008	Neu5Aca2-3Galb1-4GlcNAcb1-6(Neu5Aca2-3Galb1-3)GalNAca-Sp14	4	83
83.009	Neu5Aca2-3Galb1-4(Fuca1-3)GlcNAcb1-6(Neu5Aca2-3Galb1-3)GalNAc-Sp14	4	83
84.001	Neu5Aca2-6Galb1-3GalNac	4	84
84.002	Galb1-3GalNAca-Sp8	4	84
84.003	Galb1-3GalNAca-Sp14	4	84
84.004	Galb1-3GalNAca-Sp16	4	84
85.001	Neu5Aca2-3Galb1-3(Neu5Aca2-6Galb1-3GlcNacb1-6)GalNac	2	85
86.001	Neu5Aca2-3Galb1-3(Neu5Aca2-6Galb1-4GlcNacb1-6)GalNac	1	86
87.001	Neu5Aca2-6Galb1-3(Neu5Aca2-6Galb1-4GlcNacb1-6)GalNac	1	87
87.002	Neu5Aca2-6Galb1-4GlcNAcb1-6(Galb1-3GlcNAcb1-3)Galb1-4Glcb-Sp21	1	87
87.003	Neu5Aca2-6Galb1-4GlcNAcb1-6(Galb1-3)GalNAca-Sp14	1	87
88.001	Neu5Aca2-6Galb1-3(Neu5Aca2-3Galb1-4GlcNacb1-6)GalNac	4	88
88.002	Fuca1-2Galb1-3GalNAca-Sp8	4	88
88.003	Fuca1-2Galb1-3GalNAca-Sp14	4	88
88.004	GalNAca1-3GalNAcb-Sp8	4	88
88.005	GalNAcb1-3GalNAca-Sp8	4	88
88.006	Gala1-3GalNAca-Sp8	4	88
88.007	Gala1-3GalNAca-Sp16	4	88
88.008	Gala1-3GalNAcb-Sp8	4	88
88.009	Neu5Aca2-6(Galb1-3)GalNAca-Sp8	4	88
88.01	Neu5Aca2-6(Galb1-3)GalNAca-Sp14	4	88
88.011	Neu5Acb2-6(Galb1-3)GalNAca-Sp8	4	88
88.012	Galb1-3GalNAcb-Sp8	4	88
88.013	Galb1-4GlcNAcb1-6(Galb1-3)GalNAca-Sp8	4	88
88.014	Galb1-4GlcNAcb1-6(Galb1-3)GalNAc-Sp14	4	88
88.015	Neu5Aca2-6(Neu5Aca2-3)GalNAca-Sp8	4	88
88.016	Neu5Aca2-3GalNAca-Sp8	4	88
88.017	Neu5Acb2-6GalNAca-Sp8	4	88
88.018	Neu5Aca2-3Galb1-4(Fuca1-3)GlcNAcb1-6(Galb1-3)GalNAca-Sp14	4	88
88.019	Galb1-4(Fuca1-3)GlcNAcb1-2Mana1-6(Galb1-4(Fuca1-3)GlcNAcb1-2Mana1-3)Manb1-4GlcNAcb1-4GlcNAcb-Sp20	4	88
88.02	Fuca1-2Galb1-3GlcNAcb1-2Mana1-6(Fuca1-2Galb1-3GlcNAcb1-2Mana1-3)Manb1-4GlcNAcb1-4GlcNAcb-Sp20	4	88
88.021	Fuca1-2Galb1-4GlcNAcb1-2Mana1-6(Fuca1-2Galb1-4GlcNAcb1-2Mana1-3)Manb1-4GlcNAcb1-4GlcNAcb-Sp20	4	88
88.022	Fuca1-2Galb1-4(Fuca1-3)GlcNAcb1-2Mana1-6(Fuca1-2Galb1-4(Fuca1-3)GlcNAcb1-2Mana1-3)Manb1-4GlcNAcb1-4GlcNAb-Sp20	4	88
88.023	Gala1-3Galb1-4GlcNAcb1-2Mana1-6(Gala1-3Galb1-4GlcNAcb1-2Mana1-3)Manb1-4GlcNAcb1-4GlcNAcb-Sp20	4	88
88.024	GalNAca1-3(Fuca1-2)Galb1-4GlcNAcb1-2Mana1-6(GalNAca1-3(Fuca1-2)Galb1-4GlcNAcb1-2Mana1-3)Manb1-4GlcNAcb1-4GlcNAcb-Sp20	4	88
88.025	Gala1-3(Fuca1-2)Galb1-4GlcNAcb1-2Mana1-6(Gala1-3(Fuca1-2)Galb1-4GlcNAcb1-2Mana1-3)Manb1-4GlcNAcb1-4GlcNAcb-Sp20	4	88
88.026	GalNAca1-3(Fuca1-2)Galb1-3GlcNAcb1-2Mana1-6(GalNAca1-3(Fuca1-2)Galb1-3GlcNAcb1-2Mana1-3)Manb1-4GlcNAcb1-4GlcNAcb-Sp20	4	88
88.027	Gala1-3(Fuca1-2)Galb1-3GlcNAcb1-2Mana1-6(Gala1-3(Fuca1-2)Galb1-3GlcNAcb1-2Mana1-3)Manb1-4GlcNAcb1-4GlcNAcb-Sp20	4	88
88.028	Fuca1-4(Fuca1-2Galb1-3)GlcNAcb1-2Mana1-3(Fuca1-4(Fuca1-2Galb1-3)GlcNAcb1-2Mana1-3)Manb1-4GlcNAcb1-4GlcNAcb-Sp19	4	88
88.029	Neu5Aca2-3Galb1-4(Fuca1-3)GlcNAcb1-3GalNAca-Sp14	4	88
88.03	GalNAcb1-4(Neu5Aca2-3)Galb1-4GlcNAcb1-3GalNAca-Sp14	4	88
88.031	Fuca1-2Galb1-4GlcNacb1-3GalNaca-Sp14	4	88
88.032	Galb1-4(Fuca1-3)GlcNacb1-3GalNaca-Sp14	4	88
88.033	GalNaca1-3GalNacb1-3Gala1-4Galb1-4GlcNacb-Sp0	4	88
88.034	Gala1-4Galb1-3GlcNacb1-2Mana1-6(Gala1-4Galb1-3GlcNacb1-2Mana1-3)Manb1-4GlcNacb1-4GlcNacb-Sp19	4	88
88.035	Gala1-4Galb1-4GlcNacb1-2Mana1-6(Gala1-4Galb1-4GlcNacb1-2Mana1-3)Manb1-4GlcNacb1-4GlcNacb-Sp24	4	88
88.036	Gala1-3Galb1-4GlcNacb1-3GalNaca-Sp14	4	88
88.037	Gala1-3(Fuca1-2)Galb1-4GlcNAcb1-3GalNAca-Sp14	4	88
88.038	Fuca1-2Galb1-4(Fuca1-3)GlcNAcb1-3GalNAca-Sp14	4	88
88.039	Gala1-3(Fuca1-2)Galb1-4(Fuca1-3)GlcNAcb1-3GalNAc-Sp14	4	88
88.04	GalNAca1-3(Fuca1-2)Galb1-4(Fuca1-3)GlcNAcb1-3GalNAc-Sp14	4	88
88.041	Galb1-4(Fuca1-3)GlcNAcb1-2Mana1-6(Galb1-4(Fuca1-3)GlcNAcb1-2Mana1-3)Manb1-4GlcNAcb1-4(Fuca1-6)GlcNAcb-Sp22	4	88
88.042	Fuca1-2Galb1-4GlcNAcb1-2Mana1-6(Fuca1-2Galb1-4GlcNAcb1-2Mana1-3)Manb1-4GlcNAcb1-4(Fuca1-6)GlcNAcb-Sp22	4	88
88.043	Fuca1-2Galb1-3GlcNAcb1-3GalNAc-Sp14	4	88
88.044	Gala1-3(Fuca1-2)Galb1-3GlcNAcb1-3GalNAc-Sp14	4	88
88.045	GalNAca1-3(Fuca1-2)Galb1-3GlcNAcb1-3GalNAc-Sp14	4	88
88.046	Gala1-3Galb1-3GlcNAcb1-3GalNAc-Sp14	4	88
88.047	Fuca1-2Galb1-3GlcNAcb1-2Mana1-6(Fuca1-2Galb1-3GlcNAcb1-2Mana1-3)Manb1-4GlcNAcb1-4(Fuca1-6)GlcNAcb-Sp22	4	88
88.048	Gala1-3(Fuca1-2)Galb1-4GlcNAcb1-2Mana1-6(Gala1-3(Fuca1-2)Galb1-4GlcNAcb1-2Mana1-3)Manb1-4GlcNAcb1-4(Fuca1-6)GlcNAcb-Sp22	4	88
88.049	GalNAcb1-6GalNAcb-Sp8	4	88
88.05	Fuca1-2Galb1-4(Fuca1-3)GlcNAcb1-2Mana1-6(Fuca1-2Galb1-4(Fuca1-3)GlcNAcb1-4(Fuca1-2Galb1-4(Fuca1-3)GlcNAcb1-2)Mana1-3)Manb1-4GlcNAcb1-4GlcNAcb-N	4	88
88.051	Galb1-4(Fuca1-3)GlcNAcb1-6GalNAc-Sp14	4	88
88.052	Fuca1-2Galb1-4GlcNAcb1-6(Fuca1-2Galb1-4GlcNAcb1-3)GalNAc-Sp14	4	88
88.053	Gala1-3Fuca1-2Galb1-4GlcNAcb1-6(Gala1-3Fuca1-2Galb1-4GlcNAcb1-3)GalNAc-Sp14	4	88
88.054	GalNAca1-3(Fuca1-2)Galb1-4GlcNAcb1-6(GalNAca1-3(Fuca1-2)Galb1-4GlcNAcb1-3)GalNAc-Sp14	4	88
88.055	GalNAca1-3(Fuca1-2)Galb1-3GlcNAcb1-2Mana1-6(GalNAca1-3(Fuca1-2)Galb1-3GlcNAcb1-2Mana1-3)Manb1-4GlcNAcb1-4(Fuca1-6)GlcNAcb-Sp22	4	88
88.056	Gala1-3(Fuca1-2)Galb1-3GalNAca-Sp8	4	88
88.057	Gala1-3(Fuca1-2)Galb1-3GalNAcb-Sp8	4	88
88.058	Fuca1-2Galb1-4(Fuca1-3)GlcNAcb1-2Mana1-6(Fuca1-2Galb1-4(Fuca1-3)GlcNAcb1-2Mana1-3)Manb1-4GlcNAcb1-4(Fuca1-6)GlcNAcb-Sp24	4	88
88.059	Gala1-3Galb1-3GlcNAcb1-6GalNAca-Sp14	4	88
88.06	Galb1-3(Fuca1-4)GlcNAcb1-6GalNAca-Sp14	4	88
88.061	Fuca1-2Galb1-4GlcNAcb1-6GalNAca-Sp14	4	88
88.062	Gala1-3Galb1-4GlcNAcb1-6GalNAca-Sp14	4	88
88.063	Fuca1-2Galb1-3GlcNAcb1-6(Fuca1-2Galb1-3GlcNAcb1-3)GalNAca-Sp14	4	88
88.064	GalNAca1-3(Fuca1-2)Galb1-3GlcNAcb1-6GalNAca-Sp14	4	88
88.065	GalNAca1-3(Fuca1-2)Galb1-4GlcNAcb1-6GalNAc-Sp14	4	88
88.066	Gala1-3(Fuca1-2)Galb1-3GlcNAcb1-6GalNAc-Sp14	4	88
88.067	Fuca1-2Galb1-4GlcNAcb1-3Galb1-4GlcNAcb1-2Mana1-6(Fuca1-2Galb1-4GlcNAcb1-3Galb1-4GlcNAcb1-2Mana1-3)Manb1-4GlcNAcb1-4GlcNAcb-Sp24	4	88
88.068	Gala1-3Galb1-4GlcNAcb1-2Mana1-6(Gala1-3Galb1-4GlcNAcb1-2Mana1-3)Manb1-4GlcNAcb1-4GlcNAc-Sp24	4	88
89.001	(3S)Galb1-3GalNAca-Sp8	19	89
90.001	Mana1-6(Mana1-3)Manb1-4GlcNAcb1-4GlcNAcb-Sp12	20	90
90.002	Mana1-6(Mana1-2Mana1-3)Mana1-6(Mana1-2Mana1-3)Manb1-4GlcNAcb1-4GlcNAcb-Sp12	20	90
90.003	Mana1-6(Mana1-3)Mana1-6(Mana1-3)Manb1-4GlcNAcb1-4GlcNAcb-Sp12	20	90
91.001	GlcNAcb1-2Mana1-6(GlcNAcb1-2Mana1-3)Manb1-4GlcNAcb1-4GlcNAcb-Sp12	4	91
91.002	GlcNAcb1-2Mana1-6(GlcNAcb1-2Mana1-3)Manb1-4GlcNAcb1-4GlcNAcb-Sp13	4	91
91.003	GlcNAcb1-2Mana1-6(GlcNAcb1-2Mana1-3)Manb1-4GlcNAcb1-4(Fuca1-6)GlcNAcb-Sp22	4	91
91.004	GlcNAcb1-2Mana1-6(Galb1-4GlcNAcb1-2Mana1-3)Manb1-4GlcNAcb1-4GlcNAc-Sp12	4	91
91.005	Galb1-4GlcNAcb1-2Mana1-6(GlcNAcb1-2Mana1-3)Manb1-4GlcNAcb1-4GlcNAc-Sp12	4	91
91.006	GlcNAcb1-3Galb1-4GlcNAcb1-3Galb1-4GlcNAcb1-2Mana1-6(GlcNAcb1-3Galb1-4GlcNAcb1-3Galb1-4GlcNAcb1-2Mana1-3)Manb1-4GlcNAcb1-4GlcNAcb-Sp12	4	91
91.007	GlcNAcb1-3Galb1-4GlcNAcb1-3Galb1-4GlcNAcb1-2Mana1-6(GlcNAcb1-3Galb1-4GlcNAcb1-3Galb1-4GlcNAcb1-2Mana1-3)Manb1-4GlcNAcb1-4GlcNAcb-Sp25	4	91
91.008	GlcNAcb1-3Galb1-4GlcNAcb1-3Galb1-4GlcNAcb1-3Galb1-4GlcNAcb1-2Mana1-6(GlcNAcb1-3Galb1-4GlcNAcb1-3Galb1-4GlcNAcb1-3Galb1-4GlcNAcb1-2Mana1-3)Manb1-4GlcNAcb1-4GlcNAcb-Sp25	4	91
91.009	GlcNAcb1-3Galb1-4GlcNAcb1-3Galb1-4GlcNAcb1-3Galb1-4GlcNAcb1-3Galb1-4GlcNAcb1-2Mana1-6(GlcNAcb1-3Galb1-4GlcNAcb1-3Galb1-4GlcNAcb1-3Galb1-4GlcNAcb1-3Galb1-4GlcNAcb1-2Mana1-3)Manb1-4GlcNAcb1-4GlcNAcb-Sp25	4	91
91.01	GlcNAcb1-3Galb1-4GlcNAcb1-2Mana1-6(GlcNAcb1-3Galb1-4GlcNAcb1-2Mana1-3)Manb1-4GlcNAcb1-4(Fuca1-6)GlcNAcb-Sp24	4	91
91.011	GlcNAcb1-3Galb1-4GlcNAcb1-3Galb1-4GlcNAcb1-2Mana1-6(GlcNAcb1-3Galb1-4GlcNAcb1-3Galb1-4GlcNAcb1-2Mana1-3)Manb1-4GlcNAcb1-4(Fuca1-6)GlcNAcb-Sp24	4	91
91.012	GlcNAcb1-3Galb1-4GlcNAcb1-3Galb1-4GlcNAcb1-3Galb1-4GlcNAcb1-2Mana1-6(GlcNAcb1-3Galb1-4GlcNAcb1-3Galb1-4GlcNAcb1-3Galb1-4GlcNAcb1-2Mana1-3)Manb1-4GlcNAcb1-4(Fuca1-6)GlcNAcb-Sp24	4	91
91.013	GlcNAcb1-3Galb1-4GlcNAcb1-3Galb1-4GlcNAcb1-3Galb1-4GlcNAcb1-3Galb1-4GlcNAcb1-2Mana1-6(GlcNAcb1-3Galb1-4GlcNAcb1-3Galb1-4GlcNAcb1-3Galb1-4GlcNAcb1-3Galb1-4GlcNAcb1-2Mana1-3)Manb1-4GlcNAcb1-4(Fuca1-6)GlcNAcb-Sp19	4	91
92.001	GlcNAcb1-3Galb1-3GalNAca-Sp8	4	92
92.002	GlcNAcb1-2Galb1-3GalNAca-Sp8	4	92
92.003	GlcNAcb1-6(GlcNAcb1-3)Galb1-4GlcNAcb-Sp8	4	92
92.004	GlcNAcb1-3GalNAca-Sp8	4	92
92.005	GlcNAcb1-6GalNAca-Sp8	4	92
92.006	GlcNAca1-4Galb1-3GalNAc-Sp14	4	92
92.007	GlcNAcb1-3Galb1-4GlcNAcb1-6(GlcNAcb1-3Galb1-3)GalNAca-Sp14	4	92
92.008	GlcNAb1-3Galb1-3GalNAc-Sp14	4	92
92.009	GlcNAcb1-3Galb1-4GlcNAcb1-3GalNAca-Sp14	4	92
92.01	GlcNAcb1-3Galb1-4GlcNAcb1-6(Galb1-3)GalNAca-Sp14	4	92
92.011	GlcNAcb1-3Galb1-4GlcNAcb1-6(GlcNAcb1-3Galb1-4GlcNAcb1-3)GalNAca-Sp14	4	92
92.012	GlcNAcb1-3Galb1-4GlcNAcb1-3Galb1-4GlcNAcb1-3GalNAca-Sp14	4	92
93.001	Galb1-4GlcNAcb1-6GalNAca-Sp8	4	93
93.002	Galb1-4GlcNAcb1-6GalNAc-Sp14	4	93
93.003	Galb1-4GlcNAcb1-3GalNAca-Sp8	4	93
93.004	Galb1-4GlcNAcb1-3GalNAc-Sp14	4	93
93.005	Mana1-6(Galb1-4GlcNAcb1-2Mana1-3)Manb1-4GlcNAcb1-4GlcNAcb-Sp12	4	93
93.006	Neu5Aca2-3Galb1-4GlcNAcb1-3GalNAc-Sp14	4	93
93.007	Neu5Aca2-3Galb1-4GlcNAcb1-6GalNAca-Sp14	4	93
93.008	Neu5Aca2-3Galb1-4GlcNAcb1-6GalNAca-Sp14	4	93
93.009	Galb1-4GlcNAcb1-3Galb1-4GlcNAcb1-3GalNAca-Sp14	4	93
93.01	Galb1-4GlcNAcb1-3Galb1-4GlcNAcb1-6(Galb1-3)GalNAca-Sp14	4	93
93.011	Neu5Aca2-3Galb1-4GlcNAcb1-3Galb1-4GlcNAcb1-3GalNAca-Sp14	4	93
93.012	Neu5Aca2-3Galb1-4GlcNAcb1-3Galb1-4GlcNAcb1-6(Galb1-3)GalNAca-Sp14	4	93
94.001	GlcNAcb1-6(Galb1-3)GalNAca-Sp8	4	94
94.002	GlcNAcb1-6(Galb1-3)GalNAca-Sp14	4	94
94.003	Galb1-3GlcNAcb1-3GalNAca-Sp14	4	94
94.004	Neu5Aca2-3Galb1-3GlcNAcb1-3GalNAca-Sp14	4	94
94.005	Galb1-3GlcNAcb1-6GalNAca-Sp14	4	94
94.006	Neu5Aca2-3Galb1-3GlcNAcb1-6GalNAca-Sp14	4	94
95.001	GlcNAcb1-2Mana1-6(Neu5Aca2-6Galb1-4GlcNAcb1-2Mana1-3)Manb1-4GlcNAcb1-4GlcNAcb-Sp12	1	95
96.001	Neu5Aca2-6Galb1-4GlcNAcb1-2Mana1-6(Mana1-3)Manb1-4GlcNAcb1-4GlcNAc-Sp12	1	96
96.002	Mana1-6(Neu5Aca2-6Galb1-4GlcNAcb1-2Mana1-3)Manb1-4GlcNAcb1-4GlcNAc-Sp12	1	96
96.003	Neu5Aca2-6Galb1-4GlcNAcb1-3GalNAc-Sp14	1	96
96.004	Neu5Aca2-6Galb1-4GlcNAcb1-6GalNAca-Sp14	1	96
96.005	Neu5Aca2-6Galb1-4GlcNAcb1-3Galb1-4GlcNAcb1-3GalNAca-Sp14	1	96
96.006	Neu5Aca2-6Galb1-4GlcNAcb1-3Galb1-4GlcNAcb1-6(Galb1-3)GalNAca-Sp14	1	96
97.001	GlcNacb1-2Mana1-6(GlcNacb1-4(GlcNacb1-2)Mana1-3)Manb1-4GlcNacb1-4GlcNac-Sp21	4	97
97.002	GlcNAcb1-2Mana1-6(GlcNAcb1-4)(GlcNAcb1-2Mana1-3)Manb1-4GlcNacb1-4GlcNAc-Sp21	4	97
97.003	GlcNAcb1-2Mana1-6(GlcNAcb1-4)(GlcNAcb1-4(GlcNAcb1-2)Mana1-3)Manb1-4GlcNAcb1-4GlcNAc-Sp21	4	97
97.004	GlcNAcb1-2 Mana1-6(GlcNAcb1-4)(GlcNAcb1-2Mana1-3)Manb1-4GlcNAcb1-4(Fuca1-6)GlcNAc-Sp21	4	97
98.001	GlcNAcb1-2(GlcNAcb1-6)Mana1-6(GlcNAcb1-2Mana1-3)Manb1-4GlcNAcb1-4GlcNAcb-Sp19	21	98
98.002	GlcNAcb1-6(GlcNAcb1-2)Mana1-6(GlcNAcb1-4)(GlcNAcb1-2Mana1-3)Manb1-4GlcNAcb1-4GlcNAc-Sp21	21	98
98.003	GlcNAcb1-6(GlcNAcb1-2)Mana1-6(GlcNAcb1-4)(GlcNAcb1-4(GlcNAcb1-2)Mana1-3)Manb1-4GlcNAcb1-4GlcNAc-Sp21	21	98
98.004	GlcNAcb1-6(GlcNAcb1-2)Mana1-6(GlcNAcb1-2Mana1-3)Manb1-4GlcNAcb1-4(Fuca1-6)GlcNAcb-Sp24	21	98
98.005	GlcNAcb1-6(GlcNAcb1-2)Mana1-6(GlcNAcb1-4)(GlcNAcb1-4(GlcNAcb1-2)Mana1-3)Manb1-4GlcNAcb1-4(Fuca1-6)GlcNAc-Sp21	21	98
98.006	GlcNAcb1-3Galb1-4GlcNAcb1-6(GlcNAcb1-3Galb1-4GlcNAcb1-2)Mana1-6(GlcNAcb1-3Galb1-4GlcNAcb1-2Man a1-3)Manb1-4GlcNAcb1-4GlcNAc-Sp24	21	98
98.007	GlcNAcb1-3Galb1-4GlcNAcb1-3Galb1-4GlcNAcb1-6(GlcNAcb1-3Galb1-4GlcNAcb1-3Galb1-4GlcNAb1-2)Mana1-6(GlcNAcb1-3Galb1-4GlcNAcb1-3Galb1-4GlcNAcb1-2Mana1-3)Manb1-4GlcNAcb1-4(Fuca1-6)GlcNAcb-Sp24	21	98
98.008	GlcNAcb1-3Galb1-4GlcNAcb1-3Galb1-4GlcNAcb1-3Galb1-4GlcNAcb1-6(GlcNAcb1-3Galb1-4GlcNAcb1-3Galb1-4GlcNAcb1-3Galb1-4GlcNAb1-2)Mana1-6(GlcNAcb1-3Galb1-4GlcNAcb1-3Galb1-4GlcNAcb1-3Galb1-4GlcNAcb1-2Mana1-3)Manb1-4GlcNAcb1-4(Fuca1-6)GlcNAcb-Sp24	21	98
98.009	GlcNAcb1-3Galb1-4GlcNAcb1-3Galb1-4GlcNAcb1-3Galb1-4GlcNAcb1-3Galb1-4GlcNAcb1-6(GlcNAcb1-3Galb1-4GlcNAcb1-3Galb1-4GlcNAcb1-3Galb1-4GlcNAcb1-3Galb1-4GlcNAb1-2)Mana1-6(GlcNAcb1-3Galb1-4GlcNAcb1-3Galb1-4GlcNAcb1-3Galb1-4GlcNAcb1-3Galb1-4GlcNAcb1-2Mana1-3)Manb1-4GlcNAcb1-4(Fuca1-6)GlcNAcb-Sp24	21	98
99.001	Fuca1-2Galb1-4 GlcNAcb1-2Mana1-6(Fuca1-2Galb1-4GlcNAcb1-2(Fuca1-2Galb1-4GlcNAcb1-4)Mana1-3)Manb1-4GlcNAcb1-4GlcNAcb-N	4	99
100.001	Galb1-3GlcNAcb1-3Galb1-4GlcNAcb1-6(Galb1-3GlcNAcb1-3Galb1-4GlcNAb1-2)Mana1-6(Galb1-3GlcNAcb1-3Galb1-4GlcNAcb1-2Mana1-3)Manb1-4GlcNAcb1-4(Fuca1-6)GlcNAcb-Sp24	22	100
101.001	Galb1-4GlcNAcb1-3Galb1-4GlcNAcb1-6(Galb1-4GlcNAcb1-3Galb1-4GlcNAcb1-3)GalNAca-Sp14	14	101
102.001	Galb1-4GlcNAcb1-3Galb1-3GalNAca-Sp14	4	102
103.001	GlcNAcb1-6(Neu5Aca2-3Galb1-3)GalNAca-Sp14	4	103
102.001	Galb1-4GlcNAcb1-3Galb1-3GalNAca-Sp14		102
103.001	GlcNAcb1-6(Neu5Aca2-3Galb1-3)GalNAca-Sp14		103
