# Supplementary material for: Deciphering Protein Glycosylation by Computational Integration of On-chip Profiling, Glycan-array Data, and Mass Spectrometry
Source: Mol Cell Proteomics. 2018 Sep 26;18(1):28–40. doi: 10.1074/mcp.RA118.000906 (PMC6317472; doi:10.1074/mcp.RA118.000906)
Supplement: Table S1 [file 138635_3_supp_209432_pfn6b5.zip]

Archive with 18 entries (16 files):
- Haab/MS5/
- Haab/MS5/Haab_fetuin_MS5_QD_1200.61_CID35_ITDetect_20180111041420.raw
- Haab/MS5/Haab_fetuin_MS5_QD_1321.01_CID35_ITDetect.raw
- Haab/MS5/Haab_fetuin_MS5_QD_1392.21_CID35_ITDetect.raw
- Haab/MS5/Haab_fetuin_MS5_QD_1797_CID35_ITDetect.raw
- Haab/MS5/Haab_fetuin_MS5_QD_1978.50_CID35_ITDetect.raw
- Haab/MS5/House_fetuin_LI_FullMS.raw
- Haab/MS5/House_fetuin_MS5_QD_1158.75_CID35_ITDetect.raw
- Haab/MS5/House_fetuin_MS5_QD_1200.61_CID35_ITDetect.raw
- Haab/MS5/House_fetuin_MS5_QD_1321.01_CID35_ITDetect.raw
- Haab/MS5/House_fetuin_MS5_QD_1392.21_CID35_ITDetect.raw
- Haab/MS5/House_fetuin_MS5_QD_1797.41_CID35_ITDetect.raw
- Haab/MS5/House_fetuin_MS5_QD_1978.5_CID35_ITDetect.raw
- Haab/NSIMS_fetuin/
- Haab/NSIMS_fetuin/FTMS_Haab_fetuinsample.raw
- Haab/NSIMS_fetuin/FTMS_Haab_fetuinsample1.raw
- Haab/NSIMS_fetuin/FTMS_Haab_fetuinsample1_DIAMSMS.raw
- Haab/NSIMS_fetuin/FTMS_Haab_LI_FullMS.raw
